# Supplementary material for: Characterization of gene regulation and protein interaction networks for Matrin 3 encoding mutations linked to amyotrophic lateral sclerosis and myopathy
Source: Sci Rep. 2018 Mar 6;8:4049. doi: 10.1038/s41598-018-21371-4 (PMC5840295; doi:10.1038/s41598-018-21371-4)
Supplement: Supplementary file 2 — Supplementary Table S1 [file 41598_2018_21371_MOESM2_ESM.xlsx]

## Sheet: Title Page
		Supplementary Information Table S1
		Characterization of gene regulation and protein interaction networks for Matrin 3 encoding mutations linked to amyotrophic lateral sclerosis and myopathy
		M. Carolina Gallego Iradi1*, Judy C. Triplett1*, James D. Thomas2*, Rachel Davila1, Anthony M. Crown1, Hilda Brown1, Jada Lewis1, Maurice S. Swanson2, Guilian Xu1, Edgardo Rodriguez-Lebron3, David R. Borchelt1
		1Department of Neuroscience, Center for Translational Research in Neurodegenerative Disease, McKnight Brain Institute, University of Florida, Gainesville, FL
		2Department of Molecular Genetics & Microbiology, Center for Neurogenetics, McKnight Brain Institute, University of Florida, Gainesville, FL
		3Department of Pharmacology & Therapeutics, Center for Translational Research in Neurodegenerative Disease, McKnight Brain Institute, University of Florida, Gainesville, FL
		*These authors contributed equally to this report.
		Address correspondence to David R. Borchelt, 1275 Center Dr., Box 100159, Gainesville, FL 32610, email: drb1@ufl.edu

## Sheet: UntransvsYFP.expr.diff
gene.ids	gene.names	logFC	logCPM	PValue	p.adj	SUPPRESSED GENES	gene.ids	gene.names	logFC	logCPM	PValue	p.adj	INDUCED GENES
27074	LAMP3	6.81517	-2.30812	3.52402e-10	3.03945e-09	1072 genes whose expression is 2-fold or more higher in controls. (0.95 log FC cutoff) (p.adg <0.0105)	1440	CSF3	-14.8736	12.5609	5.7932e-46	3.64658e-44	1957 genes expression is 2-fold or more lower in controls. (0.95 log FC cutoff)
23569	PADI4	6.67396	-2.41535	6.78437e-09	5.01849e-08	Positive number logFC for untransfected cells relative to cells expressing YFP	282618	IL29	-13.0429	3.51189	4.78777e-168	1.76517e-165	Negative number logFC for untransfected cells relative to cells expressing YFP
5540	PPYR1	6.6683	-2.41597	7.27028e-08	4.67775e-07		6348	CCL3	-11.1488	1.61386	4.71541e-67	4.95587e-65
83876	MRO	6.64798	-2.43625	1.85355e-07	1.13117e-06		6373	CXCL11	-11.051	4.12343	1.88282e-123	4.08713e-121
8076	MFAP5	6.56157	-2.50084	2.15389e-08	1.48673e-07		3456	IFNB1	-10.84	1.30179	1.99243e-58	1.74634e-56
729438	GATSL2	6.17519	-2.79147	1.31614e-05	6.14103e-05		3627	CXCL10	-10.6534	7.97601	2.13078e-266	1.45564e-263
250	ALPP	6.0612	2.85461	5.99153e-110	1.10449e-107		1134	CHRNA1	-10.503	4.45148	7.256e-71	8.30223e-69
251	ALPPL2	5.82734	-3.02557	1.98894e-05	9.04231e-05		81030	ZBP1	-10.4447	0.91524	4.37473e-67	4.61872e-65
8288	EPX	5.68584	-3.11333	7.29081e-05	0.000301216		91543	RSAD2	-10.3572	7.73881	0	0
729920	ISPD	5.43449	-1.83315	3.51543e-13	4.10522e-12		969	CD69	-10.3077	0.774552	1.43528e-65	1.46216e-63
56253	CRTAM	5.39315	-1.8696	2.81637e-12	3.04543e-11		400696	LGALS17A	-10.2115	0.681445	3.6797e-64	3.63695e-62
100131244	ANKRD63	5.19513	-3.41132	0.0016991	0.00540986		93082	NEURL3	-9.99226	0.458698	4.50682e-44	2.69794e-42
3815	KIT	5.14992	-0.0578179	3.22016e-33	1.26129e-31		6351	CCL4	-9.86417	0.334772	1.69888e-40	9.21957e-39
8647	ABCB11	5.07856	-3.46852	0.00202282	0.00633271		56670	SUCNR1	-9.77767	0.279397	5.66769e-23	1.40795e-21
8581	LY6D	4.97448	-3.52673	0.00137268	0.00445669		3569	IL6	-9.71202	8.40739	3.18228e-176	1.27439e-173
347252	IGFBPL1	4.96949	-3.52714	0.00203642	0.00637294		100506178	LOC100506178	-9.60589	0.100007	4.16416e-35	1.76177e-33
189	AGXT	4.90902	-2.25817	2.0263e-09	1.61181e-08		51365	PLA1A	-9.57308	0.0913421	2.55341e-15	3.69291e-14
1129	CHRM2	4.85545	-0.1334	2.75196e-31	1.00031e-29		100528017	SAA2-SAA4	-9.53674	0.0270616	3.39367e-40	1.81206e-38
79100	MGC4473	4.85024	-3.58821	0.00203406	0.00636641		6364	CCL20	-9.43304	4.31661	5.89729e-95	9.38195e-93
339145	FAM92B	4.55087	-2.51814	0.000135055	0.000532403		285180	RUFY4	-9.37041	-0.145474	2.72082e-36	1.21766e-34
9982	FGFBP1	4.51306	0.149261	7.20598e-36	3.14612e-34		124599	CD300LB	-9.32599	-0.190726	4.46192e-34	1.83104e-32
25928	SOSTDC1	4.46549	-0.159062	5.06938e-30	1.76797e-28		8638	OASL	-9.3145	7.62888	0	0
3158	HMGCS2	4.34438	-0.265607	1.38998e-27	4.34524e-26		7124	TNF	-9.21633	-0.286467	2.75701e-40	1.47891e-38
10753	CAPN9	4.29142	-1.3203	1.20545e-10	1.09671e-09		6355	CCL8	-8.9968	-0.486928	5.20248e-27	1.58997e-25
5740	PTGIS	4.01401	-2.90389	2.08259e-05	9.43115e-05		282617	IL28B	-8.87085	-0.615448	3.24755e-35	1.37899e-33
55089	SLC38A4	3.83649	2.50283	1.8124e-80	2.37833e-78		1379	CR1L	-8.87048	-0.615457	1.58819e-29	5.42483e-28
1380	CR2	3.80931	-0.610911	2.9201e-20	6.02355e-19		6289	SAA2	-8.85735	1.1505	2.10065e-70	2.39176e-68
84699	CREB3L3	3.74504	0.904635	2.33514e-39	1.20262e-37		1437	CSF2	-8.7329	3.61606	5.15351e-131	1.27341e-128
100033413	SNORD116-1	3.60661	-3.15836	0.000487304	0.00173572		90011	KIR3DX1	-8.66693	-0.807523	2.40812e-31	8.79456e-30
57687	VAT1L	3.60098	2.42175	5.0337e-68	5.3632e-66		606293	KLKP1	-8.6291	-0.865887	1.05383e-16	1.7117e-15
218	ALDH3A1	3.59609	5.53913	3.52906e-171	1.36616e-168		53831	GPR84	-8.55771	-0.890698	5.63749e-17	9.353e-16
643650	LOC643650	3.5739	-0.0340469	4.06086e-25	1.14607e-23		282616	IL28A	-8.54276	-0.923758	2.05046e-28	6.67032e-27
1268	CNR1	3.56752	-0.819678	4.72253e-16	7.24507e-15		9119	KRT75	-8.29567	1.87662	5.64204e-55	4.61435e-53
196996	GRAMD2	3.5655	-0.578176	1.23768e-16	1.99359e-15		597	BCL2A1	-8.25068	-1.16185	9.14511e-12	9.3698e-11
83716	CRISPLD2	3.5625	4.69049	2.79797e-108	5.07722e-106		113730	KLHDC7B	-8.18408	5.06228	0	0
131578	LRRC15	3.50867	4.42908	4.47987e-115	8.8935e-113		5266	PI3	-8.11832	-1.27367	5.17829e-10	4.39125e-09
10219	KLRG1	3.48361	-2.68741	1.72976e-05	7.93856e-05		283159	OR8D1	-8.08651	-1.34213	7.37923e-23	1.81757e-21
126410	CYP4F22	3.47588	-2.68827	0.00012621	0.000499657		4210	MEFV	-8.0355	3.2289	5.96159e-80	7.73574e-78
64174	DPEP2	3.44285	-3.25469	0.00169815	0.0054076		3702	ITK	-8.01175	0.298208	2.33705e-26	6.97719e-25
5136	PDE1A	3.43201	-1.21287	2.39886e-10	2.11134e-09		2268	FGR	-8.01159	-1.41064	1.54376e-19	3.03873e-18
55885	LMO3	3.41569	0.861753	7.9732e-25	2.20995e-23		55350	VNN3	-7.92551	-1.47249	6.38912e-16	9.69935e-15
200772	LOC200772	3.39396	-2.36045	1.23777e-06	6.75509e-06		2921	CXCL3	-7.88471	6.46204	6.07164e-295	5.03665e-292
100271702	LOC100271702	3.3494	-3.30544	0.00323159	0.0097203		8743	TNFSF10	-7.86275	5.71424	0	0
6387	CXCL12	3.34599	-2.09447	7.14312e-08	4.60359e-07		6374	CXCL5	-7.69687	-1.66229	1.62999e-11	1.62978e-10
93649	MYOCD	3.33692	2.16187	2.22944e-48	1.48802e-46		51676	ASB2	-7.69148	-1.69078	2.02517e-17	3.46381e-16
22798	LAMB4	3.32018	1.08003	1.40555e-38	7.06637e-37		154064	RAET1L	-7.68615	-1.70517	4.11824e-15	5.81485e-14
244	ANXA8L2	3.3064	-1.86869	1.0857e-07	6.83405e-07		2920	CXCL2	-7.67444	6.72843	0	0
9429	ABCG2	3.29178	5.96731	6.42834e-97	1.04413e-94		57047	PLSCR2	-7.52889	-1.83344	3.03061e-16	4.71796e-15
343	AQP8	3.25901	-1.51695	3.17226e-07	1.86916e-06		4332	MNDA	-7.52092	-1.83532	3.83387e-16	5.93266e-15
54857	GDPD2	3.23356	-2.47099	4.81996e-05	0.00020508		78989	COLEC11	-7.51435	-1.86789	1.00783e-09	8.26878e-09
150967	PKI55	3.15703	2.11149	9.31532e-50	6.55657e-48		1280	COL2A1	-7.49201	-1.87035	3.95666e-14	5.07743e-13
100130539	LOC100130539	3.1565	-2.90401	0.000198547	0.000759119		126755	LRRC38	-7.48791	-1.85565	8.36834e-12	8.60431e-11
137868	SGCZ	3.07387	0.346522	1.07929e-23	2.79473e-22		56892	C8orf4	-7.47183	4.35426	1.23824e-87	1.75369e-85
170689	ADAMTS15	3.04632	0.75133	3.69732e-29	1.25004e-27		1081	CGA	-7.45339	-1.9049	1.11981e-13	1.37983e-12
136991	ASZ1	3.00096	-2.62211	0.00162846	0.00520725		6288	SAA1	-7.43678	2.32897	3.61573e-51	2.60636e-49
414260	C10orf136	2.9904	-1.30093	1.83732e-10	1.63758e-09		3576	IL8	-7.42608	10.0648	1.32608e-251	8.10547e-249
64129	TINAGL1	2.97481	-2.65504	0.00028172	0.00104629		439996	IFIT1B	-7.42479	-1.92929	2.58139e-13	3.06847e-12
28965	SLC27A6	2.96909	-1.19091	3.94098e-10	3.37901e-09		27071	DAPP1	-7.40736	-1.93251	4.18768e-15	5.9093e-14
4778	NFE2	2.96507	0.982579	1.74403e-33	6.94831e-32		3437	IFIT3	-7.29454	9.45791	0	0
7226	TRPM2	2.95634	1.76222	8.05265e-47	5.16682e-45		89885	FATE1	-7.22414	-2.08137	2.30315e-09	1.81957e-08
51050	PI15	2.95456	6.98732	2.30976e-122	4.83323e-120		5294	PIK3CG	-7.20741	0.283877	1.49804e-20	3.17182e-19
23209	MLC1	2.95066	3.26557	2.13094e-29	7.23144e-28		26291	FGF21	-7.17099	-0.496394	2.43129e-38	1.20666e-36
285513	GPRIN3	2.95021	1.3983	2.68235e-39	1.37838e-37		285954	INHBA-AS1	-7.1662	-2.14635	4.74393e-11	4.49744e-10
80274	SCUBE1	2.92206	-1.77711	1.28082e-06	6.97038e-06		6349	CCL3L1	-7.13787	-2.17042	9.55985e-09	6.94982e-08
199786	FAM129C	2.91335	-2.16133	5.41909e-05	0.000228895		388419	BTBD17	-7.12774	-2.17111	5.90944e-12	6.21923e-11
343035	RD3	2.91203	-2.41365	1.50626e-05	6.98044e-05		3290	HSD11B1	-7.10542	-2.14927	1.1334e-06	6.22795e-06
55879	GABRQ	2.90472	3.22537	3.31334e-36	1.47149e-34		9750	FAM65B	-7.08954	0.685932	6.15321e-38	2.99624e-36
154215	NKAIN2	2.89818	-0.691545	1.6011e-11	1.60158e-10		117194	MRGPRX2	-7.08653	-2.19722	1.83643e-12	2.01677e-11
55349	CHDH	2.89192	-2.18422	4.64319e-06	2.32429e-05		100131234	LOC100131234	-7.04951	-2.24299	4.48809e-10	3.8255e-09
140828	LINC00261	2.8883	-3.06897	0.00202165	0.00633012		4880	NPPC	-7.03542	-2.2446	1.72463e-11	1.71849e-10
100874127	LINC00332	2.88564	-3.06796	0.00162031	0.00518318		117195	MRGPRX3	-6.9437	-2.27594	3.64912e-06	1.85466e-05
2256	FGF11	2.87939	-2.72028	0.000589302	0.00206306		84419	C15orf48	-6.86999	3.66685	9.05409e-33	3.49335e-31
9271	PIWIL1	2.87902	-2.72191	0.000165508	0.000641565		647190	RPS16P5	-6.80383	-2.43074	2.36568e-09	1.86642e-08
51761	ATP8A2	2.85645	2.95542	4.62527e-58	4.03877e-56		81551	STMN4	-6.80172	-2.43088	6.58813e-10	5.53226e-09
30010	NXPH1	2.81597	-0.418063	5.47178e-16	8.33396e-15		10537	UBD	-6.78939	1.84705	6.26985e-60	5.64457e-58
283120	H19	2.80861	-0.84654	2.40845e-13	2.87467e-12		8995	TNFSF18	-6.75977	-2.46029	6.40296e-10	5.38066e-09
167465	ZNF366	2.80831	-3.11235	0.00218642	0.0068002		100287534	LOC100287534	-6.75723	-2.46065	2.042e-10	1.81375e-09
5915	RARB	2.80574	-1.02518	1.32831e-09	1.07914e-08		3008	HIST1H1E	-6.68485	1.38574	2.33695e-57	1.9956e-55
199675	C19orf59	2.79643	-2.77328	0.000276326	0.00102922		84941	HSH2D	-6.66516	2.6866	1.68066e-135	4.38614e-133
1612	DAPK1	2.79497	3.77061	1.86775e-86	2.61339e-84		5470	PPEF2	-6.65596	-2.54874	1.10589e-07	6.9479e-07
388015	RTL1	2.76437	-2.79033	0.000588044	0.00205979		7130	TNFAIP6	-6.63961	3.76737	1.13857e-23	2.94493e-22
2843	GPR20	2.75699	-1.60989	1.67113e-08	1.17161e-07		221938	MMD2	-6.55446	-2.61357	4.62739e-09	3.49985e-08
387496	RASL11A	2.73074	4.92506	1.05051e-44	6.35423e-43		7432	VIP	-6.54614	-2.64358	0.000265141	0.000990259
338429	SNORD109B	2.7278	-3.15837	0.00341122	0.010209		10673	TNFSF13B	-6.51611	3.74679	6.24237e-157	2.04213e-154
9468	PCYT1B	2.71162	-1.63593	1.74958e-06	9.35918e-06		83483	PLVAP	-6.50701	-1.125	3.60926e-17	6.08361e-16
6337	SCNN1A	2.69777	2.03884	6.45809e-43	3.73139e-41		6528	SLC5A5	-6.48975	-2.6772	5.98104e-07	3.41163e-06
56925	LXN	2.69702	4.96844	6.17761e-103	1.07885e-100		64127	NOD2	-6.4804	-2.66358	4.66448e-08	3.08139e-07
2780	GNAT2	2.69435	-1.7939	3.28046e-07	1.92719e-06		972	CD74	-6.47714	3.6231	9.82271e-32	3.63879e-30
147381	CBLN2	2.67971	4.1295	8.75871e-77	1.09967e-74		8519	IFITM1	-6.4664	9.22123	4.30462e-276	3.22527e-273
84842	HPDL	2.67477	-2.13738	2.84473e-05	0.000125569		23533	PIK3R5	-6.44895	-2.68074	2.11892e-06	1.11677e-05
83849	SYT15	2.67372	2.54151	1.69968e-21	3.82914e-20		326624	RAB37	-6.44895	-2.71109	5.08938e-06	2.5302e-05
776	CACNA1D	2.67115	0.717165	8.54824e-18	1.49398e-16		7852	CXCR4	-6.43778	-2.71165	3.91532e-07	2.28323e-06
90993	CREB3L1	2.65264	3.53811	6.83089e-39	3.4718e-37		84868	HAVCR2	-6.42834	-0.448671	2.94505e-32	1.11227e-30
65061	CDK15	2.65008	4.08088	5.72977e-74	6.93153e-72		4283	CXCL9	-6.41855	-2.71352	5.98812e-08	3.90581e-07
677770	SCARNA22	2.64721	-2.86481	0.000652713	0.00226581		149647	FAM71A	-6.40828	-1.23112	8.02207e-11	7.4621e-10
100505839	LOC100505839	2.63857	-2.35898	0.000137946	0.000542785		27233	SULT1C4	-6.40266	-2.68363	0.000142286	0.000558257
653	BMP5	2.63282	-1.15448	1.24002e-10	1.12596e-09		414062	CCL3L3	-6.37486	-2.74778	6.25282e-08	4.06119e-07
83445	GSG1	2.61691	-2.62257	0.00177019	0.00561161		4599	MX1	-6.33298	8.70494	0	0
1907	EDN2	2.61331	-2.17623	0.000218072	0.000826965		56663	VTRNA1-2	-6.33001	-2.78299	1.8095e-07	1.10633e-06
402569	KPNA7	2.61253	-1.36279	8.28418e-09	6.06802e-08		4879	NPPB	-6.31233	-2.78514	1.87746e-07	1.14486e-06
170063	CXorf22	2.5928	-0.224061	9.94773e-15	1.35596e-13		629	CFB	-6.22352	5.80965	1.53749e-57	1.31776e-55
728643	LOC728643	2.57933	-1.02311	4.52303e-09	3.4265e-08		140456	ASB11	-6.20944	-2.85916	3.02847e-07	1.79033e-06
345275	HSD17B13	2.56426	1.15225	1.65481e-17	2.84714e-16		330	BIRC3	-6.17665	5.52753	0	0
100288524	LOC100288524	2.55075	-2.23203	3.42046e-05	0.000149028		345611	IRGM	-6.17444	-2.89559	1.88224e-06	1.00043e-05
7057	THBS1	2.54831	10.1224	5.09183e-61	4.73072e-59		728224	KRTAP4-8	-6.17424	-2.89593	1.01153e-05	4.80367e-05
100128531	LOC100128531	2.5469	-1.64068	4.65529e-07	2.69177e-06		6317	SERPINB3	-6.1636	-2.89653	6.49444e-07	3.68547e-06
440335	LOC440335	2.5097	-2.94247	0.00215661	0.0067192		283982	LINC00469	-6.16231	-2.89666	5.67638e-07	3.24902e-06
869	CBLN1	2.50489	0.294677	8.68651e-20	1.74383e-18		4892	NRAP	-6.10257	-2.93653	6.48641e-07	3.68181e-06
150368	FAM109B	2.49154	-2.68691	0.00101608	0.00339819		56955	MEPE	-6.1025	-2.93657	1.75663e-06	9.3904e-06
134548	SOWAHA	2.47562	-2.2821	4.29738e-05	0.000184195		6370	CCL25	-6.0947	-2.90055	0.00129603	0.00423984
1543	CYP1A1	2.473	2.29099	9.06572e-30	3.14283e-28		3434	IFIT1	-6.09409	8.97274	0	0
1747	DLX3	2.47024	1.36475	2.13266e-29	7.23144e-28		5105	PCK1	-6.08446	-2.93802	8.39878e-06	4.04307e-05
84915	FAM222A	2.44504	1.22271	1.40231e-24	3.83646e-23		254559	LOC254559	-6.07242	-2.97541	3.2006e-05	0.000140027
3880	KRT19	2.44346	-2.98296	0.00259482	0.00794384		124602	KIF19	-6.06199	-2.97605	3.81393e-05	0.000164996
777	CACNA1E	2.43782	-1.72495	2.15363e-06	1.13198e-05		400759	GBP1P1	-6.05587	2.23618	2.49542e-69	2.74698e-67
6559	SLC12A3	2.43635	-2.72076	0.00251033	0.00770855		8277	TKTL1	-6.05159	-2.97652	5.22008e-06	2.58964e-05
83690	CRISPLD1	2.42331	7.90074	5.90902e-107	1.05576e-104		7128	TNFAIP3	-6.00707	5.60866	0	0
5521	PPP2R2B	2.42027	-0.410928	6.30286e-11	5.90785e-10		3965	LGALS9	-6.00448	5.98424	3.27749e-301	2.92794e-298
23682	RAB38	2.41955	-0.930767	8.11657e-11	7.53793e-10		116285	ACSM1	-5.98864	-3.01842	5.21845e-06	2.58938e-05
81569	ACTL8	2.41617	-1.23636	3.04666e-09	2.37226e-08		64211	LHX5	-5.98661	-2.98034	0.00110746	0.00367523
241	ALOX5AP	2.41502	-2.73678	0.00105047	0.00350161		94240	EPSTI1	-5.983	5.68248	1.20163e-296	1.03372e-293
338773	TMEM119	2.40117	-2.33256	0.000155063	0.000604305		64581	CLEC7A	-5.98258	1.05317	3.27293e-33	1.2798e-31
121838	LINC00284	2.39718	-2.52871	0.000154163	0.000601402		7125	TNNC2	-5.98077	-3.01911	2.97808e-06	1.53409e-05
1404	HAPLN1	2.37233	2.90352	1.31545e-51	9.60813e-50		50508	NOX3	-5.97487	-3.01982	2.08725e-06	1.10183e-05
146802	SLC47A2	2.34989	-2.55864	0.000490038	0.00174412		9636	ISG15	-5.97229	10.2164	0	0
2840	GPR17	2.34921	-2.55919	0.000249796	0.000937927		64332	NFKBIZ	-5.96679	6.24532	0	0
9498	SLC4A8	2.33941	2.65205	1.81134e-33	7.17951e-32		5979	RET	-5.96474	-1.59228	3.43679e-17	5.80556e-16
10529	NEBL	2.33431	-1.67183	7.14501e-07	4.03102e-06		2867	FFAR2	-5.95897	-1.56681	1.47824e-09	1.19509e-08
157285	SGK223	2.33383	3.02224	1.10764e-45	6.87894e-44		115362	GBP5	-5.94436	3.87333	7.57513e-173	2.98216e-170
389549	FEZF1	2.33114	1.67401	5.66454e-29	1.89856e-27		4583	MUC2	-5.89685	-3.06399	1.08187e-05	5.10123e-05
283455	KSR2	2.32451	-1.57678	1.39085e-05	6.47531e-05		23586	DDX58	-5.87056	7.68423	0	0
10112	KIF20A	2.32272	7.65796	7.6883e-33	2.97627e-31		9235	IL32	-5.85568	5.10647	1.47804e-116	3.01144e-114
7122	CLDN5	2.32212	-2.38507	0.000519138	0.00183895		256076	COL6A5	-5.84169	-3.10731	6.81025e-06	3.32035e-05
57501	KIAA1257	2.31064	-2.38543	0.00144215	0.00466205		6318	SERPINB4	-5.83547	-3.10793	1.02036e-05	4.83669e-05
134147	CMBL	2.30935	6.43143	1.0795e-123	2.36543e-121		388372	CCL4L2	-5.7747	-3.15271	1.81934e-05	8.31844e-05
25894	PLEKHG4	2.30927	3.66596	1.08533e-44	6.54779e-43		64093	SMOC1	-5.76478	3.28948	1.39307e-60	1.27892e-58
3560	IL2RB	2.30924	0.537882	5.82763e-17	9.65466e-16		389643	NUGGC	-5.75407	-3.15399	0.000578889	0.00203202
80243	PREX2	2.29452	2.89229	6.67692e-43	3.84826e-41		285242	HTR3E	-5.74105	-3.15487	0.000204744	0.000780627
899	CCNF	2.29271	5.72472	3.56357e-60	3.22066e-58		2353	FOS	-5.70723	6.41274	1.22642e-126	2.79276e-124
79927	FAM110D	2.2901	-2.4152	0.00235433	0.00726892		254778	C8orf46	-5.70463	-1.81615	4.49029e-14	5.74633e-13
353324	SPATA12	2.28067	-1.51717	2.45943e-07	1.47078e-06		283129	C11orf85	-5.70155	-3.19984	2.83428e-05	0.000125156
55259	CASC1	2.27835	-1.43158	7.82688e-07	4.39756e-06		284648	LOC284648	-5.69297	-1.81804	2.95763e-13	3.48184e-12
54492	NEURL1B	2.27753	2.57185	1.88405e-40	1.02007e-38		100287569	LINC00173	-5.68904	-3.20101	3.10508e-05	0.000136053
10345	TRDN	2.2716	-1.3505	2.01543e-07	1.22258e-06		768	CA9	-5.67414	5.00755	4.27463e-140	1.21082e-137
2312	FLG	2.24785	2.99216	1.52029e-14	2.03762e-13		392636	AGMO	-5.66109	-3.20244	0.000339327	0.0012408
115584	SLC5A11	2.21705	-0.799927	1.78621e-06	9.53313e-06		1520	CTSS	-5.66025	3.09747	3.19246e-59	2.8302e-57
10151	HNRNPA3P1	2.21535	-2.13713	9.97033e-05	0.00040219		284344	LOC284344	-5.65979	0.15689	8.86344e-16	1.32478e-14
286367	LOC286367	2.20896	-2.86483	0.00305491	0.00923552		952	CD38	-5.64519	-0.702677	2.89704e-27	8.92434e-26
51207	DUSP13	2.20857	-2.45502	0.00153298	0.00492823		4938	OAS1	-5.63905	7.92568	0	0
154313	C6orf165	2.19756	0.260801	2.47126e-13	2.9435e-12		8808	IL1RL2	-5.61533	-3.24937	3.53988e-05	0.000153885
266722	HS6ST3	2.19066	2.49863	1.47922e-22	3.56039e-21		342510	CD300E	-5.61533	-3.24937	3.53711e-05	0.000153793
51816	CECR1	2.1886	-2.30605	0.000639154	0.00222306		54845	ESRP1	-5.5982	2.45473	2.2519e-37	1.06311e-35
119395	CALHM3	2.18703	-1.79467	2.50973e-05	0.000112146		129607	CMPK2	-5.58059	5.86275	0	0
25840	METTL7A	2.18501	2.95191	3.7439e-30	1.31359e-28		338651	LOC338651	-5.5736	-0.776852	5.4258e-26	1.59728e-24
375704	ENHO	2.16078	0.289334	1.55702e-16	2.48898e-15		64446	DNAI2	-5.57199	-3.29855	0.00207319	0.00647928
9615	GDA	2.15701	4.879	1.69449e-39	8.7657e-38		84870	RSPO3	-5.57197	0.503715	3.84413e-22	9.02807e-21
79865	TREML2	2.14714	-2.68679	0.00151125	0.00486917		88	ACTN2	-5.5559	0.460807	1.2989e-33	5.22868e-32
117531	TMC1	2.14637	-2.33191	0.000669507	0.00231926		246754	MTVR2	-5.53945	-1.97006	1.76905e-09	1.41835e-08
1734	DIO2	2.12573	7.95555	1.43401e-23	3.70087e-22		2537	IFI6	-5.53794	10.3978	4.70439e-303	4.37075e-300
4638	MYLK	2.11328	7.4792	4.55232e-44	2.71817e-42		623	BDKRB1	-5.5287	3.85535	7.44919e-80	9.61235e-78
51702	PADI3	2.10016	1.39827	3.15049e-24	8.41108e-23		554226	ANKRD30BL	-5.52042	-0.489265	4.96689e-18	8.8743e-17
11219	TREX2	2.07523	0.257275	1.14324e-12	1.2791e-11		7429	VIL1	-5.50469	-3.30148	0.00132114	0.00431044
134145	FAM173B	2.07382	3.36233	1.27667e-47	8.32956e-46		345	APOC3	-5.49953	-3.30171	0.00134929	0.00439118
118738	ZNF488	2.06884	1.45461	2.09608e-21	4.67681e-20		1804	DPP6	-5.48801	-3.30234	0.00105627	0.00351993
256714	MAP7D2	2.06836	0.692371	5.55222e-14	7.00878e-13		3669	ISG20	-5.47604	5.98589	7.01199e-268	4.93538e-265
57144	PAK7	2.06608	-1.50233	1.88033e-05	8.58353e-05		11082	ESM1	-5.4709	0.554226	5.64634e-22	1.3141e-20
81610	FAM83D	2.06523	5.50343	1.52931e-37	7.2939e-36		158800	RHOXF1	-5.46056	-3.35179	0.000591513	0.00206934
54575	UGT1A10	2.06075	1.1231	6.2938e-20	1.26898e-18		63923	TNN	-5.43936	-3.35273	0.000116183	0.000463354
92126	DSEL	2.05869	5.76319	5.47876e-92	8.21e-90		350383	GPR142	-5.43451	-3.35321	0.000109917	0.000440254
84171	LOXL4	2.05456	-1.77594	3.38518e-05	0.000147712		9427	ECEL1	-5.43451	-3.35321	0.000109993	0.000440484
100033431	SNORD116-20	2.0375	-0.544864	2.90572e-08	1.97632e-07		3552	IL1A	-5.43183	0.668902	1.18148e-25	3.43457e-24
10736	SIX2	2.03008	-0.085612	2.29791e-11	2.26063e-10		57419	SLC24A3	-5.42728	-3.3536	0.00037299	0.00135451
50863	NTM	2.02566	-1.46101	0.000328676	0.0012045		10158	PDZK1IP1	-5.41902	-3.35421	0.000401795	0.00145072
83463	MXD3	2.02249	3.82671	5.63803e-40	2.96277e-38		159963	SLC5A12	-5.41244	-3.35445	0.000597063	0.00208667
5778	PTPN7	2.02006	-2.13821	0.00135179	0.00439749		6347	CCL2	-5.41195	6.78684	2.48519e-128	5.89016e-126
5653	KLK6	2.01888	-2.13714	0.00161681	0.00517341		8367	HIST1H4E	-5.39114	1.49967	5.39672e-37	2.50199e-35
158809	MAGEB6	2.01639	-1.10747	1.78302e-07	1.09128e-06		695	BTK	-5.38517	-2.08033	1.11372e-10	1.01804e-09
51339	DACT1	2.0158	2.86483	1.62337e-29	5.52874e-28		5406	PNLIP	-5.37891	-3.40606	0.00268778	0.00820937
8908	GYG2	2.01539	4.14359	1.97469e-55	1.63225e-53		9560	CCL4L1	-5.348	-3.40696	0.00028185	0.00104661
154661	RUNDC3B	2.00572	2.20945	2.9023e-25	8.28153e-24		9050	PSTPIP2	-5.34785	-3.40711	0.000439985	0.00158001
5212	VIT	2.00165	1.08924	3.71409e-14	4.79523e-13		84873	GPR128	-5.33918	-3.40763	0.000193028	0.000740702
2674	GFRA1	1.98889	2.50688	1.15525e-34	4.84348e-33		11131	CAPN11	-5.3366	-3.40786	0.000216781	0.000822473
80761	UPK3B	1.98855	-0.959781	5.28797e-07	3.03718e-06		246213	SLC17A8	-5.33455	-3.40805	0.000211717	0.000804837
727	C5	1.98506	3.84673	1.06633e-48	7.19987e-47		169166	SNX31	-5.31901	-3.40886	0.000777592	0.0026584
100302280	MIR1237	1.98319	-2.44082	0.00186937	0.00589783		100288255	LOC100288255	-5.2971	-2.14991	2.01771e-11	1.99937e-10
57291	DANCR	1.98279	5.75048	2.70357e-36	1.21228e-34		390064	OR51I2	-5.25973	-3.46318	0.00127026	0.00416198
124056	NOXO1	1.98196	0.917573	9.09558e-13	1.02854e-11		634	CEACAM1	-5.24686	3.52817	1.74477e-124	3.8596e-122
8200	GDF5	1.98185	-1.40295	5.24433e-06	2.6e-05		54674	LRRN3	-5.23746	-2.19713	4.51764e-11	4.29869e-10
2044	EPHA5	1.97749	5.21756	5.19563e-64	5.07054e-62		100126791	EGOT	-5.236	-3.46427	0.0003494	0.00127542
221061	FAM171A1	1.97556	5.91423	8.63778e-70	9.59951e-68		221391	OPN5	-5.23444	-3.46442	0.000370429	0.00134605
10752	CHL1	1.97245	4.10656	5.04451e-37	2.34338e-35		440689	HIST2H2BF	-5.21333	1.3947	2.53158e-28	8.16681e-27
4481	MSR1	1.97084	1.86823	1.16377e-16	1.88107e-15		3624	INHBA	-5.1921	5.13281	0	1.27037e-305
399821	FLJ37035	1.97039	-0.516305	2.09911e-07	1.26903e-06		8740	TNFSF14	-5.17273	-2.24684	1.92723e-09	1.5388e-08
64943	NT5DC2	1.96971	6.80497	4.02882e-36	1.77904e-34		3665	IRF7	-5.17207	4.20629	2.03936e-160	6.96592e-158
80832	APOL4	1.96925	-0.463169	1.76928e-08	1.23557e-07		100500862	MIR3648	-5.17174	5.08936	1.5573e-36	7.07854e-35
6121	RPE65	1.9565	-1.49244	1.74992e-05	8.02633e-05		339416	ANKRD45	-5.15324	-2.26985	4.42841e-09	3.3603e-08
64396	GMCL1P1	1.95592	-1.28423	1.05146e-05	4.96589e-05		337978	KRTAP21-2	-5.14197	-3.52252	0.00182577	0.00577203
55806	HR	1.9445	5.74803	2.19682e-65	2.22819e-63		3604	TNFRSF9	-5.14132	3.02099	5.18157e-91	7.66575e-89
100506826	MYLK-AS1	1.94198	2.66022	2.93749e-24	7.86957e-23		3311	HSPA7	-5.13688	-3.52261	0.00117033	0.00385744
2043	EPHA4	1.93946	6.4052	1.42573e-46	9.09765e-45		59272	ACE2	-5.13656	-0.106583	2.94901e-36	1.31724e-34
5330	PLCB2	1.93279	0.339251	2.88138e-10	2.51411e-09		7780	SLC30A2	-5.12612	-3.52313	0.000674011	0.00233382
83956	RACGAP1P	1.92828	-1.44649	6.48019e-05	0.000270419		386597	LOC386597	-5.12315	-3.52337	0.000615985	0.0021473
9394	HS6ST1	1.92089	5.8385	2.89805e-54	2.29738e-52		223075	CCDC129	-5.12208	-3.52347	0.000653834	0.00226879
56105	PCDHGA11	1.91949	-0.806538	4.11262e-08	2.741e-07		9421	HAND1	-5.12208	-3.52347	0.000653865	0.00226879
683	BST1	1.91331	-1.00278	5.72952e-05	0.000241086		54112	GPR88	-5.12041	-3.52361	0.00112003	0.00371219
60680	CELF5	1.90488	-0.853272	7.59768e-06	3.67878e-05		145741	C2CD4A	-5.11103	-3.52419	0.00157469	0.00505184
57795	FAM5B	1.89744	-2.49859	0.00222408	0.0069081		467	ATF3	-5.09632	6.90692	2.65674e-81	3.52618e-79
23671	TMEFF2	1.89502	4.38172	1.12006e-21	2.56818e-20		8344	HIST1H2BE	-5.06311	-2.34738	2.42656e-08	1.66357e-07
57604	KIAA1456	1.89472	1.4977	1.38047e-17	2.3875e-16		285735	LINC00326	-5.05751	1.33319	2.62634e-38	1.30068e-36
25834	MGAT4C	1.88988	-0.918315	6.92076e-08	4.46896e-07		724033	MIR663A	-5.0208	3.06318	6.54086e-33	2.5363e-31
115948	CCDC151	1.8881	0.17085	1.7606e-12	1.93533e-11		100422990	MIR3134	-5.01591	-3.58417	0.00198475	0.00622718
83888	FGFBP2	1.88723	-2.35896	0.0021601	0.00672827		9332	CD163	-5.007	-3.58459	0.00157874	0.00506275
150864	FAM117B	1.88398	4.24499	1.00851e-43	5.96047e-42		84891	ZSCAN10	-5.00217	-3.58489	0.00227728	0.00705636
100506082	LOC100506082	1.8804	-2.11528	0.000878578	0.00297778		406991	MIR21	-4.99783	-0.679189	6.9779e-24	1.8293e-22
699	BUB1	1.87786	7.7242	5.65703e-54	4.39451e-52		677769	SCARNA17	-4.99665	-3.58532	0.00204219	0.00638754
479	ATP12A	1.87737	-2.23199	0.00180241	0.00570519		3664	IRF6	-4.99665	-3.58532	0.00204295	0.00638907
246704	LINC00315	1.87136	-2.00584	0.000289198	0.00107149		5284	PIGR	-4.99562	-2.37854	6.05182e-08	3.94072e-07
7153	TOP2A	1.86102	9.16603	2.02272e-54	1.62566e-52		4939	OAS2	-4.99537	8.8795	0	0
414149	ACBD7	1.86078	1.78335	7.05005e-16	1.0647e-14		645687	LINC00520	-4.98885	-2.40241	3.86522e-08	2.58724e-07
284358	MAMSTR	1.8594	1.71536	1.67336e-21	3.77719e-20		9622	KLK4	-4.96652	-2.42923	2.87545e-06	1.48583e-05
57451	ODZ2	1.85598	3.56358	1.44656e-33	5.81303e-32		85495	RPPH1	-4.9348	-1.34384	1.40431e-17	2.42693e-16
9022	CLIC3	1.84957	0.763069	1.21003e-13	1.48235e-12		8339	HIST1H2BG	-4.92763	-0.760272	1.58823e-09	1.27912e-08
140738	TMEM37	1.84928	2.18156	1.41553e-25	4.09955e-24		6303	SAT1	-4.92306	7.83265	5.5294e-197	2.51826e-194
2122	MECOM	1.84867	6.13051	2.63842e-79	3.38577e-77		12	SERPINA3	-4.92142	0.19374	4.40988e-11	4.20305e-10
9787	DLGAP5	1.84674	6.83067	9.92354e-38	4.75245e-36		11009	IL24	-4.91052	3.00136	4.50139e-95	7.21061e-93
130013	ACMSD	1.84467	-1.57757	1.97137e-05	8.97122e-05		3122	HLA-DRA	-4.89763	2.52623	1.68822e-23	4.33284e-22
643542	LOC643542	1.84343	1.29743	5.035e-19	9.57021e-18		5739	PTGIR	-4.8845	0.606389	1.57757e-25	4.55749e-24
56301	SLC7A10	1.84106	-2.13667	0.000839089	0.00285393		440021	KRTAP5-2	-4.88322	-1.83424	9.52939e-13	1.07342e-11
153572	IRX2	1.83067	0.46926	2.1887e-11	2.1596e-10		1482	NKX2-5	-4.88213	-3.64851	0.0031274	0.00943255
55771	PRR11	1.83024	6.52416	2.92539e-42	1.64126e-40		54207	KCNK10	-4.88212	-3.64851	0.00312528	0.00942861
404550	C16orf74	1.824	1.92575	1.65473e-23	4.25561e-22		644168	DRGX	-4.87585	-3.64875	0.00244847	0.0075359
1128	CHRM1	1.82304	-1.07289	5.14666e-06	2.55704e-05		193629	LINC00189	-4.87585	-3.64875	0.00244796	0.0075359
10786	SLC17A3	1.81988	-2.04803	0.00189836	0.00597955		4036	LRP2	-4.86426	-0.186557	3.01482e-33	1.18286e-31
94122	SYTL5	1.81304	0.316778	1.23101e-11	1.24587e-10		5806	PTX3	-4.83824	4.37999	7.14545e-189	3.13146e-186
753	C18orf1	1.81233	1.02189	2.65324e-17	4.50489e-16		3904	LAIR2	-4.82882	-0.797237	1.53125e-09	1.23666e-08
60529	ALX4	1.80542	4.68458	9.75425e-54	7.50205e-52		340260	UNCX	-4.80626	-2.54826	3.10276e-06	1.59407e-05
51512	GTSE1	1.80468	6.15555	1.36956e-25	3.97138e-24		51348	KLRF1	-4.8044	-0.612212	1.16971e-22	2.8479e-21
23468	CBX5	1.80166	7.05894	2.16724e-76	2.69189e-74		719	C3AR1	-4.8043	3.14728	2.20016e-89	3.19394e-87
4325	MMP16	1.79855	4.51816	6.10331e-43	3.5352e-41		100313824	MIR663B	-4.79403	0.281014	2.61362e-17	4.44086e-16
6094	ROM1	1.79498	2.85705	9.43236e-30	3.26506e-28		64135	IFIH1	-4.79067	7.81224	0	0
2263	FGFR2	1.79448	3.29415	4.14031e-28	1.32279e-26		85004	RERG	-4.77157	-0.0844305	3.50971e-12	3.75842e-11
8659	ALDH4A1	1.79321	3.61543	3.50689e-29	1.18738e-27		10964	IFI44L	-4.75785	6.94946	0	0
5347	PLK1	1.79309	7.21171	6.41454e-24	1.68541e-22		81788	NUAK2	-4.75085	2.84744	1.27166e-124	2.84009e-122
55635	DEPDC1	1.78887	6.24594	5.89605e-45	3.60388e-43		4843	NOS2	-4.74656	1.89937	1.29805e-56	1.09239e-54
8913	CACNA1G	1.78847	3.71104	1.03422e-36	4.72868e-35		79931	TNIP3	-4.73494	2.73804	3.33207e-61	3.10819e-59
11074	TRIM31	1.78826	0.431851	7.10051e-13	8.0964e-12		3553	IL1B	-4.71581	-0.903756	3.14569e-10	2.72326e-09
8862	APLN	1.78299	0.692326	5.56022e-10	4.69968e-09		730755	LOC730755	-4.7157	0.324213	1.96172e-20	4.10125e-19
2822	GPLD1	1.78209	-0.16726	1.83919e-09	1.47205e-08		2354	FOSB	-4.7004	2.29758	4.97799e-48	3.30354e-46
320	APBA1	1.78058	-0.0735592	1.87028e-08	1.30102e-07		100130476	LOC100130476	-4.69393	-1.2243	9.31489e-18	1.62552e-16
3777	KCNK3	1.78027	-0.18655	3.70544e-10	3.19e-09		3772	KCNJ15	-4.69314	-2.61373	2.13689e-06	1.12471e-05
4314	MMP3	1.77789	6.6486	1.22422e-21	2.79596e-20		55843	ARHGAP15	-4.69044	-1.55998	3.96296e-12	4.22819e-11
83882	TSPAN10	1.77671	-1.77445	0.000723062	0.00248956		151835	CPNE9	-4.68385	-2.61459	6.263e-06	3.06835e-05
64781	CERK	1.77572	5.73005	5.25759e-66	5.40345e-64		100500815	MIR3687	-4.68083	3.81842	1.02348e-28	3.39605e-27
3195	TLX1	1.77463	-2.0697	0.000946586	0.00318507		27063	ANKRD1	-4.67051	4.96179	2.32129e-45	1.42637e-43
157313	CDCA2	1.77458	5.55225	1.00984e-33	4.09346e-32		4600	MX2	-4.64518	9.09329	0	0
4884	NPTX1	1.77215	1.84652	6.28586e-13	7.2064e-12		10326	SIRPB1	-4.63158	-2.03677	2.92702e-11	2.84341e-10
100533184	ARHGAP19-SLIT1	1.77077	3.20744	2.48236e-27	7.69797e-26		1230	CCR1	-4.62614	-0.241694	2.44959e-23	6.19114e-22
150244	ZDHHC8P1	1.76854	-0.9176	6.38885e-07	3.63176e-06		3310	HSPA6	-4.62552	1.74199	3.38052e-26	1.00025e-24
7739	ZNF185	1.7666	0.194129	2.65671e-11	2.59057e-10		7412	VCAM1	-4.611	6.90462	6.15494e-33	2.39465e-31
729950	LOC729950	1.76568	1.89813	3.47461e-13	4.06163e-12		1848	DUSP6	-4.57203	4.20918	4.31307e-85	5.99878e-83
9369	NRXN3	1.76563	0.291976	4.83348e-10	4.11085e-09		8349	HIST2H2BE	-4.55983	4.26406	2.76503e-84	3.77785e-82
10343	PKDREJ	1.75688	-0.881317	1.22961e-06	6.71687e-06		2766	GMPR	-4.54596	6.48217	0	0
4810	NHS	1.75248	4.69781	8.23772e-46	5.14348e-44		2557	GABRA4	-4.54494	-2.71455	1.85765e-06	9.88719e-06
79192	IRX1	1.74856	5.71655	4.17013e-64	4.0869e-62		4907	NT5E	-4.531	0.953486	1.01291e-33	4.09874e-32
631	BFSP1	1.74778	2.10474	4.62392e-21	1.00845e-19		3123	HLA-DRB1	-4.50718	1.521	2.94559e-18	5.32017e-17
51200	CPA4	1.74012	4.17193	9.45536e-10	7.78242e-09		115361	GBP4	-4.49952	5.77397	7.56819e-234	4.28747e-231
23617	TSSK2	1.73988	0.121216	3.27504e-07	1.92483e-06		735	C9	-4.49435	-2.16968	3.07793e-06	1.58201e-05
80333	KCNIP4	1.73855	0.452034	9.70913e-10	7.98279e-09		635	BHMT	-4.49367	-2.74942	1.31464e-06	7.14438e-06
57082	CASC5	1.73667	5.37073	7.40577e-32	2.75222e-30		2687	GGT5	-4.48972	-0.485235	3.80027e-08	2.54671e-07
10085	EDIL3	1.73584	8.4842	6.0405e-53	4.55528e-51		10628	TXNIP	-4.48879	9.11585	1.71662e-176	6.9951e-174
857	CAV1	1.73204	8.78709	2.08718e-68	2.2444e-66		3684	ITGAM	-4.48004	-0.380846	1.77672e-27	5.54674e-26
146562	C16orf71	1.73182	-0.252769	3.16664e-06	1.62545e-05		118788	PIK3AP1	-4.45263	0.454558	3.75729e-27	1.15437e-25
90427	BMF	1.73163	4.59919	3.10289e-35	1.32483e-33		54627	KIAA1383	-4.44331	-2.78501	1.87295e-06	9.96405e-06
65055	REEP1	1.73002	0.376374	3.88492e-08	2.59819e-07		2018	EMX2	-4.43936	-0.426175	4.57615e-20	9.31554e-19
54578	UGT1A6	1.72491	1.36646	1.82524e-10	1.62783e-09		256880	LOC256880	-4.42854	-1.19772	2.33509e-12	2.54635e-11
951	CD37	1.71789	0.534778	1.19169e-06	6.52659e-06		10866	HCP5	-4.41698	-1.76538	2.53547e-09	1.99522e-08
51378	ANGPT4	1.71633	1.46262	1.52276e-14	2.03975e-13		339403	RXFP4	-4.40598	-2.82004	7.42009e-06	3.5988e-05
56924	PAK6	1.71223	4.12468	1.5117e-20	3.19785e-19		23237	ARC	-4.40472	1.89954	2.14529e-48	1.43598e-46
79822	ARHGAP28	1.71206	6.04783	1.79916e-34	7.47571e-33		128653	C20orf141	-4.38841	-2.82192	9.29034e-06	4.43731e-05
254013	METTL20	1.71186	-1.01306	0.000154779	0.000603297		3274	HRH2	-4.35974	-1.83429	5.24869e-13	6.02925e-12
57520	HECW2	1.70872	4.5	9.64083e-36	4.1934e-34		10060	ABCC9	-4.33567	0.761461	1.28912e-24	3.53093e-23
7161	TP73	1.70286	3.57577	6.03962e-36	2.64185e-34		29760	BLNK	-4.33366	-1.02324	1.64143e-15	2.40995e-14
91419	XRCC6BP1	1.70021	4.23888	1.02897e-45	6.40749e-44		29126	CD274	-4.33151	2.94352	8.25017e-92	1.22838e-89
441631	TSPAN11	1.69836	0.784667	4.33333e-07	2.51126e-06		9473	C1orf38	-4.31147	-0.527757	1.76764e-17	3.03451e-16
64115	C10orf54	1.69592	2.81048	1.67209e-24	4.54242e-23		3112	HLA-DOB	-4.30284	0.957807	3.1575e-54	2.49454e-52
3090	HIC1	1.69411	1.2655	3.82441e-15	5.41591e-14		26798	SNORD51	-4.29259	-2.89603	2.4039e-05	0.000107728
55266	TMEM19	1.69262	5.08942	1.23956e-54	1.00669e-52		2	A2M	-4.29238	5.38514	4.7198e-73	5.5932e-71
26027	ACOT11	1.69075	2.55227	4.27661e-23	1.07155e-21		5999	RGS4	-4.29181	-0.703744	5.64349e-21	1.22392e-19
645367	GGT8P	1.69047	-1.01755	9.08357e-05	0.000369823		4050	LTB	-4.27902	-1.30133	3.56322e-15	5.06815e-14
283038	LOC283038	1.68943	-1.17597	2.81605e-05	0.000124469		118421	LINC00161	-4.27546	-1.31615	2.29685e-14	3.02089e-13
113691	MGC16703	1.67887	1.20638	3.93733e-12	4.20277e-11		5327	PLAT	-4.27524	6.69072	1.80969e-115	3.62359e-113
286827	TRIM59	1.67692	-0.609611	7.39187e-06	3.58661e-05		390063	OR51I1	-4.26404	-2.93464	0.000678866	0.00234818
1013	CDH15	1.67506	0.915981	6.25402e-08	4.06119e-07		3976	LIF	-4.2576	7.2243	2.38423e-256	1.53829e-253
256933	NPB	1.66952	0.971814	5.68074e-10	4.79183e-09		80149	ZC3H12A	-4.25745	5.96439	5.9225e-268	4.29881e-265
11144	DMC1	1.66838	-1.77575	0.000347273	0.00126806		260436	FDCSP	-4.25554	0.871706	1.35075e-18	2.4821e-17
57491	AHRR	1.66772	5.56151	6.08087e-61	5.62711e-59		3134	HLA-F	-4.20196	6.3004	1.14287e-157	3.79221e-155
7274	TTPA	1.66738	0.213801	5.28365e-07	3.03638e-06		387264	KRTAP5-1	-4.17575	-1.99157	1.3278e-08	9.4604e-08
257177	C1orf192	1.6622	-0.588065	2.15938e-07	1.30343e-06		207107	SFTA1P	-4.15905	0.400793	2.4185e-28	7.82375e-27
83461	CDCA3	1.66133	5.32543	2.70784e-20	5.61062e-19		51296	SLC15A3	-4.15458	6.24002	0	0
79805	VASH2	1.65912	1.53515	1.71202e-15	2.50568e-14		83729	INHBE	-4.15241	3.83825	6.61519e-42	3.70244e-40
23416	KCNH3	1.65429	1.8568	8.61837e-19	1.60657e-17		1410	CRYAB	-4.15038	-1.01546	2.74642e-14	3.59387e-13
29128	UHRF1	1.65131	6.58695	2.9817e-32	1.12429e-30		57477	SHROOM4	-4.15022	-2.97875	3.19529e-05	0.000139821
8871	SYNJ2	1.64762	6.26491	2.35893e-59	2.09927e-57		25833	POU2F3	-4.14722	-2.40541	2.39149e-06	1.24825e-05
439990	LOC439990	1.64717	1.72802	7.92156e-18	1.39179e-16		3861	KRT14	-4.14369	-2.40627	1.85048e-06	9.85128e-06
115572	FAM46B	1.64338	0.851227	1.12709e-11	1.14419e-10		3164	NR4A1	-4.13561	5.39239	2.89984e-116	5.85692e-114
8643	PTCH2	1.64253	0.547485	3.6545e-09	2.81145e-08		3805	KIR2DL4	-4.134	-2.97933	0.000154485	0.000602455
701	BUB1B	1.64011	6.61134	4.30127e-22	1.00813e-20		29958	DMGDH	-4.12858	-1.99835	1.84396e-06	9.81881e-06
55143	CDCA8	1.63956	6.06037	1.43007e-42	8.10151e-41		3127	HLA-DRB5	-4.12728	-1.99827	2.37102e-07	1.42084e-06
283554	GPR137C	1.63718	1.66043	2.71779e-16	4.24465e-15		5655	KLK10	-4.08202	-1.72908	1.87525e-11	1.86458e-10
891	CCNB1	1.63566	7.96073	6.15739e-24	1.61968e-22		9076	CLDN1	-4.06703	0.691869	1.92973e-11	1.91464e-10
633	BGN	1.63494	-1.33322	0.000317904	0.00116821		317772	HIST2H2AB	-4.05151	-2.48935	8.47257e-07	4.73856e-06
288	ANK3	1.63414	4.13964	2.90062e-23	7.30724e-22		152225	LOC152225	-4.03614	-2.06086	6.48317e-06	3.1702e-05
114795	TMEM132B	1.63283	5.04257	3.91676e-49	2.69954e-47		116071	BATF2	-4.03005	2.49852	5.22327e-92	7.87798e-90
8630	HSD17B6	1.62886	-0.447677	1.24556e-06	6.78966e-06		11274	USP18	-4.01544	6.12244	1.76533e-290	1.41391e-287
26280	IL1RAPL2	1.62737	-0.30891	2.25244e-07	1.35467e-06		3231	HOXD1	-4.01476	-2.10418	1.17912e-09	9.61639e-09
1719	DHFR	1.62512	4.89395	1.89517e-51	1.37559e-49		2523	FUT1	-4.01345	-0.30189	6.13955e-18	1.08526e-16
5818	PVRL1	1.62335	5.30214	9.69196e-37	4.44014e-35		5971	RELB	-4.0078	4.88359	9.80001e-190	4.3774e-187
8224	SYN3	1.62267	-1.20371	0.00308209	0.00930677		3759	KCNJ2	-3.9882	0.675265	1.6191e-19	3.18162e-18
6932	TCF7	1.61768	4.06904	2.89058e-26	8.58561e-25		6703	SPRR2D	-3.98767	-1.55988	4.19832e-13	4.87329e-12
400566	C17orf97	1.61699	1.31013	2.26314e-13	2.71379e-12		6648	SOD2	-3.97963	8.0806	1.56812e-97	2.60163e-95
51196	PLCE1	1.6168	4.03825	9.27303e-28	2.91061e-26		114548	NLRP3	-3.97109	2.06835	4.88212e-37	2.27248e-35
55355	HJURP	1.61338	7.42054	2.61593e-24	7.04058e-23		100131733	LOC100131733	-3.96288	1.30479	4.65914e-34	1.9086e-32
1979	EIF4EBP2	1.61331	6.43185	1.93657e-63	1.85871e-61		2125	EVPL	-3.96017	-3.10643	0.000218138	0.00082708
1058	CENPA	1.61158	4.38645	7.25414e-37	3.34309e-35		4547	MTTP	-3.9527	-2.13084	1.62845e-05	7.50475e-05
55561	CDC42BPG	1.60937	0.516249	9.60141e-12	9.81999e-11		55584	CHRNA9	-3.95147	1.90903	2.61993e-19	5.06687e-18
56136	PCDHA13	1.60835	-1.2215	0.00014937	0.000583882		152330	CNTN4	-3.94573	1.8801	7.94646e-35	3.34977e-33
23166	STAB1	1.60128	1.57123	4.22103e-12	4.49321e-11		3885	KRT34	-3.94557	-0.102291	5.6748e-15	7.92595e-14
6775	STAT4	1.60109	-0.28905	3.90562e-06	1.97552e-05		149708	WFDC5	-3.94381	-1.85228	2.79812e-09	2.19197e-08
56937	PMEPA1	1.60092	4.64674	1.55336e-21	3.51655e-20		136332	LRGUK	-3.93307	-2.5812	0.00244859	0.0075359
10966	RAB40B	1.60084	2.03199	1.12605e-16	1.82263e-15		64108	RTP4	-3.91172	4.78386	9.84694e-140	2.7228e-137
140710	SOGA1	1.59897	4.99718	1.15143e-34	4.83623e-33		5054	SERPINE1	-3.90492	6.62698	5.4954e-151	1.70189e-148
22874	PLEKHA6	1.59806	4.1751	2.05155e-34	8.49399e-33		3824	KLRD1	-3.90152	-1.00912	3.09101e-05	0.000135513
79733	E2F8	1.59084	4.51963	7.92206e-31	2.84398e-29		100507027	M1	-3.89231	-3.15225	0.000524818	0.00185822
116443	GRIN3A	1.58974	-0.67527	3.32226e-06	1.69932e-05		84684	INSM2	-3.89047	-1.44852	2.63385e-05	0.000117152
54332	GDAP1	1.58929	5.32675	1.69183e-54	1.36445e-52		1490	CTGF	-3.88194	7.12097	1.1546e-131	2.97977e-129
84078	KBTBD7	1.57219	2.38178	4.27478e-18	7.6672e-17		10252	SPRY1	-3.87862	2.57089	1.28694e-72	1.49459e-70
9162	DGKI	1.56865	0.838286	2.28722e-09	1.8076e-08		6424	SFRP4	-3.87601	4.13696	1.26769e-15	1.87905e-14
148979	GLIS1	1.56682	2.76739	1.1878e-22	2.88588e-21		3106	HLA-B	-3.87227	9.28896	7.48712e-138	2.02213e-135
2898	GRIK2	1.56431	1.00423	3.27219e-11	3.15628e-10		710	SERPING1	-3.87079	2.98902	6.30628e-63	6.02782e-61
80303	EFHD1	1.56281	2.83018	1.16289e-20	2.47348e-19		1630	DCC	-3.86805	-1.91245	3.13786e-09	2.43756e-08
2348	FOLR1	1.56275	0.378537	1.7924e-08	1.25096e-07		57801	HES4	-3.86799	5.93608	6.00406e-152	1.91036e-149
151246	SGOL2	1.56164	5.27578	2.10652e-27	6.55873e-26		6543	SLC8A2	-3.86667	0.606297	5.92706e-37	2.74239e-35
201294	UNC13D	1.56128	5.88542	6.61183e-28	2.09227e-26		3934	LCN2	-3.86648	-1.06813	2.34205e-12	2.55274e-11
83733	SLC25A18	1.56125	-0.142667	5.76444e-07	3.29618e-06		100873962	LINC00278	-3.86428	-2.22141	9.23235e-09	6.72507e-08
23097	CDK19	1.56018	4.56878	1.55416e-35	6.67255e-34		684	BST2	-3.86238	9.71936	2.8128e-164	1.00512e-161
9918	NCAPD2	1.55929	8.90479	3.61411e-36	1.59895e-34		2998	GYS2	-3.84378	-2.6441	0.000212691	0.000808143
112476	PRRT2	1.55555	1.895	1.78513e-13	2.15617e-12		79961	DENND2D	-3.83691	-3.15528	0.00195512	0.00614
144100	PLEKHA7	1.55075	-0.289113	5.2238e-05	0.000221169		3037	HAS2	-3.83609	-2.61624	3.952e-05	0.000170506
54478	FAM64A	1.54968	4.3807	3.79498e-18	6.82772e-17		83895	KRTAP1-5	-3.83572	-0.361072	9.43647e-13	1.06398e-11
389813	C9orf172	1.54814	2.41031	8.30299e-18	1.45221e-16		1959	EGR2	-3.82924	2.12574	1.30112e-25	3.77764e-24
5578	PRKCA	1.54451	6.17471	1.49022e-54	1.20604e-52		3128	HLA-DRB6	-3.81698	-2.24825	3.12532e-07	1.8443e-06
2491	CENPI	1.53967	4.43266	3.8275e-29	1.29217e-27		2669	GEM	-3.81565	5.23566	4.7581e-74	5.7862e-72
400752	LOC400752	1.53553	-1.08487	3.13212e-05	0.000137186		6999	TDO2	-3.81154	3.73043	2.62787e-60	2.39363e-58
2810	SFN	1.53512	1.14393	7.09828e-09	5.23569e-08		25939	SAMHD1	-3.8098	7.17752	2.02575e-249	1.20646e-246
3619	INCENP	1.53346	6.44752	2.38597e-28	7.72926e-27		57817	HAMP	-3.80522	-3.2	0.000481589	0.00171642
27098	CLUL1	1.53279	1.22608	1.23807e-13	1.51351e-12		9543	IGDCC3	-3.79769	-3.20059	0.000484444	0.00172606
56123	PCDHB13	1.53162	1.53256	8.13349e-12	8.36655e-11		144571	LOC144571	-3.79445	-0.722053	2.04444e-15	2.97533e-14
29127	RACGAP1	1.52913	6.94271	2.14272e-52	1.59516e-50		54979	HRASLS2	-3.79381	-0.239106	6.20701e-23	1.54028e-21
55157	DARS2	1.52809	5.8701	4.58774e-44	2.73229e-42		64518	TEKT3	-3.79314	-3.20099	0.000280395	0.00104187
1545	CYP1B1	1.52743	7.23104	1.19316e-46	7.63459e-45		8468	FKBP6	-3.79154	-3.20079	0.000512185	0.00181626
81704	DOCK8	1.52452	1.36066	8.63308e-14	1.0746e-12		140711	C20orf118	-3.78613	3.64862	1.21503e-113	2.35179e-111
256987	SERINC5	1.52363	5.7701	2.87424e-34	1.1879e-32		6890	TAP1	-3.78249	8.92735	5.52346e-263	3.66552e-260
352909	DNAAF3	1.5212	2.3818	2.24601e-16	3.54402e-15		6779	STATH	-3.77938	-1.00831	4.1046e-11	3.92013e-10
890	CCNA2	1.51927	6.45293	3.30953e-37	1.54981e-35		5121	PCP4	-3.77621	-1.28895	1.06992e-06	5.90287e-06
1794	DOCK2	1.51922	-0.274213	2.09043e-07	1.26477e-06		9381	OTOF	-3.76835	1.90328	3.62446e-51	2.60636e-49
100628307	LOC100628307	1.51416	2.80862	2.48024e-08	1.69987e-07		54739	XAF1	-3.76748	6.68894	6.30565e-234	3.66153e-231
284434	NWD1	1.51355	-0.535274	0.000113399	0.000452796		100288974	LOC100288974	-3.76385	-2.29751	9.76239e-07	5.40527e-06
3838	KPNA2	1.51296	8.93715	4.01127e-29	1.35225e-27		4929	NR4A2	-3.74979	4.11949	7.98953e-125	1.80168e-122
100507346	LOC100507346	1.51111	1.78697	3.15405e-15	4.51381e-14		685	BTC	-3.74759	1.59994	4.87361e-51	3.48306e-49
100130238	LOC100130238	1.50956	-0.219834	6.93226e-07	3.91861e-06		199920	C1orf168	-3.7429	-2.30876	2.12913e-07	1.28651e-06
8629	JRK	1.50938	3.74412	2.99142e-10	2.60134e-09		80008	TMEM156	-3.7426	1.63987	3.90994e-40	2.07818e-38
4751	NEK2	1.50792	5.28453	3.15753e-26	9.35457e-25		29881	NPC1L1	-3.7403	-0.646625	7.08989e-20	1.42577e-18
84747	UNC119B	1.50768	5.45291	2.13988e-40	1.1532e-38		85441	PRIC285	-3.73614	8.75461	4.72594e-167	1.71515e-164
10232	MSLN	1.50573	-0.702806	2.54874e-05	0.000113692		55124	PIWIL2	-3.73377	-2.01431	1.83764e-08	1.28044e-07
100129961	LOC100129961	1.50474	-0.295022	1.40006e-06	7.58729e-06		116729	PPP1R27	-3.73009	-2.71325	1.77985e-05	8.15236e-05
81035	COLEC12	1.50473	8.29744	1.15659e-30	4.1266e-29		3135	HLA-G	-3.7147	2.76499	4.58709e-52	3.39313e-50
114814	GNRHR2	1.50438	3.95057	2.78286e-31	1.00839e-29		402573	C7orf61	-3.71116	0.240481	6.50699e-22	1.50686e-20
5909	RAP1GAP	1.5043	4.32691	1.04521e-31	3.86576e-30		462	SERPINC1	-3.71107	-2.34747	5.58422e-06	2.7585e-05
9928	KIF14	1.50404	6.12897	1.74835e-33	6.95359e-32		57282	SLC4A10	-3.71069	-3.2498	0.00093354	0.00314753
744	MPPED2	1.50391	4.37773	1.78111e-35	7.63282e-34		80380	PDCD1LG2	-3.71058	2.12387	4.35692e-43	2.54267e-41
284739	LINC00176	1.49988	0.293207	1.76024e-08	1.23037e-07		6372	CXCL6	-3.7078	-3.25	0.000509668	0.00180816
399829	LOC399829	1.49899	-1.88568	0.00177512	0.00562535		27319	BHLHE22	-3.70688	-3.25009	0.000475412	0.00169778
10595	ERN2	1.49812	0.579896	5.58005e-09	4.1746e-08		284215	LOC284215	-3.70433	-2.32579	2.61767e-06	1.3608e-05
27314	RAB30	1.49714	4.18202	4.59196e-28	1.45906e-26		83953	FCAMR	-3.70339	-3.25	0.00112359	0.00372238
5164	PDK2	1.49335	5.55202	1.1172e-36	5.08809e-35		731223	LOC731223	-3.69133	-3.25802	0.00049521	0.00176037
138162	C9orf116	1.49261	1.70934	4.51979e-14	5.77772e-13		219285	SAMD9L	-3.68843	8.24308	1.14228e-287	8.84391e-285
359845	FAM101B	1.4906	6.05346	9.02655e-52	6.6348e-50		970	CD70	-3.67778	0.283657	3.09692e-15	4.43478e-14
79652	TMEM204	1.49041	-1.81043	0.00167253	0.00533477		89866	SEC16B	-3.66147	1.61408	8.17322e-51	5.80548e-49
129881	C2orf77	1.48929	1.28791	9.58553e-09	6.96413e-08		692085	SNORD45C	-3.65685	-3.00115	5.27146e-05	0.000223024
6457	SH3GL3	1.48427	1.13927	1.25879e-09	1.02481e-08		3491	CYR61	-3.65324	5.7873	4.89679e-141	1.42172e-138
6653	SORL1	1.48313	3.67457	1.02472e-27	3.21205e-26		84779	NAA11	-3.64456	-0.359886	2.21784e-21	4.94374e-20
48	ACO1	1.47955	5.41495	3.84159e-39	1.96539e-37		183	AGT	-3.6228	6.33336	7.3624e-45	4.48836e-43
7074	TIAM1	1.47754	4.66482	9.87124e-31	3.53826e-29		642559	POU5F1P3	-3.61879	-3.3006	0.000862437	0.00292735
3745	KCNB1	1.47637	-1.42925	0.000674447	0.00233498		8870	IER3	-3.61234	6.29596	2.63556e-146	7.95014e-144
286	ANK1	1.47512	1.4101	1.24611e-11	1.26005e-10		5743	PTGS2	-3.60353	8.56688	2.07958e-127	4.83025e-125
10638	SPHAR	1.47314	-0.25023	1.53072e-07	9.44078e-07		1843	DUSP1	-3.60325	5.63076	1.16941e-207	5.90477e-205
5576	PRKAR2A	1.4731	4.29515	4.02135e-35	1.70445e-33		54210	TREM1	-3.60079	-0.0802521	9.00559e-12	9.235e-11
2235	FECH	1.47142	5.77369	4.50796e-52	3.34525e-50		1958	EGR1	-3.59417	8.17794	1.00189e-66	1.04824e-64
10763	NES	1.4698	1.06417	1.10168e-08	7.95177e-08		191585	PLAC4	-3.58877	-2.81955	0.000397652	0.00143733
342979	PALM3	1.46746	0.124406	7.23397e-07	4.08022e-06		83482	SCRT1	-3.58077	-1.18627	7.30165e-10	6.08741e-09
11264	PXMP4	1.46694	1.57499	7.18637e-12	7.46541e-11		6943	TCF21	-3.57968	-2.1281	1.13604e-08	8.17437e-08
100144602	LOC100144602	1.46627	2.2145	1.14082e-16	1.84525e-15		5349	FXYD3	-3.578	-2.10835	0.000394028	0.00142512
259232	NALCN	1.46579	-0.999244	3.09504e-05	0.000135664		10068	IL18BP	-3.57356	4.05836	4.76263e-69	5.16923e-67
1464	CSPG4	1.46298	-1.32191	0.00135707	0.00441279		7185	TRAF1	-3.57054	2.5019	3.25314e-46	2.05328e-44
64090	GAL3ST2	1.461	-1.6235	0.00108185	0.00359846		131890	GRK7	-3.56621	-2.82093	7.746e-05	0.000318662
153571	C5orf38	1.45702	3.44578	1.35152e-21	3.07461e-20		168667	BMPER	-3.55054	-1.33519	1.6851e-08	1.18033e-07
1836	SLC26A2	1.4518	4.27887	4.3302e-36	1.90849e-34		5133	PDCD1	-3.54687	-2.15124	1.19989e-07	7.51008e-07
155054	ZNF425	1.45171	1.22186	1.03139e-11	1.05163e-10		55620	STAP2	-3.54331	0.162633	8.20726e-19	1.5335e-17
340719	NANOS1	1.4505	2.09571	1.72271e-15	2.51974e-14		100507463	LOC100507463	-3.53672	6.28611	2.31709e-216	1.19598e-213
338094	FAM151A	1.44968	0.0482353	2.51997e-08	1.72557e-07		54831	BEST2	-3.52869	-2.48811	0.000239502	0.00090219
56977	STOX2	1.44572	2.45412	1.98144e-13	2.38832e-12		9956	HS3ST2	-3.52758	-2.85669	0.000724107	0.00249205
8360	HIST1H4D	1.44544	-1.55996	0.00340292	0.0101882		6752	SSTR2	-3.52638	-1.53059	1.28668e-12	1.43268e-11
7447	VSNL1	1.4442	-0.0327339	4.34267e-05	0.000185965		169044	COL22A1	-3.52317	-2.4493	0.000579107	0.00203217
692086	SNORD17	1.44326	0.331206	3.35419e-09	2.59261e-08		3237	HOXD11	-3.52157	-3.35321	0.00147971	0.00477417
11151	CORO1A	1.44288	2.24911	8.57056e-15	1.17792e-13		51268	PIPOX	-3.52041	-3.35343	0.00324023	0.00974502
9134	CCNE2	1.4423	4.75112	1.13892e-32	4.37253e-31		374	AREG	-3.51801	-2.17416	1.28334e-07	8.00436e-07
201562	PTPLB	1.43916	4.69448	8.59504e-33	3.32175e-31		5079	PAX5	-3.5167	-3.3537	0.00141545	0.00458403
196872	MGC23270	1.43762	1.39548	4.29952e-13	4.97832e-12		140691	TRIM69	-3.51646	-0.651892	2.4799e-19	4.81611e-18
3832	KIF11	1.43705	7.25755	1.54669e-32	5.88933e-31		8739	HRK	-3.49597	-2.85987	6.21333e-05	0.00026003
4147	MATN2	1.43422	1.56271	8.13062e-13	9.22569e-12		79772	MCTP1	-3.48578	4.54211	8.65096e-84	1.17506e-81
11346	SYNPO	1.43235	6.09902	8.83487e-48	5.82976e-46		9592	IER2	-3.48162	7.34753	4.25233e-151	1.33471e-148
55256	ADI1	1.43191	5.34647	1.25484e-34	5.25155e-33		100422943	MIR3189	-3.48057	-1.75934	1.98035e-08	1.37301e-07
92565	FANK1	1.43165	2.06867	8.55782e-12	8.78747e-11		9595	CYTIP	-3.47255	-0.133898	2.54184e-10	2.23296e-09
91057	CCDC34	1.42965	4.83249	2.30037e-36	1.03749e-34		5222	PGA5	-3.47099	-2.86139	0.0012684	0.00415708
57181	SLC39A10	1.42917	4.4107	1.49072e-28	4.88363e-27		4791	NFKB2	-3.46718	7.53409	2.88997e-223	1.56105e-220
220	ALDH1A3	1.4275	5.86394	3.63245e-33	1.418e-31		51301	GCNT4	-3.46573	-1.57767	3.27289e-12	3.51942e-11
389247	LOC389247	1.42703	-1.24543	0.000474074	0.00169353		340359	KLHL38	-3.46329	0.138091	3.49659e-31	1.26503e-29
64067	NPAS3	1.42554	2.96524	8.8386e-23	2.16099e-21		696	BTN1A1	-3.46293	-2.89581	0.000314956	0.00115843
145581	LRFN5	1.42147	-1.4163	0.000797235	0.00272114		259307	IL4I1	-3.44533	5.31877	1.04062e-61	9.78564e-60
3167	HMX2	1.42087	-1.11622	0.000155701	0.000606587		2328	FMO3	-3.44234	-0.223145	1.09389e-11	1.11226e-10
154860	LOC154860	1.41985	2.30662	6.02208e-18	1.06612e-16		343450	KCNT2	-3.44104	-1.28145	2.88695e-10	2.51803e-09
54443	ANLN	1.41898	8.97523	2.5962e-27	8.01886e-26		6909	TBX2	-3.44093	3.35702	2.7392e-68	2.93195e-66
4099	MAG	1.41842	-0.551797	0.00068304	0.00235946		26762	HAVCR1	-3.44013	-0.925477	1.82133e-13	2.19875e-12
51203	NUSAP1	1.41692	7.21646	1.25417e-42	7.13983e-41		3120	HLA-DQB2	-3.43851	-2.8981	0.000391317	0.00141619
3613	IMPA2	1.4154	5.94458	5.57856e-40	2.93817e-38		1535	CYBA	-3.43429	-2.52276	2.07183e-05	9.38787e-05
57506	MAVS	1.41249	6.63045	4.79082e-33	1.86705e-31		4318	MMP9	-3.42863	-1.99574	2.03345e-09	1.61694e-08
94115	CGB8	1.41168	-0.0572463	0.00265814	0.00812748		64714	PDIA2	-3.42772	-2.24602	1.4684e-05	6.81995e-05
55315	SLC29A3	1.41158	2.78758	5.18768e-18	9.24745e-17		3601	IL15RA	-3.42631	5.74814	1.13491e-225	6.27633e-223
10592	SMC2	1.41038	7.12109	1.32647e-41	7.37081e-40		10561	IFI44	-3.4147	7.52391	8.50927e-206	4.03357e-203
339453	TMEM240	1.40991	-1.35886	0.0009996	0.0033479		129025	ZNF280A	-3.41425	-3.40811	0.00232145	0.00717599
151126	ZNF385B	1.40788	0.328646	3.5512e-07	2.0782e-06		5570	PKIB	-3.41008	0.280474	6.2594e-09	4.65835e-08
286437	LOC286437	1.40758	-0.480907	1.54901e-05	7.16709e-05		2635	GBP3	-3.40759	4.08051	3.96405e-64	3.90139e-62
56145	PCDHA3	1.40645	2.03475	2.66935e-14	3.49498e-13		5874	RAB27B	-3.40586	4.43066	4.4726e-38	2.1963e-36
100133941	CD24	1.40473	5.57265	6.70023e-40	3.51301e-38		3726	JUNB	-3.39839	7.41184	5.24918e-128	1.23154e-125
84771	DDX11L2	1.3988	1.084	1.22626e-07	7.66271e-07		10346	TRIM22	-3.3956	7.96065	9.03178e-256	5.66976e-253
4046	LSP1	1.39524	1.04743	6.16893e-07	3.51449e-06		3429	IFI27	-3.39054	10.0359	1.40134e-136	3.69875e-134
23040	MYT1L	1.39497	-1.60729	0.00243729	0.00750509		23553	HYAL4	-3.38862	-2.93615	0.000204732	0.000780627
54677	CROT	1.39373	5.9978	7.47606e-46	4.68049e-44		117289	TAGAP	-3.37909	-2.93741	0.000113107	0.000451788
85376	RIMBP3	1.39094	-1.54537	0.00255367	0.00783128		219537	SMTNL1	-3.3743	-0.691466	5.94026e-18	1.05244e-16
51616	TAF9B	1.39059	5.25304	7.36626e-40	3.85352e-38		1301	COL11A1	-3.37157	-2.29584	2.81928e-06	1.45843e-05
150737	TTC30B	1.38668	1.80057	3.7463e-13	4.35948e-12		5027	P2RX7	-3.36673	3.56493	1.52399e-19	3.00491e-18
290	ANPEP	1.38575	4.18582	4.07115e-26	1.20153e-24		284076	TTLL6	-3.3662	-0.523885	3.10027e-20	6.38387e-19
55351	STK32B	1.38499	4.26309	1.33817e-17	2.31607e-16		158038	LINGO2	-3.36439	-0.233672	4.0193e-17	6.75028e-16
85455	DISP2	1.38199	2.12617	6.98299e-10	5.84217e-09		84251	SGIP1	-3.36212	1.95584	4.85973e-41	2.66849e-39
2049	EPHB3	1.38084	2.07942	9.18366e-10	7.57489e-09		100885775	BANCR	-3.3596	-2.58332	8.57972e-06	4.12249e-05
54821	ERCC6L	1.38045	4.28596	2.34255e-19	4.55698e-18		6405	SEMA3F	-3.35809	3.04154	9.7393e-45	5.92185e-43
54947	LPCAT2	1.37959	3.84593	9.0466e-23	2.2072e-21		79132	DHX58	-3.35743	5.90444	1.36831e-206	6.6212e-204
5287	PIK3C2B	1.37947	4.50373	1.95205e-20	4.08471e-19		8351	HIST1H3D	-3.34421	0.514252	9.39371e-15	1.2827e-13
2298	FOXD4	1.37891	-1.80946	0.00308443	0.00931263		9027	NAT8	-3.34251	-2.93915	0.00159489	0.00510887
9754	STARD8	1.37643	2.71539	7.80554e-14	9.74204e-13		9518	GDF15	-3.34246	9.77471	1.50655e-160	5.22279e-158
85458	DIXDC1	1.37636	3.32884	1.02977e-18	1.91195e-17		91947	ARRDC4	-3.33309	4.99329	2.57842e-142	7.58088e-140
9824	ARHGAP11A	1.37504	6.62681	1.55666e-28	5.09248e-27		9619	ABCG1	-3.32796	2.7207	4.17123e-56	3.47258e-54
57156	TMEM63C	1.37434	0.601182	1.30796e-08	9.32474e-08		838	CASP5	-3.32739	-2.58508	0.000251519	0.000943327
56704	JPH1	1.37389	4.93623	1.43749e-30	5.08196e-29		650	BMP2	-3.31848	1.35982	1.30165e-40	7.08041e-39
100128191	LOC100128191	1.37281	5.43026	1.08862e-35	4.71742e-34		114614	MIR155HG	-3.31367	0.567389	2.28083e-19	4.44437e-18
91768	CABLES1	1.37021	5.67377	4.15708e-30	1.45416e-28		4804	NGFR	-3.31247	2.42358	1.03192e-68	1.11481e-66
1870	E2F2	1.36959	4.02611	5.45941e-18	9.70948e-17		312	ANXA13	-3.31086	-2.325	9.37833e-05	0.000380291
64359	NXN	1.36891	6.72962	2.12859e-46	1.35084e-44		624	BDKRB2	-3.30376	5.74243	1.96754e-34	8.16072e-33
256126	SYCE2	1.36576	1.03042	1.13154e-08	8.14449e-08		23349	KIAA1045	-3.30279	-0.845172	1.40965e-14	1.89478e-13
1062	CENPE	1.36567	6.63928	1.90514e-19	3.73739e-18		79895	ATP8B4	-3.29362	0.727463	9.77774e-21	2.08931e-19
51809	GALNT7	1.36437	7.42129	1.20689e-39	6.25726e-38		3007	HIST1H1D	-3.27216	-0.964126	6.8219e-13	7.79401e-12
100289341	LOC100289341	1.36213	1.69403	2.07393e-11	2.05159e-10		4940	OAS3	-3.26533	9.5902	1.42388e-188	6.12454e-186
93659	CGB5	1.35802	-1.62268	0.00297241	0.00901307		8631	SKAP1	-3.2615	-2.37651	0.000280296	0.00104177
100505783	LOC100505783	1.3566	0.546473	1.29273e-08	9.23314e-08		9966	TNFSF15	-3.25893	0.867689	1.23093e-10	1.11858e-09
57554	LRRC7	1.35265	-1.1962	0.00155589	0.00499498		84239	ATP13A4	-3.25868	-2.12723	2.27233e-07	1.36522e-06
83989	FAM172A	1.35243	4.12171	6.63585e-28	2.09702e-26		91351	DDX60L	-3.25526	7.73057	7.47338e-223	3.9451e-220
9055	PRC1	1.35136	7.61684	1.50775e-22	3.62156e-21		387763	C11orf96	-3.248	4.08824	2.96249e-69	3.24575e-67
55924	FAM212B	1.35079	3.97317	2.15468e-28	6.99954e-27		3430	IFI35	-3.24031	8.17199	3.88433e-182	1.61109e-179
8673	VAMP8	1.34968	0.182153	0.000234219	0.000884154		80036	TRPM3	-3.23903	-0.630199	1.45681e-16	2.33361e-15
2852	GPER	1.34865	2.29109	1.6253e-08	1.14258e-07		2792	GNGT1	-3.23753	1.93207	1.59326e-20	3.36119e-19
9156	EXO1	1.34847	6.53798	2.7286e-37	1.28294e-35		133874	C5orf58	-3.22919	-1.59686	1.96347e-08	1.3638e-07
2957	GTF2A1	1.3481	5.65131	1.50859e-31	5.5443e-30		23645	PPP1R15A	-3.22914	7.48475	2.97075e-102	5.11122e-100
347240	KIF24	1.34769	4.07495	2.94786e-24	7.88825e-23		4013	VWA5A	-3.22795	7.4259	4.74457e-57	4.02198e-55
51308	REEP2	1.34638	2.36686	3.60341e-17	6.07817e-16		51513	ETV7	-3.22521	0.0348007	1.79177e-24	4.86185e-23
8869	ST3GAL5	1.34568	3.24968	9.55332e-19	1.778e-17		340706	VWA2	-3.22343	-0.999296	5.90926e-15	8.23361e-14
401548	SNX30	1.34486	5.13278	1.99351e-31	7.30336e-30		1295	COL8A1	-3.22088	5.69131	2.04084e-56	1.71129e-54
23262	PPIP5K2	1.34436	6.6609	3.24888e-41	1.79671e-39		7127	TNFAIP2	-3.21765	3.97437	5.84436e-53	4.42173e-51
9493	KIF23	1.34303	7.1848	2.17973e-37	1.03113e-35		56667	MUC13	-3.21279	0.358694	1.53595e-16	2.457e-15
5575	PRKAR1B	1.34229	5.39418	1.37514e-34	5.74467e-33		54457	TAF7L	-3.20537	-1.02663	4.45617e-08	2.95724e-07
995	CDC25C	1.34229	4.2355	1.82495e-28	5.95339e-27		79025	C20orf195	-3.19995	-2.19406	0.000660974	0.00229073
91409	CCDC74B	1.34174	3.41596	8.44049e-17	1.37674e-15		1428	CRYM	-3.19896	-1.97134	8.64067e-06	4.14663e-05
4001	LMNB1	1.33957	7.93533	2.33689e-19	4.54979e-18		146433	IL34	-3.19738	-1.00571	6.59216e-09	4.88564e-08
9478	CABP1	1.33771	-1.00942	0.00172156	0.00547386		6725	SRMS	-3.18615	-2.71222	0.000304239	0.00112275
672	BRCA1	1.33596	6.30656	3.18056e-36	1.41523e-34		100306975	LOC100306975	-3.18091	-3.06222	0.000897623	0.00303745
201501	ZBTB7C	1.33557	0.0559126	2.60353e-06	1.35466e-05		139081	MAGEC3	-3.1697	-3.06354	0.000553987	0.00195228
84986	ARHGAP19	1.33528	3.46657	3.79226e-19	7.26756e-18		389023	LOC389023	-3.16659	-3.06319	0.000847789	0.00288226
9796	PHYHIP	1.33524	-0.777267	0.000379448	0.00137538		3119	HLA-DQB1	-3.14484	-1.99799	4.30865e-07	2.49942e-06
100506343	LOC100506343	1.33331	-0.614281	0.00195268	0.00613401		5737	PTGFR	-3.13473	-0.555847	3.19708e-09	2.48025e-08
149095	DCST1	1.33227	0.28627	7.22302e-08	4.64928e-07		3725	JUN	-3.13425	8.12067	3.44868e-169	1.29198e-166
157570	ESCO2	1.3315	5.08079	3.00772e-26	8.92213e-25		28514	DLL1	-3.13309	2.51387	9.09807e-38	4.37517e-36
3014	H2AFX	1.33122	7.1238	3.70013e-25	1.05065e-23		1755	DMBT1	-3.12565	-1.18125	2.93933e-12	3.17543e-11
363	AQP6	1.33051	-1.4146	0.00136216	0.00442626		5629	PROX1	-3.12277	0.884553	5.25133e-34	2.14741e-32
5091	PC	1.32941	5.54852	3.72363e-32	1.39949e-30		127254	C1orf173	-3.11786	-0.331195	6.32167e-16	9.60323e-15
53637	S1PR5	1.32852	0.315947	5.58576e-08	3.65672e-07		401491	FLJ35024	-3.11675	0.255509	9.75576e-12	9.96469e-11
7351	UCP2	1.32695	2.97455	5.84361e-18	1.0361e-16		4792	NFKBIA	-3.11518	6.871	1.04006e-206	5.13989e-204
54660	PCDHB18	1.32485	-0.502245	0.00171397	0.00545272		399	RHOH	-3.10801	0.39815	4.07755e-17	6.84315e-16
3268	AGFG2	1.32451	4.47779	7.86958e-23	1.93221e-21		51655	RASD1	-3.10637	-2.24525	5.8703e-06	2.88754e-05
11031	RAB31	1.32341	6.56829	2.05896e-33	8.11944e-32		388759	C1orf229	-3.10606	-3.10717	0.00195303	0.00613427
5727	PTCH1	1.32101	4.73072	6.24083e-31	2.2439e-29		400804	C1orf140	-3.10308	-2.75056	0.000164714	0.00063902
7374	UNG	1.31833	6.11076	8.36857e-43	4.78761e-41		51267	CLEC1A	-3.0873	-1.30993	9.43198e-09	6.86545e-08
90557	CCDC74A	1.31596	3.10487	5.45263e-20	1.10321e-18		9068	ANGPTL1	-3.08694	3.09134	5.91147e-73	6.96983e-71
100329109	GCSHP3	1.31455	0.512052	1.85046e-07	1.12958e-06		378938	MALAT1	-3.08648	7.57199	7.62492e-39	3.8669e-37
4173	MCM4	1.3137	8.31381	4.38073e-23	1.09528e-21		3656	IRAK2	-3.08346	4.42493	7.6374e-53	5.7409e-51
259266	ASPM	1.3129	6.4422	1.65922e-16	2.65053e-15		2559	GABRA6	-3.08346	-1.32975	2.4922e-09	1.96225e-08
127833	SYT2	1.3124	-0.547462	3.08237e-05	0.000135185		5328	PLAU	-3.07665	7.9967	9.01567e-74	1.08501e-71
285600	KIAA0825	1.31105	0.739965	1.37149e-07	8.52663e-07		6376	CX3CL1	-3.07568	3.36323	9.05474e-42	5.05564e-40
10615	SPAG5	1.31033	7.24561	9.14889e-16	1.36481e-14		10738	RFPL3	-3.07553	-2.27088	6.67958e-06	3.26007e-05
84913	ATOH8	1.30988	5.75583	1.48295e-31	5.45871e-30		22943	DKK1	-3.07489	5.61433	4.26626e-41	2.34816e-39
90139	TSPAN18	1.30815	0.700933	2.52811e-08	1.73064e-07		6772	STAT1	-3.06719	10.2923	4.57261e-203	2.12416e-200
147841	SPC24	1.30754	4.11302	1.84227e-18	3.35874e-17		340596	LHFPL1	-3.06207	-1.1218	3.42302e-10	2.95563e-09
27092	CACNG4	1.30582	2.40208	2.91476e-14	3.79703e-13		204010	RPSAP52	-3.05948	-2.78489	0.00010324	0.000415446
58480	RHOU	1.30443	1.91257	2.68625e-13	3.18822e-12		64005	MYO1G	-3.05918	-1.91117	3.66139e-06	1.86008e-05
56132	PCDHB3	1.30416	-0.642378	4.20995e-05	0.000180681		3884	KRT33B	-3.05829	-2.78479	0.000224341	0.000849214
9252	RPS6KA5	1.30319	3.01233	6.00056e-15	8.35082e-14		8614	STC2	-3.05536	6.76188	7.7179e-75	9.48485e-73
22949	PTGR1	1.30286	9.0696	6.65235e-38	3.22576e-36		11262	SP140	-3.05236	-0.959506	1.56765e-11	1.57082e-10
90423	ATP6V1E2	1.30052	0.0582953	1.94538e-06	1.03139e-05		23034	SAMD4A	-3.04981	3.99657	1.78332e-74	2.18006e-72
89958	SAPCD2	1.29998	5.32207	1.45352e-12	1.60919e-11		6079	SNORD15A	-3.04785	-2.78593	0.000231251	0.000873662
51306	FAM13B	1.29996	5.80902	3.62818e-24	9.64209e-23		55790	CSGALNACT1	-3.04612	4.57427	7.39819e-36	3.22397e-34
100128385	LINC00256B	1.29957	0.478551	3.61808e-07	2.11574e-06		79781	IQCA1	-3.02741	-2.29773	1.13668e-06	6.24451e-06
7112	TMPO	1.29746	7.72339	1.27766e-30	4.53765e-29		1649	DDIT3	-3.02461	5.70132	5.39436e-110	1.00236e-107
2842	GPR19	1.29726	0.66214	4.5004e-09	3.41158e-08		3357	HTR2B	-3.02368	-2.29758	5.45168e-07	3.12734e-06
113622	ADPRHL1	1.29477	0.488811	2.38456e-07	1.42858e-06		1961	EGR4	-3.02213	0.128425	2.26839e-21	5.05157e-20
57185	NIPAL3	1.2938	5.68503	8.05986e-39	4.07857e-37		83401	ELOVL3	-3.0197	-1.7643	2.00221e-07	1.21551e-06
57405	SPC25	1.29162	5.08749	5.7623e-31	2.07828e-29		1995	ELAVL3	-3.01889	-3.15308	0.0014286	0.00462211
284439	SLC25A42	1.29116	3.27608	2.02933e-19	3.97095e-18		80731	THSD7B	-3.018	-1.93155	1.11005e-07	6.97032e-07
3161	HMMR	1.29116	5.73523	6.2797e-25	1.74472e-23		51458	RHCG	-3.01776	-3.15297	0.00325537	0.00978296
9133	CCNB2	1.28918	6.66945	4.72661e-26	1.39321e-24		414236	C10orf55	-3.01682	6.20599	1.25153e-64	1.25299e-62
344787	ZNF860	1.28897	-1.3864	0.00225736	0.00700022		149628	PYHIN1	-3.01672	-0.394502	4.24671e-09	3.23298e-08
440519	ZNF724P	1.2888	-0.16647	5.24916e-05	0.000222121		245972	ATP6V0D2	-3.01383	1.32666	1.23101e-26	3.70373e-25
3833	KIFC1	1.28858	6.30878	2.37569e-20	4.94004e-19		5366	PMAIP1	-3.01285	6.5189	1.10461e-156	3.56344e-154
55277	FGGY	1.28424	3.21337	2.67432e-16	4.18575e-15		2560	GABRB1	-3.01144	-1.27022	5.24669e-10	4.446e-09
50940	PDE11A	1.28416	-1.03842	0.00164018	0.00523949		2220	FCN2	-3.00489	-3.15462	0.00239822	0.00739066
11155	LDB3	1.28382	-0.692316	0.000232049	0.000876389		284756	C20orf197	-3.00423	-3.15444	0.00178462	0.00565194
4329	ALDH6A1	1.28374	3.10947	3.99991e-14	5.13009e-13		100302740	FAS-AS1	-3.00346	-0.263156	1.7272e-16	2.75534e-15
80071	CCDC15	1.28318	3.56814	1.47767e-21	3.35503e-20		5004	ORM1	-3.00002	-1.37678	8.0506e-08	5.16551e-07
285973	ATG9B	1.28112	-0.109042	2.92116e-05	0.000128698		51191	HERC5	-2.99967	7.20167	1.62059e-187	6.84388e-185
55068	ENOX1	1.28096	1.61185	1.15911e-10	1.0571e-09		64866	CDCP1	-2.99318	0.183923	4.23018e-20	8.64155e-19
85352	KIAA1644	1.28023	4.59344	1.01506e-24	2.80009e-23		495	ATP4A	-2.99313	-2.82238	0.000196051	0.000751184
79867	TCTN2	1.27943	4.29683	4.178e-27	1.28024e-25		387890	TMEM233	-2.98916	-2.3237	1.39552e-06	7.56448e-06
146223	CMTM4	1.27768	5.0026	1.64382e-24	4.4761e-23		348	APOE	-2.98583	0.551713	3.59315e-17	6.06527e-16
7594	ZNF43	1.27592	2.51221	2.5672e-15	3.70824e-14		2668	GDNF	-2.98456	-2.32441	6.89214e-07	3.89878e-06
255082	CASC2	1.27422	-0.609531	0.000257345	0.000963281		1847	DUSP5	-2.98442	5.77665	2.49833e-123	5.37302e-121
23208	SYT11	1.27354	0.688821	2.76226e-05	0.000122371		1647	GADD45A	-2.98419	7.50119	1.65594e-93	2.53043e-91
29953	TRHDE	1.27249	2.96227	9.57295e-11	8.81675e-10		718	C3	-2.97879	6.65639	1.60189e-48	1.07535e-46
9609	RAB36	1.27233	3.57149	1.23972e-16	1.9955e-15		58472	SQRDL	-2.96743	5.83844	5.40913e-64	5.25681e-62
285643	KIF4B	1.27215	1.86672	5.96284e-10	5.01444e-09		390	RND3	-2.961	8.65514	1.27027e-131	3.20702e-129
23428	SLC7A8	1.27041	3.0118	3.86089e-16	5.96652e-15		9314	KLF4	-2.96056	4.05323	2.70517e-65	2.73187e-63
100507118	LOC100507118	1.27009	4.82716	1.04181e-18	1.93121e-17		1906	EDN1	-2.94937	3.49872	1.20434e-28	3.97911e-27
79801	SHCBP1	1.26975	6.50199	2.59207e-20	5.38035e-19		196047	EMX2OS	-2.94665	-2.15168	6.7418e-07	3.81745e-06
399726	C10orf114	1.26924	1.16376	2.6091e-09	2.04943e-08		284391	ZNF844	-2.94311	-2.85858	0.00192589	0.0060605
728130	FAM22D	1.26839	-0.821794	0.00152931	0.00491917		5800	PTPRO	-2.93905	1.79186	3.77428e-10	3.24326e-09
9697	TRAM2	1.26805	6.77361	1.08296e-39	5.62725e-38		10715	CERS1	-2.93774	-0.805913	1.21387e-08	8.70469e-08
3909	LAMA3	1.26573	4.33464	5.41601e-16	8.26529e-15		3592	IL12A	-2.93742	1.92677	2.45282e-27	7.61653e-26
100506730	LOC100506730	1.26561	0.0384971	8.29787e-06	3.99615e-05		100113393	SNORD12B	-2.93685	-3.20057	0.00263118	0.00804984
57717	PCDHB16	1.26553	3.00433	2.23315e-12	2.43976e-11		7980	TFPI2	-2.93501	6.05719	1.31182e-41	7.30684e-40
26468	LHX6	1.26483	1.28955	6.08612e-08	3.95862e-07		91703	ACY3	-2.93321	-0.605826	3.50272e-14	4.53752e-13
55200	PLEKHG6	1.26468	-0.611523	0.000311341	0.00114641		65217	PCDH15	-2.93001	-1.9757	5.56708e-05	0.000234761
9472	AKAP6	1.2644	5.69915	4.76842e-25	1.34087e-23		200232	FAM209A	-2.92861	-3.20127	0.00226544	0.00702436
114794	ELFN2	1.26315	2.33667	5.98434e-11	5.61609e-10		374860	ANKRD30B	-2.92637	0.10841	2.53693e-14	3.32912e-13
554236	DPY19L2P1	1.26123	3.61032	2.72854e-17	4.62597e-16		1116	CHI3L1	-2.92615	-2.86053	0.001283	0.00419959
23204	ARL6IP1	1.26086	7.31538	1.8447e-39	9.52154e-38		84466	MEGF10	-2.92459	-2.86062	0.000593908	0.00207671
79339	OR51B4	1.25914	1.8681	1.70564e-10	1.52667e-09		1264	CNN1	-2.92379	1.08483	7.04997e-17	1.15806e-15
80000	GREB1L	1.25911	3.21144	4.34428e-14	5.56255e-13		51352	WT1-AS	-2.92366	-3.2012	0.00223254	0.0069316
9962	SLC23A2	1.25858	5.36273	5.78579e-31	2.08351e-29		283131	NEAT1	-2.9234	9.46934	1.4645e-38	7.34684e-37
22979	EFR3B	1.25661	-0.585949	5.93388e-05	0.000249179		8294	HIST1H4I	-2.92288	-1.86929	0.000513527	0.00182019
55727	BTBD7	1.2564	5.08117	1.39598e-29	4.78943e-28		27289	RND1	-2.92173	0.0743692	9.04385e-21	1.93427e-19
56992	KIF15	1.25622	5.61568	2.25139e-27	7.00039e-26		11185	INMT	-2.92021	-3.2018	0.00235788	0.00727889
115703	ARHGAP33	1.25544	3.48292	6.31931e-09	4.69842e-08		3013	HIST1H2AD	-2.91922	0.219532	1.45794e-15	2.15418e-14
3925	STMN1	1.25504	7.53746	1.08687e-37	5.1944e-36		84789	MGC2889	-2.91272	-1.70944	2.45202e-09	1.93258e-08
78990	OTUB2	1.25444	1.65101	3.44269e-11	3.30869e-10		2633	GBP1	-2.90834	6.03717	3.10874e-169	1.18372e-166
29125	C11orf21	1.25443	1.31244	2.25582e-08	1.55155e-07		440556	FLJ42875	-2.90742	0.282359	5.77408e-21	1.25107e-19
3972	LHB	1.25097	-1.41489	0.00286648	0.00871363		1573	CYP2J2	-2.9049	4.13371	3.32629e-96	5.36526e-94
9127	P2RX6	1.25037	2.51551	9.49222e-16	1.41421e-14		414899	BLID	-2.89376	-2.38382	1.04314e-05	4.93161e-05
6256	RXRA	1.24771	6.36854	4.51921e-37	2.10779e-35		10351	ABCA8	-2.89213	-2.6155	0.000500545	0.0017777
729683	LOC729683	1.24753	2.45292	5.03785e-15	7.06181e-14		9965	FGF19	-2.88813	-2.61507	9.4408e-05	0.000382623
8895	CPNE3	1.24711	6.48769	4.31542e-34	1.77406e-32		25907	TMEM158	-2.88801	5.51932	3.43424e-54	2.69484e-52
100130705	LOC100130705	1.24616	1.13417	3.43712e-08	2.31873e-07		10912	GADD45G	-2.88542	1.6721	8.98996e-25	2.48879e-23
3834	KIF25	1.24355	-0.471005	0.0015123	0.00487187		8626	TP63	-2.87881	1.65944	1.94358e-12	2.13142e-11
142679	DUSP19	1.24312	1.23078	4.70198e-08	3.10529e-07		440087	C12orf69	-2.87721	-2.89801	0.000966984	0.00324521
79802	HHIPL2	1.24228	5.48547	1.17381e-30	4.1816e-29		5920	RARRES3	-2.87528	5.42011	1.13597e-87	1.61873e-85
3795	KHK	1.24217	0.714144	9.57259e-07	5.30397e-06		27129	HSPB7	-2.87438	-2.89831	0.000507484	0.00180124
79825	CCDC48	1.24171	1.61203	1.4433e-07	8.94918e-07		9629	CLCA3P	-2.87035	-2.40492	1.38309e-05	6.44303e-05
286151	FBXO43	1.24021	1.0617	3.35335e-08	2.26419e-07		55337	C19orf66	-2.86504	6.49212	2.85254e-139	7.79482e-137
5031	P2RY6	1.23987	0.800062	5.95945e-08	3.88911e-07		3817	KLK2	-2.86079	-2.89909	0.00124646	0.00409267
835	CASP2	1.2396	6.0307	3.55285e-26	1.0499e-24		133	ADM	-2.85801	7.43419	1.75463e-161	6.17498e-159
30811	HUNK	1.23808	2.17425	8.06212e-12	8.2968e-11		728978	LOC728978	-2.85455	-2.22179	1.81175e-06	9.65837e-06
2946	GSTM2	1.23775	0.768486	8.60283e-07	4.80447e-06		692088	SNORD50B	-2.8535	-2.3194	0.000139334	0.000547783
353497	POLN	1.23631	1.07187	5.29874e-07	3.04186e-06		6863	TAC1	-2.8494	3.52163	8.27225e-53	6.19805e-51
7805	LAPTM5	1.23522	0.215204	2.33144e-05	0.00010481		1187	CLCNKA	-2.84311	-0.87889	5.3541e-09	4.01549e-08
728833	FAM72D	1.2351	1.00366	3.01624e-06	1.55305e-05		23359	FAM189A1	-2.83983	-2.6477	0.000165126	0.000640404
65009	NDRG4	1.23487	4.98343	1.01846e-28	3.38423e-27		255488	RNF144B	-2.83815	1.35847	9.69309e-25	2.67707e-23
728661	SLC35E2B	1.23479	5.94784	3.31704e-27	1.02046e-25		100507632	LOC100507632	-2.83796	0.553664	6.89977e-07	3.90214e-06
397	ARHGDIB	1.23386	1.64669	4.12852e-08	2.7508e-07		80833	APOL3	-2.83429	3.88496	1.20581e-72	1.4074e-70
991	CDC20	1.23329	8.02902	4.6418e-09	3.5096e-08		84707	BEX2	-2.83247	3.2978	2.46818e-42	1.38809e-40
85417	CCNB3	1.2315	1.25565	3.66788e-09	2.81912e-08		64699	TMPRSS3	-2.83154	2.46991	1.07527e-26	3.25624e-25
57486	NLN	1.23141	6.01235	4.01659e-37	1.87713e-35		1435	CSF1	-2.82688	6.83627	5.76603e-114	1.12544e-111
7058	THBS2	1.23108	-0.08612	8.53241e-06	4.10145e-05		23460	ABCA6	-2.82518	-0.387902	1.60782e-08	1.13063e-07
56896	DPYSL5	1.22962	4.73175	1.8517e-19	3.63562e-18		3767	KCNJ11	-2.82269	-1.64424	2.06898e-08	1.43067e-07
283011	FLJ37201	1.22947	-0.601578	0.000307065	0.00113138		834	CASP1	-2.81703	6.03291	1.18189e-131	3.01668e-129
2305	FOXM1	1.22807	7.86526	1.8846e-25	5.43096e-24		3133	HLA-E	-2.81091	8.33689	4.41591e-137	1.17895e-134
54861	SNRK	1.22711	4.63596	1.14989e-28	3.81006e-27		8676	STX11	-2.80732	-1.23926	4.18314e-08	2.78383e-07
4175	MCM6	1.22573	7.33596	2.23811e-38	1.11795e-36		23746	AIPL1	-2.80454	-2.93828	0.00104623	0.00348949
253635	CCDC75	1.22527	1.96165	9.13477e-12	9.36334e-11		646329	LOC646329	-2.80157	1.00263	1.71636e-21	3.85923e-20
84197	SGK196	1.22329	1.64286	2.78074e-10	2.42813e-09		2706	GJB2	-2.79731	-1.54837	3.46426e-09	2.67412e-08
80119	PIF1	1.22298	3.77925	4.51894e-06	2.26552e-05		3232	HOXD3	-2.79602	-0.602175	1.78756e-15	2.61295e-14
50964	SOST	1.22082	4.3681	1.51164e-07	9.33553e-07		6286	S100P	-2.79153	2.79578	7.50849e-20	1.50865e-18
51449	PCYOX1	1.22002	5.48598	1.815e-20	3.81166e-19		5996	RGS1	-2.78982	1.99413	1.1107e-36	5.06842e-35
55244	SLC47A1	1.21968	0.172203	0.000223005	0.000844293		57761	TRIB3	-2.7877	7.38372	5.44353e-48	3.60219e-46
64710	NUCKS1	1.21872	9.01059	3.5055e-40	1.86748e-38		140706	C20orf160	-2.78193	-1.0041	9.39187e-10	7.7329e-09
6550	SLC9A3	1.21853	2.95518	4.17079e-09	3.17935e-08		8875	VNN2	-2.77677	-1.91778	0.000448316	0.00160695
146909	KIF18B	1.2179	6.24435	1.70389e-14	2.26797e-13		286059	LOC286059	-2.77325	-1.95245	7.01936e-07	3.96206e-06
6821	SUOX	1.21665	3.54189	4.14892e-17	6.95791e-16		55601	DDX60	-2.7698	7.00142	2.71497e-80	3.54274e-78
24137	KIF4A	1.21614	7.07681	1.47239e-20	3.12036e-19		9111	NMI	-2.76715	5.88461	3.15865e-102	5.39455e-100
3653	IPW	1.21606	3.12894	2.14927e-16	3.40061e-15		79056	PRRG4	-2.76053	0.827804	1.96335e-23	5.0058e-22
100133172	FAM66A	1.21499	-0.403637	6.7984e-05	0.000282733		150094	SIK1	-2.75923	3.89925	2.46518e-54	1.96765e-52
9761	MLEC	1.2138	8.06392	8.93469e-22	2.05492e-20		5175	PECAM1	-2.74889	-0.176495	1.9405e-09	1.54834e-08
284124	FLJ36000	1.21316	-0.403651	9.37329e-05	0.000380152		197135	PATL2	-2.74686	-0.891514	1.47775e-08	1.04614e-07
10439	OLFM1	1.21228	5.36825	4.58795e-28	1.45906e-26		10135	NAMPT	-2.74069	8.90526	1.2664e-29	4.36419e-28
126282	TNFAIP8L1	1.21154	3.36516	4.39773e-17	7.35922e-16		10410	IFITM3	-2.73544	9.66129	2.56708e-129	6.27638e-127
55714	ODZ3	1.20984	7.83392	5.5918e-20	1.13038e-18		114815	SORCS1	-2.72838	1.11147	5.45722e-18	9.70948e-17
128486	FITM2	1.20768	2.2261	6.93318e-10	5.80942e-09		84628	NTNG2	-2.72238	4.27464	2.34629e-59	2.09605e-57
26147	PHF19	1.20583	6.39859	1.68703e-17	2.90041e-16		54809	SAMD9	-2.72077	8.43571	8.62499e-160	2.90337e-157
5584	PRKCI	1.20576	7.52685	5.2727e-36	2.3151e-34		129807	NEU4	-2.71434	-0.843507	2.10514e-11	2.08068e-10
54914	FOCAD	1.20557	5.09136	1.67863e-22	4.01539e-21		84166	NLRC5	-2.70997	6.56728	6.09753e-111	1.14216e-108
55703	POLR3B	1.20454	5.01929	4.40269e-28	1.40276e-26		10791	VAMP5	-2.7081	-0.725579	1.9221e-11	1.90952e-10
126393	HSPB6	1.20381	-0.343857	4.00879e-05	0.000172782		2555	GABRA2	-2.70151	0.538705	4.13454e-08	2.75403e-07
23492	CBX7	1.20367	2.87064	4.36941e-15	6.15454e-14		79924	ADM2	-2.70138	-0.16453	4.79444e-08	3.16185e-07
6502	SKP2	1.20358	6.32966	2.54804e-27	7.89111e-26		441054	C4orf47	-2.69862	-2.0148	8.09076e-06	3.90695e-05
128710	C20orf94	1.20336	1.80678	5.7008e-10	4.80626e-09		121268	RHEBL1	-2.69846	2.30929	3.49457e-34	1.43915e-32
286499	FAM133A	1.20261	0.315918	4.43627e-05	0.000189623		5698	PSMB9	-2.69402	7.6781	4.95676e-89	7.15098e-87
23326	USP22	1.19906	8.5155	1.75862e-38	8.80331e-37		929	CD14	-2.69321	-0.752615	4.5692e-09	3.45809e-08
23150	FRMD4B	1.19704	0.749233	8.15082e-06	3.93105e-05		10457	GPNMB	-2.69126	7.12417	1.44254e-82	1.93675e-80
23530	NNT	1.19551	7.57381	3.25699e-38	1.60958e-36		731220	RFX8	-2.68989	-0.522044	2.12537e-11	2.098e-10
85379	KIAA1671	1.19485	4.21191	3.53221e-23	8.87908e-22		10215	OLIG2	-2.68302	2.43773	6.83419e-34	2.77514e-32
3203	HOXA6	1.19483	-0.624462	0.00155236	0.00498432		161145	TMEM229B	-2.6829	2.86451	9.84179e-45	5.96855e-43
29899	GPSM2	1.19436	5.58969	5.36633e-29	1.80382e-27		113157	RPLP0P2	-2.6827	1.72562	1.2543e-23	3.24068e-22
130752	MDH1B	1.19363	0.457921	1.07094e-05	5.0548e-05		5069	PAPPA	-2.68163	3.10383	8.3162e-38	4.01581e-36
5557	PRIM1	1.1934	5.2603	1.24417e-24	3.41184e-23		761	CA3	-2.67915	-2.1739	8.63564e-06	4.14507e-05
56138	PCDHA11	1.193	2.05471	2.7403e-08	1.86873e-07		83854	ANGPTL6	-2.67613	3.94361	8.98644e-66	9.19507e-64
113612	CYP2U1	1.19182	3.25791	1.58854e-14	2.12052e-13		342931	RFPL4A	-2.67519	0.21932	1.96375e-22	4.67336e-21
10403	NDC80	1.19168	6.0209	1.5029e-34	6.26711e-33		23764	MAFF	-2.6746	5.17982	1.78215e-111	3.39295e-109
1943	EFNA2	1.19069	0.723959	2.44063e-07	1.46029e-06		6323	SCN1A	-2.66955	-2.75126	0.00130641	0.00426958
7881	KCNAB1	1.19061	-0.408858	0.000951271	0.0031986		6781	STC1	-2.66778	6.03328	9.07376e-68	9.62358e-66
6491	STIL	1.18849	5.79035	1.89513e-22	4.51932e-21		9976	CLEC2B	-2.66082	6.91352	1.36724e-62	1.30151e-60
54742	LY6K	1.18706	5.30489	7.46905e-10	6.21805e-09		3732	CD82	-2.65918	5.35517	1.22203e-26	3.68624e-25
23332	CLASP1	1.1869	7.1841	1.79353e-32	6.81805e-31		56978	PRDM8	-2.6567	1.37619	7.39838e-27	2.24924e-25
6240	RRM1	1.18622	8.48236	1.903e-23	4.86258e-22		5359	PLSCR1	-2.65668	8.0873	1.67512e-131	4.18364e-129
56114	PCDHGA1	1.18619	0.441934	2.1207e-06	1.11746e-05		100847079	MIR5193	-2.65604	1.86962	3.37936e-36	1.49795e-34
283335	LOC283335	1.18615	2.65015	5.85159e-15	8.15815e-14		80852	GRIP2	-2.65481	3.19939	2.56816e-64	2.54917e-62
9749	PHACTR2	1.1856	6.03169	3.15306e-35	1.34132e-33		9241	NOG	-2.65316	0.554869	1.69637e-20	3.57222e-19
23211	ZC3H4	1.18488	5.55331	1.47334e-28	4.84036e-27		100379661	GRIK1-AS2	-2.64884	-2.35263	5.23314e-05	0.000221483
55706	TMEM48	1.18453	6.61518	4.49479e-27	1.3755e-25		23213	SULF1	-2.64725	1.10781	4.68355e-06	2.34349e-05
23322	RPGRIP1L	1.18435	3.66467	3.45927e-15	4.92936e-14		220213	OTUD1	-2.64497	2.5675	8.11613e-40	4.23626e-38
84984	CEP19	1.18408	2.4922	1.50383e-13	1.82876e-12		8343	HIST1H2BF	-2.64473	-0.915384	1.77195e-10	1.58235e-09
27115	PDE7B	1.1837	3.15406	1.90492e-12	2.091e-11		7857	SCG2	-2.64423	0.0690891	1.15047e-17	1.99865e-16
23288	IQCE	1.18358	6.38553	1.87069e-33	7.40212e-32		441172	FLJ46906	-2.64185	1.35048	2.71352e-26	8.07002e-25
166647	GPR125	1.18324	6.30151	5.35733e-30	1.86559e-28		4015	LOX	-2.63886	8.97035	3.04391e-51	2.20252e-49
150468	CKAP2L	1.18167	5.31385	7.35624e-32	2.7382e-30		63976	PRDM16	-2.6352	3.87164	2.10239e-77	2.65392e-75
285629	LOC285629	1.18152	0.741928	1.33882e-07	8.33917e-07		654346	LGALS9C	-2.63052	-2.37752	2.59632e-05	0.000115659
63939	FAM217B	1.18103	3.93163	4.07568e-21	8.92232e-20		3111	HLA-DOA	-2.62996	-2.78519	0.000578303	0.00203027
55231	CCDC87	1.17947	-1.32088	0.00343439	0.0102718		283987	C17orf28	-2.6278	-1.29255	1.36476e-09	1.10682e-08
116372	LYPD1	1.17906	4.005	2.27237e-21	5.05559e-20		3137	HLA-J	-2.62502	1.74458	2.33243e-36	1.04991e-34
10905	MAN1A2	1.17679	5.46686	1.48211e-28	4.86229e-27		1825	DSC3	-2.62309	-2.78539	0.00108928	0.00362058
5087	PBX1	1.17616	5.83361	1.24959e-30	4.44476e-29		9628	RGS6	-2.62003	-1.67851	5.0056e-07	2.88284e-06
348654	GEN1	1.17592	3.94701	6.22472e-12	6.53033e-11		643733	LOC643733	-2.6167	-2.06133	4.26376e-05	0.000182821
55540	IL17RB	1.17514	-0.254764	9.09751e-05	0.000370261		10468	FST	-2.60981	6.52085	3.60419e-109	6.5917e-107
26261	FBXO24	1.1747	1.02484	3.67785e-08	2.46966e-07		29935	RPA4	-2.60211	-2.58289	5.58387e-05	0.000235341
91893	FDXACB1	1.17422	2.23277	8.40361e-11	7.79204e-10		7145	TNS1	-2.60111	1.97262	2.33201e-24	6.29101e-23
57636	ARHGAP23	1.17314	7.00432	1.76859e-33	7.02204e-32		7052	TGM2	-2.5985	6.65585	9.63322e-123	2.05276e-120
56137	PCDHA12	1.17304	-0.858039	0.00145409	0.00469933		143098	MPP7	-2.59534	2.47464	6.60825e-32	2.46372e-30
494514	C18orf56	1.17248	4.76506	4.66077e-22	1.09019e-20		91828	EXOC3L4	-2.5933	-0.118859	2.30628e-13	2.75981e-12
4861	NPAS1	1.17123	0.868969	3.28614e-06	1.68122e-05		145788	FLJ27352	-2.59275	-0.447016	6.96064e-13	7.94471e-12
89891	WDR34	1.17034	6.55984	1.89325e-32	7.17365e-31		3589	IL11	-2.59195	5.54296	2.28562e-49	1.58946e-47
10277	UBE4B	1.1691	6.23712	8.56429e-30	2.97343e-28		4609	MYC	-2.58945	4.85716	7.60024e-85	1.05078e-82
441518	FAM127C	1.16865	5.44605	1.8062e-30	6.35647e-29		202299	C5orf27	-2.5865	-0.836864	6.98485e-10	5.84217e-09
54329	GPR85	1.1673	0.900149	4.3735e-06	2.19545e-05		9572	NR1D1	-2.58185	5.45085	6.89104e-94	1.07422e-91
5101	PCDH9	1.16693	3.72598	3.89683e-14	5.00654e-13		65249	ZSWIM4	-2.58019	4.90508	7.90119e-94	1.22347e-91
9886	RHOBTB1	1.16596	5.10057	8.2776e-17	1.35397e-15		4311	MME	-2.578	3.99514	3.57203e-48	2.3773e-46
80020	FOXRED2	1.16587	6.61506	1.33774e-22	3.24001e-21		55008	HERC6	-2.57748	6.83982	3.04568e-145	9.0695e-143
6275	S100A4	1.16396	2.71814	2.62241e-14	3.4374e-13		8364	HIST1H4C	-2.57488	-1.62362	2.40282e-06	1.2536e-05
8029	CUBN	1.16209	-0.324571	3.86956e-05	0.000167246		4322	MMP13	-2.57255	7.1605	9.67426e-50	6.7682e-48
839	CASP6	1.16112	4.62511	1.93711e-23	4.94432e-22		84875	PARP10	-2.56418	7.03589	7.76942e-127	1.78674e-124
11113	CIT	1.15914	6.25545	6.59543e-19	1.24042e-17		100506314	LOC100506314	-2.56326	-2.61331	0.00175725	0.0055782
51435	SCARA3	1.15865	6.09985	1.48476e-32	5.68146e-31		25984	KRT23	-2.56015	-2.82189	0.00215875	0.00672495
254263	CNIH2	1.15486	4.3646	1.47089e-17	2.54009e-16		57828	CATSPERG	-2.55536	0.434316	1.65629e-23	4.25561e-22
2895	GRID2	1.15358	0.0910433	0.00130234	0.00425809		9389	SLC22A14	-2.55521	-2.61435	0.000295698	0.00109418
55193	PBRM1	1.15272	5.84023	1.40186e-30	4.96357e-29		4049	LTA	-2.55323	-2.61468	0.000325704	0.00119493
54345	SOX18	1.15164	0.891244	3.5108e-06	1.78788e-05		54625	PARP14	-2.54423	8.43999	4.50196e-103	7.92174e-101
79075	DSCC1	1.15134	4.87728	3.53335e-14	4.57465e-13		399694	SHC4	-2.53555	3.58112	7.83978e-49	5.30888e-47
6867	TACC1	1.15071	7.09001	6.22731e-34	2.53313e-32		54	ACP5	-2.52634	2.61372	4.7237e-18	8.4528e-17
100873954	SNRK-AS1	1.15037	3.61148	9.66759e-19	1.79783e-17		8542	APOL1	-2.52504	7.1933	3.51868e-117	7.29718e-115
26220	DGCR5	1.15011	1.56881	1.36983e-09	1.11054e-08		8528	DDO	-2.52212	1.39452	6.21942e-22	1.44459e-20
7846	TUBA1A	1.14978	6.52484	6.15088e-20	1.24124e-18		400617	KCNJ2-AS1	-2.52156	-2.27366	2.21196e-05	9.98197e-05
22846	VASH1	1.14944	4.04091	1.85284e-21	4.15004e-20		2643	GCH1	-2.51681	4.43808	5.09527e-41	2.79122e-39
2969	GTF2I	1.14932	7.85523	3.14356e-35	1.33973e-33		83851	SYT16	-2.5137	-2.85886	0.00235864	0.00728028
10274	STAG1	1.14899	7.03911	1.22319e-31	4.51684e-30		4143	MAT1A	-2.51005	0.534157	1.19245e-16	1.92474e-15
154043	CNKSR3	1.14882	4.84957	2.30503e-22	5.46315e-21		134111	UBE2QL1	-2.50966	-0.218535	2.33101e-13	2.78796e-12
79173	C19orf57	1.14863	1.89614	2.74025e-08	1.86873e-07		63973	NEUROG2	-2.50294	-2.85933	0.00136111	0.00442407
79896	THNSL1	1.14671	1.95883	2.59093e-10	2.27264e-09		54541	DDIT4	-2.49956	8.44705	1.11693e-57	9.6442e-56
57535	KIAA1324	1.14616	1.82223	2.26729e-08	1.55852e-07		2026	ENO2	-2.49562	6.3985	8.18823e-140	2.29142e-137
57462	KIAA1161	1.14541	2.63347	2.55327e-09	2.00693e-08		55273	TMEM100	-2.49229	5.15992	9.69825e-38	4.65416e-36
100129518	LOC100129518	1.14368	1.59915	3.43836e-08	2.3189e-07		3937	LCP2	-2.49199	2.50478	1.53392e-35	6.59786e-34
169611	OLFML2A	1.14316	2.04392	3.62419e-10	3.12121e-09		8013	NR4A3	-2.49047	1.67307	2.28533e-38	1.13908e-36
214	ALCAM	1.14278	7.97056	1.53908e-20	3.2528e-19		144453	BEST3	-2.48962	-1.89421	5.46682e-07	3.13448e-06
83540	NUF2	1.14256	5.68057	1.3581e-18	2.49365e-17		27180	SIGLEC9	-2.48915	-0.739111	3.14439e-11	3.04058e-10
386627	FLJ38109	1.14201	0.00387922	8.90546e-06	4.26313e-05		1846	DUSP4	-2.48872	5.6494	4.54541e-51	3.25853e-49
493	ATP2B4	1.14169	5.27171	2.18244e-19	4.25979e-18		4692	NDN	-2.48812	-1.47586	4.64851e-07	2.68852e-06
4091	SMAD6	1.14107	3.86493	2.87158e-14	3.74709e-13		57480	PLEKHG1	-2.48458	2.59196	2.54162e-30	8.93106e-29
11178	LZTS1	1.14054	3.95039	1.53144e-14	2.05019e-13		3620	IDO1	-2.48269	7.84896	6.36053e-102	1.07055e-99
84083	ZRANB3	1.13923	2.82898	3.04799e-11	2.95351e-10		10891	PPARGC1A	-2.48192	2.79713	1.87758e-16	2.98908e-15
80737	VWA7	1.13881	2.43042	8.19769e-08	5.25553e-07		138046	RALYL	-2.47874	-0.897294	5.36121e-06	2.65511e-05
2176	FANCC	1.13834	4.6125	1.75656e-22	4.19318e-21		57214	KIAA1199	-2.47172	2.37714	3.96899e-20	8.14379e-19
148213	ZNF681	1.13796	2.23998	1.57485e-11	1.57668e-10		167127	UGT3A2	-2.46639	-1.1818	4.70443e-10	4.00402e-09
22858	ICK	1.13771	4.80207	5.64873e-26	1.6587e-24		57194	ATP10A	-2.46522	4.8102	1.22617e-102	2.12539e-100
84553	FAXC	1.13745	2.53745	3.20785e-11	3.10065e-10		2167	FABP4	-2.46166	-0.751455	3.75091e-10	3.22675e-09
51176	LEF1	1.1358	4.61776	4.35888e-19	8.31912e-18		51561	IL23A	-2.45841	0.128546	8.76351e-15	1.20159e-13
64288	ZNF323	1.13569	5.40458	2.57598e-19	4.98603e-18		6773	STAT2	-2.45741	7.99266	5.81193e-147	1.77623e-144
57624	NYAP2	1.13403	4.11215	4.75572e-14	6.05598e-13		64761	PARP12	-2.45096	6.79428	1.43669e-128	3.44021e-126
25791	NGEF	1.1336	1.08456	1.47766e-05	6.85747e-05		567	B2M	-2.44745	10.855	5.09481e-51	3.62997e-49
5168	ENPP2	1.13309	7.00412	1.23728e-16	1.99359e-15		100462977	MTRNR2L1	-2.44683	5.38476	6.65797e-95	1.052e-92
147184	TMEM99	1.13194	3.04141	5.02452e-15	7.04737e-14		7318	UBA7	-2.44489	6.26353	1.94901e-105	3.4557e-103
100288181	LOC100288181	1.13094	4.06736	1.09481e-08	7.90461e-08		7538	ZFP36	-2.44357	5.61484	1.53631e-86	2.16267e-84
4330	MN1	1.1295	1.86606	3.98617e-09	3.04662e-08		10133	OPTN	-2.434	7.42271	2.53935e-81	3.38974e-79
9397	NMT2	1.12866	5.15176	1.01809e-19	2.0368e-18		8330	HIST1H2AK	-2.43185	0.00734828	2.60468e-10	2.28384e-09
5933	RBL1	1.12827	4.47594	1.06961e-18	1.98117e-17		10737	RFPL3-AS1	-2.42904	-1.9529	0.000432808	0.00155593
53354	PANK1	1.12709	3.54028	1.1313e-17	1.96681e-16		378805	FLJ43663	-2.42652	3.60829	1.47573e-43	8.69966e-42
90624	LYRM7	1.12674	4.48705	1.05404e-20	2.24813e-19		79094	CHAC1	-2.42577	4.66598	1.19407e-28	3.95082e-27
50937	CDON	1.1266	3.45675	4.84634e-14	6.16462e-13		100463482	MTRNR2L6	-2.4245	1.91115	4.48621e-38	2.19834e-36
1955	MEGF9	1.12559	4.47217	1.58708e-18	2.89804e-17		51056	LAP3	-2.41845	8.9614	5.71658e-141	1.63925e-138
8516	ITGA8	1.12532	5.95597	2.87043e-15	4.13082e-14		64405	CDH22	-2.41282	0.12717	5.99467e-15	8.34762e-14
145773	FAM81A	1.12517	2.00227	6.5454e-08	4.24073e-07		338442	HCAR2	-2.41226	-0.0595484	2.18648e-17	3.72601e-16
55872	PBK	1.12483	6.77126	4.39987e-18	7.88548e-17		10794	ZNF460	-2.4112	1.95655	1.71761e-33	6.85482e-32
1953	MEGF6	1.12475	2.13995	9.17707e-10	7.57214e-09		9423	NTN1	-2.409	3.46341	2.9156e-15	4.19064e-14
6790	AURKA	1.12347	6.52843	1.22922e-19	2.44026e-18		284454	LOC284454	-2.4063	4.01229	1.5737e-21	3.55913e-20
83541	FAM110A	1.12308	2.14997	1.09289e-08	7.89319e-08		648809	LOC648809	-2.405	-2.35059	0.00147513	0.00476337
6599	SMARCC1	1.12252	6.90624	5.94929e-32	2.22161e-30		2099	ESR1	-2.40458	-2.08086	1.57032e-05	7.25848e-05
29028	ATAD2	1.12004	7.37049	2.04684e-24	5.54749e-23		947	CD34	-2.40312	-0.909551	2.21904e-11	2.18675e-10
1240	CMKLR1	1.11994	-0.242343	6.22872e-05	0.000260534		84667	HES7	-2.39691	-0.569343	3.83986e-10	3.29595e-09
1718	DHCR24	1.11987	7.79796	6.66381e-19	1.25227e-17		25780	RASGRP3	-2.39686	0.835675	4.51329e-14	5.77259e-13
10608	MXD4	1.11923	6.3738	1.06531e-25	3.10853e-24		149111	CNIH3	-2.39551	-1.53829	0.000399729	0.00144438
1063	CENPF	1.11875	7.58046	2.7034e-19	5.22395e-18		2487	FRZB	-2.39225	-1.03638	1.51607e-06	8.18355e-06
286333	LINC00256A	1.11777	0.765133	1.52496e-07	9.41027e-07		4135	MAP6	-2.39106	-2.71417	0.00103533	0.00345755
100499467	LOC100499467	1.11768	2.80869	2.45663e-13	2.92916e-12		10417	SPON2	-2.39055	2.51836	4.25285e-21	9.29265e-20
4093	SMAD9	1.11704	3.86311	3.40605e-17	5.75781e-16		84225	ZMYND15	-2.39001	-0.980395	1.42086e-08	1.00709e-07
55148	UBR7	1.11688	6.26582	1.42629e-31	5.25848e-30		80117	ARL14	-2.38903	1.74582	1.15938e-10	1.0571e-09
150290	DUSP18	1.11611	0.499412	0.000115577	0.000461019		100506211	MIR210HG	-2.38783	3.04272	2.38049e-47	1.54016e-45
6525	SMTN	1.11603	5.07516	2.83097e-19	5.45685e-18		650226	LOC650226	-2.38392	-0.98738	7.92666e-07	4.44823e-06
27039	PKD2L2	1.11469	2.32562	1.13707e-08	8.17919e-08		7436	VLDLR	-2.38382	4.16242	5.34298e-43	3.10254e-41
3652	IPP	1.11452	4.19027	2.71676e-20	5.62409e-19		114783	LMTK3	-2.375	-1.48735	1.10631e-07	6.9487e-07
126	ADH1C	1.11332	-0.375591	0.000548538	0.00193454		27293	SMPDL3B	-2.37492	-0.576713	4.37696e-12	4.65067e-11
6941	TCF19	1.1109	5.50678	2.49008e-21	5.52935e-20		79370	BCL2L14	-2.37421	-1.97536	3.21332e-06	1.64759e-05
57642	COL20A1	1.11072	0.680948	0.000304007	0.00112207		8497	PPFIA4	-2.37316	3.6506	2.3425e-36	1.0524e-34
317762	CCDC85C	1.1101	5.09565	1.58662e-24	4.33049e-23		131034	CPNE4	-2.37105	-2.22256	0.00228814	0.00708716
1033	CDKN3	1.10535	5.43067	8.296e-18	1.45208e-16		84439	HHIPL1	-2.36896	-2.93775	0.00317011	0.00955023
4355	MPP2	1.10532	3.93485	1.28944e-14	1.74127e-13		317754	POTED	-2.36789	-1.12222	2.91068e-08	1.97911e-07
115209	OMA1	1.10408	3.77504	1.5244e-17	2.62471e-16		9246	UBE2L6	-2.36679	7.55141	2.66787e-107	4.80361e-105
641364	SLC7A11-AS1	1.10298	4.73495	1.21519e-19	2.41862e-18		963	CD53	-2.36493	-1.57386	2.21338e-06	1.16129e-05
221424	LRRC73	1.10228	2.01331	2.80507e-07	1.6659e-06		255130	LOC255130	-2.36466	2.54237	3.0603e-23	7.70114e-22
1975	EIF4B	1.10187	8.17064	1.12012e-32	4.30746e-31		4225	MEP1B	-2.36448	-2.37912	0.00070463	0.00242963
3695	ITGB7	1.10087	0.405736	6.21737e-05	0.000260106		389705	LOC389705	-2.36115	-0.891314	2.62414e-06	1.36386e-05
9610	RIN1	1.10017	5.10813	1.98582e-23	5.05751e-22		3431	SP110	-2.36029	6.70903	5.29582e-102	8.97854e-100
25805	BAMBI	1.1001	5.17845	1.9829e-22	4.71411e-21		9509	ADAMTS2	-2.35911	-0.200157	1.90632e-15	2.78128e-14
23179	RGL1	1.09995	5.61727	1.93012e-21	4.3148e-20		9542	NRG2	-2.35507	1.79518	1.17412e-29	4.05823e-28
284266	SIGLEC15	1.09776	0.503696	7.94495e-05	0.000326269		30817	EMR2	-2.35297	1.96804	1.10878e-14	1.50518e-13
7272	TTK	1.0975	5.839	2.91274e-19	5.60981e-18		8848	TSC22D1	-2.35187	6.45011	4.9114e-53	3.72801e-51
147906	DACT3	1.09745	1.53049	3.88982e-09	2.97788e-08		4261	CIITA	-2.34689	1.50473	1.71624e-21	3.85923e-20
6645	SNTB2	1.09589	5.37085	6.62923e-24	1.73985e-22		10253	SPRY2	-2.34477	3.91833	6.55324e-60	5.87691e-58
1536	CYBB	1.09432	-0.786157	0.00127644	0.00418048		90632	LINC00473	-2.34424	1.83831	1.38324e-28	4.55077e-27
10699	CORIN	1.09375	-0.640825	0.000367112	0.00133546		9603	NFE2L3	-2.34423	6.37636	2.27519e-60	2.08054e-58
252983	STXBP4	1.09353	4.00581	2.8094e-18	5.08209e-17		619499	SNORA27	-2.34354	-1.60708	6.62633e-05	0.000276171
3169	FOXA1	1.09317	3.13662	1.54013e-08	1.08566e-07		51332	SPTBN5	-2.34316	2.7706	7.87565e-17	1.29095e-15
84912	SLC35B4	1.09316	5.7282	2.61547e-25	7.48146e-24		8840	WISP1	-2.34294	2.19304	2.60067e-26	7.75428e-25
79109	MAPKAP1	1.09242	6.78695	5.59759e-29	1.87883e-27		80326	WNT10A	-2.34099	-0.0793248	1.08066e-13	1.33371e-12
2013	EMP2	1.09145	5.01017	5.32607e-23	1.32592e-21		285596	FAM153A	-2.33982	-2.40432	0.000196857	0.000753775
57157	PHTF2	1.09113	6.92371	4.05818e-29	1.36608e-27		6708	SPTA1	-2.33795	3.88978	8.80025e-70	9.7335e-68
55663	ZNF446	1.09077	3.55793	2.53249e-15	3.66493e-14		677781	SCARNA16	-2.33706	-2.27145	0.00129336	0.0042323
79906	MORN1	1.09066	3.1614	6.39136e-12	6.69608e-11		390940	LOC390940	-2.33586	-1.79775	3.39761e-05	0.000148144
3835	KIF22	1.08941	6.76221	4.72647e-24	1.25036e-22		9881	TRANK1	-2.33519	5.30156	5.11923e-78	6.4975e-76
1748	DLX4	1.08803	-0.46718	0.0018285	0.00577989		92745	SLC38A5	-2.33288	-1.34877	7.50904e-06	3.63966e-05
23536	ADAT1	1.08776	5.45667	1.02894e-24	2.83501e-23		84824	FCRLA	-2.33035	-1.89491	3.98797e-06	2.01498e-05
23551	RASD2	1.08753	1.7056	5.24185e-08	3.44322e-07		6097	RORC	-2.32848	0.00431318	2.90031e-10	2.52873e-09
139886	SPIN4	1.08751	3.95864	4.71392e-17	7.87133e-16		240	ALOX5	-2.32739	0.363033	5.286e-11	4.99098e-10
80028	FBXL18	1.08729	5.94475	3.57936e-22	8.42329e-21		653483	MLLT4-AS1	-2.32638	-1.89524	2.33243e-06	1.21934e-05
643314	KIAA0754	1.08679	3.6102	3.6662e-17	6.1617e-16		9734	HDAC9	-2.32362	6.27004	1.78787e-94	2.80588e-92
641	BLM	1.08679	4.8478	1.54024e-14	2.0596e-13		8988	HSPB3	-2.31689	2.00922	2.65032e-31	9.66388e-30
84832	ANKRD36BP1	1.08652	1.85941	2.0998e-09	1.66799e-08		55321	TMEM74B	-2.31633	0.674238	1.11272e-19	2.22419e-18
64098	PARVG	1.08519	0.450987	3.02481e-05	0.00013293		162517	FBXO39	-2.31614	-2.01737	1.43412e-05	6.6674e-05
6273	S100A2	1.08498	4.18837	1.79824e-09	1.44027e-08		441177	LINC00602	-2.31466	0.348223	4.98448e-16	7.63181e-15
36	ACADSB	1.08294	4.0341	3.05457e-19	5.87809e-18		3139	HLA-L	-2.31244	3.27522	1.70445e-50	1.20332e-48
92747	BPIFB1	1.08262	1.6838	1.3852e-07	8.60497e-07		284194	LGALS9B	-2.31023	-1.80153	0.000177564	0.000685323
54039	PCBP3	1.0826	3.23327	7.60036e-13	8.64936e-12		390066	OR52D1	-2.31005	-2.58235	0.00130165	0.00425644
79968	WDR76	1.08254	5.49783	8.35589e-23	2.04728e-21		6819	SULT1C2	-2.30797	1.75829	4.80219e-21	1.04439e-19
220002	CYBASC3	1.08158	6.16039	1.29241e-26	3.8834e-25		3736	KCNA1	-2.30757	-1.4557	9.92295e-07	5.49024e-06
95681	CEP41	1.08158	5.18007	5.10976e-24	1.34869e-22		55092	TMEM51	-2.30505	3.67738	1.74938e-44	1.04995e-42
57533	TBC1D14	1.08056	6.36931	1.8192e-28	5.94296e-27		57758	SCUBE2	-2.30431	-0.789033	1.93087e-05	8.7966e-05
643338	C15orf62	1.08055	-0.0521971	6.86764e-05	0.000285255		91181	NUP210L	-2.30373	-2.43223	0.000789404	0.0026956
10495	ENOX2	1.08046	4.60365	4.09912e-20	8.38857e-19		4502	MT2A	-2.3029	8.85315	4.19778e-117	8.62848e-115
55010	PARPBP	1.0801	4.19525	1.37595e-19	2.72224e-18		57561	ARRDC3	-2.30015	6.95436	8.88137e-129	2.14883e-126
79980	DSN1	1.08007	5.3538	4.37299e-24	1.15949e-22		51251	NT5C3	-2.29716	6.89587	4.71336e-73	5.5932e-71
2036	EPB41L1	1.07945	5.44391	6.90868e-27	2.10312e-25		653513	LOC653513	-2.29415	-2.15129	1.5331e-05	7.09916e-05
5456	POU3F4	1.07915	1.00242	4.74768e-07	2.74246e-06		6672	SP100	-2.29162	8.19931	1.84279e-122	3.89114e-120
63967	CLSPN	1.07853	5.61799	1.58761e-13	1.92561e-12		692205	SNORD89	-2.28552	-2.43351	9.68145e-05	0.000391557
3209	HOXA13	1.07727	2.9906	4.99809e-12	5.2937e-11		100506564	THEGL	-2.28523	-2.43356	0.000100876	0.000406424
332	BIRC5	1.07691	6.88351	2.34126e-16	3.68182e-15		6095	RORA	-2.28496	3.65724	3.79977e-38	1.87383e-36
56124	PCDHB12	1.07628	3.38195	7.73724e-13	8.79652e-12		10581	IFITM2	-2.28202	6.9974	3.76488e-111	7.10951e-109
199857	ALG14	1.07447	2.5616	5.1447e-09	3.86969e-08		5157	PDGFRL	-2.28189	3.9459	1.79772e-43	1.0571e-41
1373	CPS1	1.07444	4.73822	1.9387e-20	4.06411e-19		443	ASPA	-2.26864	-1.93596	2.33662e-05	0.000104976
145407	C14orf37	1.07392	0.551049	2.53169e-05	0.000112997		58494	JAM2	-2.26739	1.53419	8.04815e-13	9.13658e-12
100506100	LOC100506100	1.07389	0.593015	5.93973e-05	0.000249299		3490	IGFBP7	-2.26633	5.0985	2.15576e-42	1.21533e-40
203068	TUBB	1.07364	10.8952	8.05558e-21	1.72927e-19		286006	C7orf53	-2.26629	0.974115	2.19375e-11	2.16275e-10
25886	POC1A	1.07319	4.03917	2.54065e-19	4.92585e-18		22822	PHLDA1	-2.26546	8.03022	4.01354e-97	6.61152e-95
25817	FAM19A5	1.0703	3.15144	2.74773e-12	2.97675e-11		90527	DUOXA1	-2.25883	-2.78638	0.00300755	0.00911012
196410	METTL7B	1.07019	0.839963	1.9308e-06	1.02413e-05		5329	PLAUR	-2.25648	6.12483	3.14974e-93	4.78163e-91
154796	AMOT	1.0701	3.56203	9.9292e-16	1.47837e-14		4739	NEDD9	-2.25599	0.114836	3.87441e-08	2.5919e-07
147111	NOTUM	1.06947	2.15522	1.31762e-07	8.21156e-07		100506736	SLFN12L	-2.2503	0.180332	1.17276e-15	1.74056e-14
116835	HSPA12B	1.0686	-0.857959	0.00173568	0.00551425		3294	HSD17B2	-2.25026	-0.491788	0.000250333	0.000939487
286016	TPI1P2	1.06788	0.338422	8.68536e-06	4.16722e-05		202374	STK32A	-2.2451	-1.74789	5.93601e-06	2.91862e-05
64151	NCAPG	1.06767	7.0263	6.13672e-24	1.61607e-22		124739	USP43	-2.24236	2.27447	9.80124e-22	2.24954e-20
2246	FGF1	1.06744	-0.170059	0.000709041	0.00244382		10221	TRIB1	-2.23961	4.49252	2.39712e-61	2.24507e-59
983	CDK1	1.06698	7.02695	4.89464e-25	1.37138e-23		57221	KIAA1244	-2.23291	2.43834	5.93959e-37	2.74272e-35
9647	PPM1F	1.06682	5.64638	1.94793e-20	4.07976e-19		341346	C12orf70	-2.22705	-1.50544	0.0026832	0.00819711
84296	GINS4	1.06645	5.43768	1.34127e-21	3.05728e-20		10630	PDPN	-2.22434	-1.24267	0.000100186	0.000404065
11252	PACSIN2	1.06606	7.32524	1.31871e-30	4.67629e-29		3621	ING1	-2.21798	5.01616	1.52072e-32	5.79995e-31
83543	AIF1L	1.06561	2.63785	1.04339e-11	1.06247e-10		8843	HCAR3	-2.21157	-2.08361	2.49533e-05	0.000111567
64418	TMEM168	1.06478	4.63583	8.03905e-16	1.20622e-14		113791	PIK3IP1	-2.20414	0.311238	4.14831e-12	4.41783e-11
11339	OIP5	1.06443	3.47003	2.78499e-15	4.01034e-14		85416	ZIC5	-2.20235	1.95786	1.14411e-21	2.62074e-20
9087	TMSB4Y	1.06358	1.25336	1.29262e-06	7.02965e-06		130733	TMEM178	-2.19839	-1.30163	1.98296e-07	1.20508e-06
79983	POF1B	1.06293	0.399716	8.48719e-05	0.000346941		2619	GAS1	-2.19792	3.03781	3.56863e-25	1.01455e-23
26034	IPCEF1	1.06292	1.25524	2.12395e-06	1.11891e-05		257144	GCET2	-2.19521	-0.335271	3.2229e-09	2.49944e-08
125058	TBC1D16	1.06216	6.42125	2.91897e-21	6.46319e-20		135112	NCOA7	-2.19418	7.60932	2.87219e-60	2.60595e-58
29099	COMMD9	1.06197	5.14973	4.82548e-25	1.35364e-23		200197	C1orf126	-2.19201	-0.227967	7.53722e-11	7.02798e-10
1993	ELAVL2	1.06078	2.07985	5.54745e-08	3.63267e-07		100130733	LRRC70	-2.19189	-2.35115	0.000301835	0.00111494
9672	SDC3	1.06037	6.44556	1.15732e-25	3.37278e-24		4256	MGP	-2.19016	5.84594	2.76316e-10	2.41459e-09
55147	RBM23	1.06017	6.4313	9.9302e-29	3.30442e-27		64407	RGS18	-2.18628	6.13136	7.25563e-49	4.94213e-47
55723	ASF1B	1.05788	6.33729	2.68268e-20	5.56344e-19		390226	GUCY2E	-2.18467	-1.13588	2.38308e-08	1.63424e-07
25828	TXN2	1.05769	5.24858	2.15145e-25	6.17696e-24		26166	RGS22	-2.18297	-2.49316	0.00154434	0.00496201
25809	TTLL1	1.05744	2.61083	6.83857e-09	5.05536e-08		27163	NAAA	-2.1823	-0.727543	1.59105e-05	7.34262e-05
84939	MUM1	1.0573	4.75331	1.74482e-20	3.66759e-19		128312	HIST3H2BB	-2.17871	-0.325394	6.02015e-06	2.95749e-05
147991	DPY19L3	1.05712	5.73223	6.68158e-28	2.1086e-26		1839	HBEGF	-2.17766	1.92083	4.72174e-18	8.4528e-17
57727	NCOA5	1.05539	5.41774	2.86877e-13	3.38582e-12		87178	PNPT1	-2.17729	7.9929	1.39948e-114	2.75472e-112
1299	COL9A3	1.05498	0.10377	0.000122356	0.000485627		8877	SPHK1	-2.17513	5.13678	1.06107e-53	8.13385e-52
55103	RALGPS2	1.05491	4.48181	4.19601e-20	8.5793e-19		6402	SELL	-2.17453	2.86118	1.17333e-25	3.41515e-24
114904	C1QTNF6	1.05484	4.13607	1.34428e-14	1.81322e-13		79669	C3orf52	-2.17365	2.64254	1.99041e-25	5.7217e-24
2009	EML1	1.0547	5.45509	2.70045e-22	6.36786e-21		8061	FOSL1	-2.17224	6.78677	8.54195e-70	9.53865e-68
3927	LASP1	1.05367	8.33685	2.08559e-24	5.64592e-23		84978	FRMD5	-2.171	1.21211	1.81338e-17	3.10843e-16
55260	TMEM143	1.05347	2.85627	1.01654e-08	7.37159e-08		2634	GBP2	-2.16838	6.89696	1.92318e-78	2.45438e-76
4174	MCM5	1.05345	7.5774	8.57631e-23	2.09907e-21		136227	EMID2	-2.16772	-2.12721	0.000767604	0.00262696
3955	LFNG	1.05314	4.96614	1.20312e-21	2.75048e-20		116937	SNORD83A	-2.16636	-2.5202	0.0013131	0.00428784
221981	THSD7A	1.05157	0.690347	4.99327e-05	0.000212027		57529	RGAG1	-2.16433	-0.922695	6.06724e-08	3.94745e-07
4784	NFIX	1.05125	6.84749	1.18201e-29	4.07943e-28		4606	MYBPC2	-2.164	-1.18819	0.00121308	0.00399322
158880	USP51	1.05077	-0.561505	0.000591572	0.00206934		3280	HES1	-2.16326	4.61932	2.49627e-49	1.73077e-47
199800	C19orf76	1.04985	2.58347	8.50683e-06	4.0916e-05		1910	EDNRB	-2.16309	-1.1817	1.67221e-05	7.68965e-05
80224	NUBPL	1.04873	3.99852	2.97931e-15	4.27691e-14		140876	FAM65C	-2.16246	4.18049	5.27047e-43	3.0681e-41
9786	KIAA0586	1.04853	5.1016	4.56261e-21	9.96012e-20		401647	GOLGA7B	-2.16192	1.07055	9.81186e-24	2.55207e-22
57496	MKL2	1.048	4.30246	1.32155e-14	1.78359e-13		100463486	MTRNR2L8	-2.15756	6.42041	2.21583e-90	3.25742e-88
340156	MYLK4	1.04734	0.0516621	0.00150878	0.00486188		256021	LOC256021	-2.15597	-1.72826	4.10642e-06	2.07167e-05
23048	FNBP1	1.04681	5.37235	8.34196e-27	2.53279e-25		671	BPI	-2.15387	-1.09324	2.14615e-06	1.12907e-05
219844	HYLS1	1.04591	2.92748	1.05157e-12	1.1788e-11		2152	F3	-2.15154	6.77402	4.81301e-97	7.87266e-95
5916	RARG	1.04584	6.33407	7.79106e-28	2.4554e-26		5602	MAPK10	-2.15147	2.28003	5.0604e-14	6.40883e-13
3149	HMGB3	1.04513	6.33234	3.81372e-22	8.96571e-21		8764	TNFRSF14	-2.1502	3.53171	2.1219e-40	1.14617e-38
100507424	LOC100507424	1.04346	5.46734	1.26953e-18	2.34028e-17		54988	ACSM5	-2.14806	1.46008	2.75937e-14	3.60877e-13
84823	LMNB2	1.04335	8.81491	7.63808e-17	1.25289e-15		4862	NPAS2	-2.14789	4.37332	2.01961e-43	1.18458e-41
1468	SLC25A10	1.04322	6.10733	3.46867e-21	7.65844e-20		54033	RBM11	-2.14633	1.9202	4.06298e-22	9.5324e-21
4542	MYO1F	1.0429	0.063075	0.00330646	0.00991982		9142	CXorf1	-2.14613	-2.68064	0.00265919	0.00812806
7296	TXNRD1	1.04228	10.9136	1.2276e-26	3.69824e-25		79152	FA2H	-2.14545	-1.91406	6.78138e-05	0.000282126
580	BARD1	1.04225	3.60914	3.95385e-13	4.59181e-12		51214	IGF2-AS	-2.13999	-2.38011	0.000812969	0.00277118
89890	KBTBD6	1.04193	3.45029	2.41334e-13	2.87902e-12		9638	FEZ1	-2.13906	0.700696	8.6416e-11	7.99039e-10
728927	ZNF736	1.04063	1.64075	2.29612e-06	1.20171e-05		22917	ZP1	-2.13867	0.861819	3.44655e-21	7.61684e-20
860	RUNX2	1.04036	5.99079	1.69304e-25	4.885e-24		100294362	LOC100294362	-2.13634	4.19978	6.044e-44	3.59039e-42
259173	ALS2CL	1.04034	2.55158	2.86368e-07	1.6981e-06		604	BCL6	-2.13119	5.47818	2.92055e-83	3.94394e-81
9096	TBX18	1.04034	1.30182	2.02775e-07	1.22908e-06		83667	SESN2	-2.13002	5.17975	1.60435e-33	6.43595e-32
9666	DZIP3	1.03963	5.29447	1.62768e-24	4.43734e-23		8632	DNAH17	-2.12946	3.00717	5.40975e-16	8.26117e-15
642475	C8orf73	1.03858	3.25567	0.000360539	0.00131443		3136	HLA-H	-2.12835	5.17284	6.44677e-38	3.13262e-36
114796	KIAA1908	1.03748	2.0631	2.0164e-09	1.60449e-08		157638	FAM84B	-2.12667	3.97457	2.82176e-55	2.32415e-53
10053	AP1M2	1.03721	3.40838	1.28966e-09	1.04848e-08		285313	IGSF10	-2.12506	-0.41834	4.29321e-12	4.56586e-11
80270	HSD3B7	1.0366	1.59313	4.9194e-05	0.000209081		5097	PCDH1	-2.12338	0.992224	6.66788e-16	1.00896e-14
286336	FAM78A	1.03637	1.49233	1.25949e-06	6.85913e-06		148823	C1orf150	-2.12209	-0.458429	5.33155e-09	4.00116e-08
84858	ZNF503	1.03611	4.75484	6.25502e-22	1.4514e-20		1047	CLGN	-2.12144	3.62191	8.8781e-29	2.96281e-27
8805	TRIM24	1.03576	5.71922	2.53504e-24	6.8308e-23		100533181	FXYD6-FXYD2	-2.12136	1.93291	2.78692e-19	5.37639e-18
10500	SEMA6C	1.03572	2.06704	3.96341e-09	3.03022e-08		185	AGTR1	-2.11896	-1.74756	6.40835e-06	3.1369e-05
29785	CYP2S1	1.03411	2.74736	7.48005e-11	6.97825e-10		5801	PTPRR	-2.11492	1.51927	2.09861e-27	6.54287e-26
1656	DDX6	1.03377	7.03783	8.60374e-28	2.70418e-26		56849	TCEAL7	-2.11448	-0.878151	8.84975e-08	5.65656e-07
401321	LOC401321	1.03297	3.22716	1.54304e-12	1.70505e-11		9938	ARHGAP25	-2.11179	-0.825613	6.36204e-09	4.72868e-08
23397	NCAPH	1.03212	6.7045	7.62578e-24	1.99464e-22		161253	REM2	-2.10804	-1.38536	5.80873e-06	2.86028e-05
56125	PCDHB11	1.03196	1.68454	1.89158e-07	1.15286e-06		10318	TNIP1	-2.1059	8.17484	5.63041e-52	4.15167e-50
1674	DES	1.03194	0.00087113	0.000110479	0.000442201		4688	NCF2	-2.10562	1.74104	9.11468e-14	1.13273e-12
6683	SPAST	1.03092	3.92879	1.66612e-12	1.83407e-11		27113	BBC3	-2.10401	4.19905	1.32553e-60	1.22175e-58
1852	DUSP9	1.03056	1.80888	6.22418e-07	3.54509e-06		11259	FILIP1L	-2.10373	6.7966	1.5004e-48	1.01014e-46
283897	C16orf54	1.03056	2.33213	2.02869e-06	1.07311e-05		554223	LOC554223	-2.10151	0.582321	1.94339e-14	2.57349e-13
647979	LOC647979	1.03017	7.67065	1.89533e-26	5.68038e-25		344838	PAQR9	-2.10138	-1.76498	9.08379e-06	4.34402e-05
221150	SKA3	1.02986	4.73007	6.12139e-19	1.15313e-17		114907	FBXO32	-2.10119	7.88555	3.85055e-70	4.32061e-68
85462	FHDC1	1.02973	0.82097	5.29366e-06	2.6239e-05		23138	N4BP3	-2.10093	2.12632	2.66728e-31	9.71049e-30
4038	LRP4	1.02958	2.97551	7.40859e-12	7.68212e-11		100462981	MTRNR2L2	-2.09896	7.03333	8.00626e-81	1.0566e-78
116064	LRRC58	1.02955	6.70277	3.20594e-24	8.5493e-23		7453	WARS	-2.09762	10.0399	4.52696e-112	8.68989e-110
441234	ZNF716	1.0284	1.5916	2.01178e-05	9.13897e-05		100128025	WWTR1-AS1	-2.09727	-2.71447	0.00230546	0.00713036
6697	SPR	1.02636	4.48407	2.01461e-19	3.94547e-18		170371	C10orf128	-2.09528	-1.9116	1.8907e-05	8.62774e-05
54918	CMTM6	1.02623	6.23455	2.46814e-21	5.48588e-20		8744	TNFSF9	-2.09379	4.44988	2.02485e-64	2.01851e-62
11065	UBE2C	1.02595	6.08338	5.36436e-19	1.01796e-17		57674	RNF213	-2.09231	9.60774	9.87031e-64	9.55241e-62
54898	ELOVL2	1.02585	1.39248	3.19369e-07	1.88035e-06		643201	LOC643201	-2.09107	0.888232	4.70615e-07	2.71915e-06
220074	LRTOMT	1.02556	4.18702	7.54669e-15	1.0409e-13		8553	BHLHE40	-2.08927	6.96006	1.08038e-101	1.80533e-99
56242	ZNF253	1.0253	1.83325	1.72141e-07	1.05608e-06		1960	EGR3	-2.08775	1.78249	7.58667e-17	1.24534e-15
11037	STON1	1.02514	3.14759	2.66411e-08	1.82105e-07		6422	SFRP1	-2.08762	2.29927	1.38532e-29	4.76692e-28
9837	GINS1	1.02512	5.21326	4.6919e-16	7.20283e-15		3816	KLK1	-2.08657	-2.71561	0.00281881	0.0085798
9700	ESPL1	1.02506	6.24448	5.73972e-09	4.28395e-08		441108	C5orf56	-2.08533	4.71397	1.10153e-71	1.2729e-69
28984	RGCC	1.02452	2.55909	2.37443e-11	2.33097e-10		6236	RRAD	-2.08368	-0.947567	7.70629e-07	4.33504e-06
1154	CISH	1.0242	0.760196	5.5962e-05	0.000235775		486	FXYD2	-2.08356	0.65768	1.13475e-13	1.39675e-12
814	CAMK4	1.024	3.66123	8.86371e-14	1.10213e-12		374897	SBSN	-2.08109	-1.87409	0.000247487	0.000929859
644538	CXorf69	1.024	3.10975	3.26839e-13	3.82443e-12		8651	SOCS1	-2.08095	1.36211	2.07299e-17	3.53779e-16
10376	TUBA1B	1.02313	10.1707	7.8219e-15	1.0763e-13		1326	MAP3K8	-2.07882	2.30075	7.88265e-28	2.4809e-26
79699	ZYG11B	1.02281	5.27655	1.00454e-13	1.24373e-12		54498	SMOX	-2.07807	5.65112	5.70475e-49	3.89719e-47
100379571	BACE1-AS	1.02275	2.84026	2.15922e-09	1.71226e-08		55303	GIMAP4	-2.07794	-1.39165	1.253e-05	5.86288e-05
79866	BORA	1.02268	4.04473	7.12537e-13	8.12076e-12		202151	RANBP3L	-2.07704	1.92413	2.97876e-20	6.13909e-19
53346	TM6SF1	1.02163	0.739358	4.77677e-06	2.38654e-05		79630	C1orf54	-2.0756	-0.351884	6.21606e-05	0.000260098
145957	NRG4	1.0203	2.913	1.89925e-06	1.00876e-05		26355	FAM162A	-2.07436	5.73734	4.12527e-59	3.64326e-57
646851	LOC646851	1.01991	1.2468	6.54443e-06	3.19814e-05		221458	KIF6	-2.07395	3.38815	9.21437e-20	1.8482e-18
10893	MMP24	1.01986	3.68604	8.35283e-14	1.04027e-12		132864	CPEB2	-2.07174	4.52694	1.70408e-33	6.81251e-32
3204	HOXA7	1.01872	1.2744	3.57667e-07	2.09205e-06		26471	NUPR1	-2.07123	7.118	7.36133e-29	2.46017e-27
9253	NUMBL	1.01857	5.84122	1.22548e-19	2.43701e-18		85450	ITPRIP	-2.07083	5.66642	1.32734e-47	8.63587e-46
222658	KCTD20	1.01836	6.47057	1.63094e-23	4.19976e-22		100506474	LOC100506474	-2.0697	-1.95448	0.000933119	0.00314657
84071	ARMC2	1.01814	0.701143	0.00049628	0.00176367		81796	SLCO5A1	-2.06867	0.516473	1.36087e-16	2.18294e-15
84263	HSDL2	1.01761	6.15675	5.76794e-27	1.76047e-25		6649	SOD3	-2.06741	-1.68269	0.00121371	0.00399415
11160	ERLIN2	1.01644	5.82823	5.55245e-26	1.63249e-24		7039	TGFA	-2.06549	5.5773	5.46849e-36	2.39654e-34
113419	TEX261	1.01548	6.34962	1.74013e-17	2.9895e-16		3561	IL2RG	-2.06525	-1.40961	1.52545e-06	8.23036e-06
357	SHROOM2	1.0142	3.80583	7.90666e-14	9.86294e-13		3990	LIPC	-2.06337	0.557929	1.16251e-08	8.35704e-08
25799	ZNF324	1.01257	3.42266	7.42416e-12	7.69482e-11		100628315	DNM3OS	-2.05856	0.376476	1.1317e-13	1.39375e-12
23047	PDS5B	1.01063	6.16787	2.32898e-23	5.9056e-22		3009	HIST1H1B	-2.05854	-1.48644	2.97024e-06	1.53122e-05
653820	FAM72B	1.01017	2.77915	8.29399e-11	7.69962e-10		100127888	LOC100127888	-2.05585	1.32742	2.15616e-24	5.82339e-23
8458	TTF2	1.01003	4.67439	3.77346e-15	5.34754e-14		4616	GADD45B	-2.05486	4.69248	9.09458e-38	4.37517e-36
90506	LRRC46	1.00993	0.947115	1.2818e-06	6.97411e-06		7975	MAFK	-2.05178	7.33486	1.20101e-93	1.84741e-91
6839	SUV39H1	1.00953	4.69543	2.04819e-11	2.02785e-10		9312	KCNB2	-2.0514	-2.43561	0.00077386	0.00264758
730091	LOC730091	1.00953	2.42356	7.13375e-10	5.95813e-09		5630	PRPH	-2.05088	-0.960606	5.62831e-07	3.2223e-06
23072	HECW1	1.00842	4.55929	1.67436e-16	2.67288e-15		7273	TTN	-2.04787	-0.191657	4.41566e-11	4.20683e-10
4285	MIPEP	1.00778	3.82122	1.83324e-14	2.43457e-13		645949	LOC645949	-2.04756	-0.961142	0.000340623	0.0012453
2178	FANCE	1.00762	3.54388	2.88713e-12	3.12049e-11		9413	FAM189A2	-2.04494	-1.49873	0.00198648	0.00623008
5566	PRKACA	1.00758	6.76733	4.58994e-24	1.21563e-22		1263	PLK3	-2.04449	4.15687	4.92939e-54	3.84212e-52
10479	SLC9A6	1.00727	4.97459	8.35961e-19	1.55959e-17		100507582	LOC100507582	-2.03589	2.93069	5.87065e-38	2.87069e-36
79989	TTC26	1.00714	4.07647	5.68708e-12	5.99881e-11		51334	PRR16	-2.03511	3.72142	1.62279e-29	5.52874e-28
200895	DHFRL1	1.007	2.31279	1.89118e-09	1.51157e-08		54435	HCG4	-2.03348	0.459078	4.42832e-12	4.70309e-11
1767	DNAH5	1.00664	3.27246	4.46457e-12	4.73942e-11		4133	MAP2	-2.03256	3.60976	1.14594e-32	4.39222e-31
257396	LOC257396	1.00662	0.634966	6.07038e-06	2.98027e-05		4916	NTRK3	-2.03188	-1.89686	0.000138296	0.000543978
641518	LEF1-AS1	1.00572	0.879229	3.63224e-05	0.000157693		11343	MGLL	-2.03128	3.17624	1.2152e-28	4.00929e-27
8100	IFT88	1.00558	3.73882	4.75494e-15	6.67736e-14		285830	HLA-F-AS1	-2.02923	1.10222	5.55269e-21	1.20535e-19
115795	C3orf24	1.00552	1.68001	1.21789e-06	6.6591e-06		6590	SLPI	-2.02802	6.7836	2.64107e-27	8.14664e-26
728392	LOC728392	1.00416	2.48124	3.07236e-08	2.08416e-07		27123	DKK2	-2.02745	-0.716012	1.52379e-09	1.23106e-08
55709	KBTBD4	1.00264	4.46588	4.73481e-19	9.00699e-18		55013	CCDC109B	-2.02467	4.07883	2.91118e-53	2.21699e-51
100616668	LOC100616668	1.0018	2.1123	6.1005e-09	4.54592e-08		245806	VGLL2	-2.01954	-1.4439	2.72368e-06	1.4118e-05
317749	DHRS4L2	1.00142	1.93208	2.21669e-08	1.52736e-07		388796	LOC388796	-2.01466	4.91422	6.03719e-38	2.94592e-36
9991	PTBP3	1.00016	6.83855	5.03926e-25	1.40851e-23		56911	C21orf7	-2.01429	0.0979342	2.29989e-07	1.37964e-06
478	ATP1A3	0.999717	3.46856	2.04912e-11	2.0279e-10		206338	AQPEP	-2.01338	-0.436122	1.20876e-10	1.09929e-09
25906	ANAPC15	0.999596	5.27419	2.16128e-13	2.59701e-12		79627	OGFRL1	-2.01295	4.1226	4.17759e-28	1.33287e-26
65263	PYCRL	0.999575	4.28993	3.63939e-17	6.12552e-16		93556	EGFEM1P	-2.01284	-0.690354	2.07363e-08	1.43346e-07
130507	UBR3	0.99864	6.29258	3.28549e-24	8.74137e-23		3872	KRT17	-2.01236	4.98449	4.04374e-41	2.23097e-39
79102	RNF26	0.998501	5.66137	1.18492e-18	2.18778e-17		1071	CETP	-2.0122	-2.01746	0.00101961	0.00340852
80321	CEP70	0.998108	5.28086	6.36604e-21	1.3742e-19		344148	NCKAP5	-2.01213	-1.50291	0.00113302	0.00374882
84803	AGPAT9	0.997079	6.84437	7.41782e-25	2.05847e-23		91584	PLXNA4	-2.01129	0.0708533	7.39832e-10	6.16138e-09
55317	AP5S1	0.996593	3.9536	2.01023e-16	3.19368e-15		9985	REC8	-2.0112	3.67381	1.5186e-13	1.84576e-12
339803	LOC339803	0.996567	3.18515	4.38123e-09	3.32993e-08		6900	CNTN2	-2.01091	-1.64753	0.00288686	0.0087674
2116	ETV2	0.996399	1.81894	2.29799e-07	1.37957e-06		7425	VGF	-2.00919	5.19428	2.27421e-56	1.90011e-54
5431	POLR2B	0.996294	7.82766	5.06871e-24	1.33937e-22		692198	SNORD78	-2.00686	-1.94176	8.06967e-05	0.000331097
7485	WRB	0.996042	4.11268	1.53943e-14	2.0596e-13		114769	CARD16	-2.00474	5.13938	1.84884e-63	1.78187e-61
23635	SSBP2	0.995525	7.07316	9.17438e-17	1.49539e-15		148014	TTC9B	-2.00328	-2.6143	0.00191778	0.00603661
8705	B3GALT4	0.995275	0.0694516	0.000210061	0.000799457		8358	HIST1H3B	-2.00169	-1.59569	2.01383e-05	9.1447e-05
65989	DLK2	0.995226	4.07258	1.50834e-15	2.2258e-14		154	ADRB2	-2.00113	-1.26753	2.93379e-06	1.51396e-05
25837	RAB26	0.994489	2.79838	6.30715e-07	3.58708e-06		57526	PCDH19	-2.00103	-0.733629	2.13676e-08	1.47578e-07
132989	C4orf36	0.994197	-0.170625	0.000205338	0.000782637		57823	SLAMF7	-1.99989	0.27218	1.29103e-11	1.3032e-10
11184	MAP4K1	0.993429	0.85487	1.53257e-05	7.09809e-05		8347	HIST1H2BC	-1.9992	1.6756	5.89084e-17	9.74325e-16
148206	ZNF714	0.993117	2.48037	3.63895e-09	2.8006e-08		4084	MXD1	-1.99591	3.84023	1.42789e-47	9.26415e-46
55205	ZNF532	0.992764	7.03786	1.18128e-26	3.56796e-25		283537	SLC46A3	-1.99443	-0.541021	3.15307e-06	1.6192e-05
3782	KCNN3	0.991788	-0.0143686	0.00302405	0.00915056		100124516	SNORD58C	-1.99379	-1.17778	0.000510926	0.00181235
90417	C15orf23	0.991666	6.04816	7.44089e-23	1.83082e-21		6450	SH3BGR	-1.99081	3.22327	1.17439e-22	2.85628e-21
8732	RNGTT	0.991549	4.82917	5.16203e-18	9.20879e-17		53826	FXYD6	-1.98856	1.48339	2.1005e-12	2.30026e-11
23621	BACE1	0.991291	6.95148	2.0046e-20	4.18335e-19		9308	CD83	-1.98654	2.71267	2.66349e-24	7.15202e-23
64747	MFSD1	0.98993	7.05876	4.03021e-27	1.23659e-25		25861	DFNB31	-1.98598	4.50697	5.27763e-57	4.45758e-55
9847	KIAA0528	0.987971	5.466	4.85622e-22	1.13476e-20		90362	FAM110B	-1.98247	1.46648	2.40014e-07	1.43717e-06
253832	ZDHHC20	0.9879	5.8338	4.09484e-25	1.15426e-23		3012	HIST1H2AE	-1.98115	-1.07458	2.18513e-05	9.86858e-05
3676	ITGA4	0.986641	7.63702	7.84793e-23	1.92893e-21		116828	CG030	-1.98112	-1.77977	0.00141156	0.00457206
55884	WSB2	0.986167	7.04854	2.16906e-26	6.49235e-25		57528	KCTD16	-1.97954	0.389282	9.77088e-08	6.19908e-07
348801	LNP1	0.985664	1.84322	1.75961e-07	1.07837e-06		4061	LY6E	-1.97897	9.40882	1.208e-55	1.00208e-53
57446	NDRG3	0.985564	5.34856	1.42561e-22	3.43849e-21		283948	NHLRC4	-1.97839	-1.40377	8.34734e-05	0.000341601
3930	LBR	0.985347	6.77313	8.4857e-16	1.2716e-14		23424	TDRD7	-1.97676	6.06047	2.64027e-84	3.62873e-82
55114	ARHGAP17	0.985218	6.58395	5.02459e-25	1.4061e-23		256979	SUN3	-1.97548	-1.131	0.000107168	0.000430062
23089	PEG10	0.984723	8.85528	4.99241e-22	1.16541e-20		79668	PARP8	-1.97484	5.4908	1.44551e-58	1.27177e-56
5049	PAFAH1B2	0.984173	6.66777	2.26661e-25	6.49155e-24		1850	DUSP8	-1.97472	4.48261	2.00906e-23	5.11112e-22
100131626	LOC100131626	0.98417	1.58865	4.47238e-08	2.96592e-07		3034	HAL	-1.97297	0.528304	1.04118e-14	1.41673e-13
7168	TPM1	0.983956	7.51994	2.16728e-19	4.23376e-18		79836	LONRF3	-1.97203	2.4752	4.71462e-19	8.97595e-18
79830	ZMYM1	0.98366	3.68604	1.23615e-12	1.37906e-11		272	AMPD3	-1.97089	4.34553	2.25539e-16	3.55641e-15
3977	LIFR	0.983523	6.18051	3.98022e-18	7.14439e-17		26011	ODZ4	-1.96767	0.924469	2.34873e-09	1.85369e-08
83660	TLN2	0.983266	4.53166	1.56422e-14	2.09046e-13		100216545	LOC100216545	-1.96742	1.88112	4.79626e-13	5.52319e-12
11100	HNRNPUL1	0.982382	8.89287	3.29051e-25	9.36626e-24		57007	CXCR7	-1.9643	-0.748455	3.43423e-05	0.000149516
100129931	LOC100129931	0.981553	5.05131	4.40259e-19	8.39564e-18		400745	SH2D5	-1.9637	3.03958	5.00341e-20	1.01497e-18
55640	FLVCR2	0.980837	-0.451302	0.00253227	0.0077718		1831	TSC22D3	-1.96123	3.69413	1.4931e-44	8.9845e-43
5833	PCYT2	0.980389	5.19194	1.95935e-14	2.59316e-13		7071	KLF10	-1.96099	6.42335	4.83581e-90	7.06424e-88
221477	C6orf89	0.97829	6.46762	1.98371e-25	5.70951e-24		54549	SDK2	-1.95901	0.267632	3.36655e-11	3.2446e-10
9906	SLC35E2	0.977629	4.04051	2.06449e-16	3.2754e-15		283358	B4GALNT3	-1.95862	1.50087	3.92667e-14	5.04172e-13
26271	FBXO5	0.977062	4.79054	4.03273e-20	8.25999e-19		81848	SPRY4	-1.95458	3.18821	4.5374e-40	2.40617e-38
56941	C3orf37	0.977017	6.19257	5.2098e-20	1.05592e-18		774	CACNA1B	-1.95299	-0.990569	8.75803e-08	5.60085e-07
374393	FAM111B	0.976086	5.09337	8.81611e-13	9.97914e-12		255101	CCDC108	-1.9494	-2.15132	0.000209971	0.000799246
51386	EIF3L	0.976015	8.53618	8.29674e-24	2.16283e-22		404785	POTEG	-1.94598	-1.79774	0.000590964	0.00206784
10077	TSPAN32	0.975993	1.15673	6.35436e-06	3.11115e-05		58191	CXCL16	-1.94474	3.58219	3.18764e-32	1.19999e-30
23171	GPD1L	0.975965	3.70135	4.48561e-13	5.18087e-12		6515	SLC2A3	-1.94101	6.64213	1.11072e-47	7.28777e-46
767558	LUZP6	0.975722	5.77399	2.22963e-25	6.39354e-24		7422	VEGFA	-1.941	7.8047	5.74297e-39	2.93169e-37
11092	C9orf9	0.975191	1.81879	4.31717e-08	2.86828e-07		19	ABCA1	-1.94077	5.12581	7.60176e-49	5.16275e-47
10927	SPIN1	0.974676	6.43664	2.42598e-22	5.74396e-21		1282	COL4A1	-1.9401	7.13694	7.55035e-16	1.13509e-14
1643	DDB2	0.97458	5.1255	8.72145e-16	1.30524e-14		8436	SDPR	-1.93882	2.61244	1.49248e-32	5.70164e-31
8914	TIMELESS	0.973309	7.49465	2.24294e-23	5.69364e-22		56261	GPCPD1	-1.93844	5.04567	3.28248e-49	2.26912e-47
1763	DNA2	0.973079	4.90114	1.55622e-12	1.7188e-11		60677	CELF6	-1.93842	-2.15458	0.00225284	0.00698806
25959	KANK2	0.972869	6.35723	1.31553e-21	3.00155e-20		78997	GDAP1L1	-1.93788	-1.69598	0.000865746	0.00293814
29843	SENP1	0.972689	5.96819	9.28416e-24	2.41752e-22		5129	CDK18	-1.93516	4.79708	5.04089e-58	4.3852e-56
51194	IPO11	0.971839	5.48231	2.09601e-21	4.67681e-20		3107	HLA-C	-1.93496	10.3848	1.57456e-49	1.09827e-47
23371	TENC1	0.971427	6.70078	1.68999e-20	3.56202e-19		151556	GPR155	-1.93485	1.91365	5.79916e-18	1.02979e-16
23270	TSPYL4	0.971277	3.44382	2.15521e-13	2.59105e-12		221416	C6orf223	-1.93453	2.67823	1.89054e-28	6.15869e-27
135228	CD109	0.971093	7.26646	4.9324e-15	6.92234e-14		23052	ENDOD1	-1.93158	2.893	6.38786e-33	2.48112e-31
8867	SYNJ1	0.970887	4.60455	1.30567e-15	1.93288e-14		1306	COL15A1	-1.9307	2.33132	6.25629e-25	1.74201e-23
57473	ZNF512B	0.970109	5.34492	6.96049e-16	1.05186e-14		79570	NKAIN1	-1.93069	0.0227548	2.58784e-10	2.27079e-09
56848	SPHK2	0.968735	4.88635	2.60766e-17	4.43397e-16		9447	AIM2	-1.92256	6.43089	1.42851e-88	2.04815e-86
57692	MAGEE1	0.968468	1.39565	2.56772e-07	1.53357e-06		3105	HLA-A	-1.9196	8.57876	2.9462e-39	1.51063e-37
55224	ETNK2	0.96798	4.53074	3.88704e-11	3.71847e-10		116154	PHACTR3	-1.91748	-1.15041	0.000998503	0.00334471
3978	LIG1	0.967361	7.1871	3.7355e-13	4.35127e-12		139065	SLITRK4	-1.91692	0.752714	2.25409e-06	1.18078e-05
6695	SPOCK1	0.966365	3.9743	2.50547e-11	2.45339e-10		23630	KCNE1L	-1.91526	-2.52186	0.00152203	0.00489848
200205	IBA57	0.965825	2.5754	7.12236e-08	4.59148e-07		164592	CCDC116	-1.9147	-2.17417	0.000463473	0.00165795
84131	CEP78	0.965673	5.16647	3.64806e-17	6.13567e-16		1842	ECM2	-1.91346	0.968169	1.57379e-08	1.10905e-07
94031	HTRA3	0.96523	4.28967	2.34491e-13	2.80316e-12		1475	CSTA	-1.91183	2.94091	3.59911e-28	1.15147e-26
153364	MBLAC2	0.965022	2.89042	1.21321e-08	8.70267e-08		2532	DARC	-1.91039	-1.80268	0.000125312	0.00049644
285362	SUMF1	0.965013	5.01037	5.67828e-19	1.07402e-17		716	C1S	-1.90124	8.65462	2.28287e-41	1.26549e-39
224	ALDH3A2	0.964766	6.99252	3.84117e-18	6.90549e-17		80323	CCDC68	-1.89939	-1.89723	0.000252845	0.000947843
79183	TTPAL	0.964479	5.29047	7.49101e-22	1.73301e-20		79625	NDNF	-1.89674	2.69844	1.1999e-13	1.47071e-12
6850	SYK	0.96408	0.325295	0.000835958	0.00284412		1827	RCAN1	-1.88908	6.38539	2.67773e-35	1.14541e-33
55612	FERMT1	0.963813	-0.0509771	0.0020173	0.00631992		169792	GLIS3	-1.88836	5.10611	1.49493e-29	5.12133e-28
2218	FKTN	0.963416	4.91495	6.64881e-18	1.17171e-16		2191	FAP	-1.88735	1.82014	2.89721e-11	2.8168e-10
283578	TMED8	0.963287	2.69276	2.72022e-10	2.37976e-09		9245	GCNT3	-1.88578	0.695969	1.26189e-14	1.70605e-13
4292	MLH1	0.963175	5.87981	6.26244e-25	1.74201e-23		10475	TRIM38	-1.87829	5.45141	7.30034e-73	8.56389e-71
123688	AGPHD1	0.963097	0.508106	0.000988266	0.00331137		374443	LOC374443	-1.87613	2.77707	7.50559e-16	1.1291e-14
4905	NSF	0.962805	6.3376	2.91243e-20	6.01307e-19		80709	AKNA	-1.87362	4.8691	6.44184e-16	9.76662e-15
2177	FANCD2	0.962664	6.53223	6.05836e-11	5.68097e-10		27022	FOXD3	-1.86852	0.447474	1.41328e-12	1.56539e-11
11004	KIF2C	0.962315	7.61531	2.07021e-16	3.28223e-15		50617	ATP6V0A4	-1.86774	-2.20043	0.000912661	0.00308385
10238	DCAF7	0.961996	7.48897	5.97293e-25	1.66546e-23		7262	PHLDA2	-1.86768	5.823	4.55641e-76	5.62935e-74
2261	FGFR3	0.961952	3.56746	8.69544e-07	4.85153e-06		2200	FBN1	-1.86739	6.85906	7.71375e-21	1.65896e-19
22974	TPX2	0.96192	8.33672	3.86701e-15	5.4701e-14		53630	BCMO1	-1.86705	-0.414139	1.19858e-07	7.50391e-07
55063	ZCWPW1	0.961408	1.14401	5.29817e-06	2.62557e-05		28231	SLCO4A1	-1.86694	4.97255	2.37392e-53	1.81378e-51
9183	ZW10	0.960938	5.56569	9.13404e-16	1.36347e-14		355	FAS	-1.86662	4.94894	6.71489e-23	1.65746e-21
57182	ANKRD50	0.96051	4.91489	3.74529e-16	5.80332e-15		80144	FRAS1	-1.86646	0.538866	9.41143e-08	5.98246e-07
7093	TLL2	0.959908	1.07278	0.000322289	0.00118334		6503	SLA	-1.86632	-1.36205	1.57515e-06	8.47881e-06
142	PARP1	0.959885	8.7336	1.53586e-19	3.02573e-18		3554	IL1R1	-1.86555	5.69806	1.2477e-28	4.11069e-27
79962	DNAJC22	0.958927	4.4597	5.62737e-14	7.08823e-13		9843	HEPH	-1.86257	1.2733	7.49803e-07	4.22096e-06
23456	ABCB10	0.958876	4.67678	1.47655e-17	2.54799e-16		8767	RIPK2	-1.85905	6.01188	1.8675e-46	1.1884e-44
170082	TCEANC	0.958796	0.0711205	0.000356474	0.00130002		84850	GLIS3-AS1	-1.85772	0.462521	1.79689e-08	1.25372e-07
9495	AKAP5	0.958379	0.885011	6.1317e-06	3.00784e-05		25891	PAMR1	-1.85749	-1.91722	0.000543452	0.00191806
1731	42614	0.956765	0.371878	0.000480908	0.00171504		285025	CCDC141	-1.85686	-0.875076	2.19541e-06	1.15212e-05
79158	GNPTAB	0.955647	5.99872	7.62355e-22	1.76191e-20		51363	CHST15	-1.85507	4.04549	2.56043e-21	5.68014e-20
90459	ERI1	0.955352	5.69325	2.77973e-19	5.36698e-18		54877	ZCCHC2	-1.85504	5.44571	1.074e-54	8.7529e-53
5711	PSMD5	0.955165	5.81215	3.07025e-24	8.20628e-23		653604	HIST2H3D	-1.85383	-2.0177	0.000176976	0.000683283
942	CD86	0.954624	2.27368	2.30295e-08	1.58069e-07		100506939	LOC100506939	-1.8526	0.887429	1.08908e-08	7.87304e-08
26153	KIF26A	0.95454	3.0615	2.43302e-09	1.91891e-08		56271	BEX4	-1.85238	-2.22543	0.00106588	0.00354892
94239	H2AFV	0.954163	7.82979	5.16916e-25	1.44308e-23		4973	OLR1	-1.85088	3.51881	6.66298e-23	1.64639e-21
55764	IFT122	0.95313	4.91784	2.11808e-16	3.35584e-15		388	RHOB	-1.84963	4.86399	6.31053e-62	5.95832e-60
9020	MAP3K14	0.952726	5.89749	7.58108e-13	8.63165e-12		4914	NTRK1	-1.84808	-0.367353	5.15678e-05	0.000218451
57325	CSRP2BP	0.952286	3.97296	2.88692e-13	3.40551e-12		2861	GPR37	-1.84724	1.48449	6.07318e-19	1.14591e-17
11064	CNTRL	0.952164	5.17111	1.09393e-11	1.11226e-10		171024	SYNPO2	-1.84721	-0.399065	1.34684e-09	1.09343e-08
501	ALDH7A1	0.952146	6.33885	6.8946e-17	1.13334e-15		401613	DKFZp686D0853	-1.84639	1.03052	1.67309e-14	2.22954e-13
2562	GABRB3	0.951793	5.56259	2.5655e-19	4.96988e-18		130497	OSR1	-1.84512	-1.1059	2.65522e-05	0.000117978
348235	SKA2	0.951413	5.79625	1.51859e-22	3.64006e-21		285958	SNHG15	-1.84197	5.46715	2.42581e-33	9.53372e-32
26523	EIF2C1	0.950372	4.68389	3.03933e-18	5.4852e-17		118427	OLFM3	-1.84104	-0.974527	1.49522e-05	6.93617e-05
666	BOK	0.949811	2.29231	1.54777e-07	9.53833e-07		56901	NDUFA4L2	-1.84069	1.89549	5.28725e-09	3.97048e-08
117247	SLC16A10	0.949356	0.463758	0.00012082	0.000479952		54097	FAM3B	-1.83965	-1.8415	0.00253771	0.00778644
9917	FAM20B	0.94931	6.65584	2.63589e-18	4.78311e-17		168455	CCDC71L	-1.83943	6.04278	2.35684e-32	8.9157e-31
140886	PABPC5	0.949237	1.72224	9.20431e-08	5.86562e-07		1316	KLF6	-1.83516	6.45568	1.27871e-33	5.15637e-32
5962	RDX	0.948682	7.56807	1.66229e-24	4.52108e-23		958	CD40	-1.83477	4.3042	1.63717e-34	6.8148e-33
8997	KALRN	0.947802	4.55585	1.93982e-16	3.08393e-15		114897	C1QTNF1	-1.83436	1.33881	4.82933e-08	3.18306e-07
178	AGL	0.946916	5.57655	3.11868e-19	5.99648e-18		3547	IGSF1	-1.83429	1.10703	2.95379e-08	2.00725e-07
56128	PCDHB8	0.946884	3.65987	6.26736e-09	4.66278e-08		692204	SNORD88C	-1.83396	-1.60617	4.0518e-05	0.000174377
5427	POLE2	0.946412	4.35503	6.46183e-15	8.98198e-14		595101	LOC595101	-1.83312	-1.22899	2.92083e-05	0.000128698
4998	ORC1	0.945952	6.35364	2.48225e-10	2.18226e-09		375607	NAT16	-1.8313	-0.70655	2.09716e-08	1.44886e-07
55198	APPL2	0.944703	5.05412	1.02027e-18	1.89582e-17		100133445	LOC100133445	-1.82855	0.955616	6.52782e-16	9.88407e-15
84226	C2orf16	0.944513	0.0509101	0.000681743	0.00235673		9699	RIMS2	-1.82693	0.581274	4.0397e-11	3.85974e-10
10166	SLC25A15	0.94399	4.3479	1.69276e-15	2.48219e-14		116211	TM4SF19	-1.82342	1.25254	1.93187e-18	3.51934e-17
22929	SEPHS1	0.943933	6.99033	1.14958e-22	2.80182e-21		547	KIF1A	-1.82007	1.99228	3.08161e-17	5.21696e-16
23169	SLC35D1	0.943736	5.60035	5.4143e-21	1.17641e-19		100151684	RNU6ATAC	-1.81927	-1.95505	0.000336875	0.00123241
10352	WARS2	0.943632	3.75908	2.65961e-11	2.59231e-10		4005	LMO2	-1.8187	1.28767	9.49978e-19	1.76946e-17
55619	DOCK10	0.943218	4.88733	3.84159e-14	4.94615e-13		5371	PML	-1.81822	7.27724	1.48633e-76	1.85607e-74
22836	RHOBTB3	0.942647	8.75172	1.73571e-23	4.44982e-22		3645	INSRR	-1.81684	-2.22547	0.00298425	0.00904308
26986	PABPC1	0.942112	10.3221	2.56487e-22	6.06044e-21		3383	ICAM1	-1.81472	-1.39138	3.63999e-05	0.000157971
138199	C9orf41	0.941493	3.97788	1.39656e-13	1.70278e-12		80765	STARD5	-1.81275	1.1515	3.13084e-12	3.37135e-11
23759	PPIL2	0.940663	5.76392	4.64859e-21	1.01288e-19		10385	BTN2A2	-1.81247	2.0464	7.88183e-24	2.05929e-22
788	SLC25A20	0.940494	3.84957	1.21628e-11	1.2315e-10		55784	MCTP2	-1.80902	6.64433	1.18826e-57	1.02221e-55
4172	MCM3	0.940288	8.51037	8.4188e-17	1.37513e-15		8363	HIST1H4J	-1.80827	-2.35078	0.00303356	0.00917342
1793	DOCK1	0.939076	7.52938	1.20294e-20	2.55632e-19		26780	SNORA68	-1.80785	-2.46282	0.00234678	0.00724753
78991	PCYOX1L	0.93904	4.15072	3.04451e-12	3.28448e-11		1310	COL19A1	-1.8074	-1.12651	0.000218364	0.000827667
8611	PPAP2A	0.938901	5.33617	2.36704e-20	4.92646e-19		83666	PARP9	-1.80422	7.57208	1.02839e-73	1.23126e-71
55632	G2E3	0.938723	5.13243	2.50434e-19	4.85951e-18		894	CCND2	-1.80335	5.78376	2.8455e-55	2.33542e-53
10655	DMRT2	0.938414	0.789655	8.46603e-05	0.000346198		5210	PFKFB4	-1.80311	4.67099	3.79708e-54	2.96952e-52
54892	NCAPG2	0.936623	7.68001	3.38881e-16	5.27206e-15		11005	SPINK5	-1.80266	-1.80147	0.000102048	0.000411004
29969	MDFIC	0.936319	5.2994	2.03815e-20	4.24956e-19		166824	RASSF6	-1.80257	-0.451375	4.90639e-06	2.44551e-05
29901	SAC3D1	0.936061	3.59706	1.5374e-10	1.383e-09		100293534	LOC100293534	-1.80225	3.17468	1.50538e-17	2.59388e-16
1122	CHML	0.935673	5.27396	1.12277e-08	8.08388e-08		257019	FRMD3	-1.80075	0.842567	1.19555e-13	1.46616e-12
112574	SNX18	0.935611	4.69744	3.22145e-14	4.18717e-13		84911	ZNF382	-1.79939	-1.9565	0.000572724	0.0020125
55789	DEPDC1B	0.935292	5.82906	2.23818e-23	5.68778e-22		100505881	MAGI2-AS3	-1.79864	1.81864	2.95455e-15	4.24399e-14
4163	MCC	0.935006	4.81301	1.02446e-13	1.26705e-12		25890	ABI3BP	-1.79799	-1.29559	3.98411e-05	0.000171782
10198	MPHOSPH9	0.934524	5.74178	5.91991e-21	1.28028e-19		100132341	KIAA0664L3	-1.79695	1.65571	2.36567e-13	2.82652e-12
55676	SLC30A6	0.934057	4.58298	9.73754e-15	1.32809e-13		100507392	LOC100507392	-1.79597	-2.35126	0.00137151	0.00445415
9585	KIF20B	0.934009	6.49296	2.80205e-18	5.0767e-17		140458	ASB5	-1.7953	-1.36621	0.000656853	0.00227814
254042	METAP1D	0.932778	2.8462	3.04308e-08	2.06551e-07		493861	EID3	-1.79504	0.739237	3.85615e-08	2.58192e-07
11073	TOPBP1	0.932283	7.6409	1.07028e-16	1.73599e-15		84221	C21orf56	-1.79453	-1.30707	1.87979e-05	8.58301e-05
6117	RPA1	0.931693	7.94784	1.0791e-23	2.79473e-22		201651	LOC201651	-1.79434	-0.00905583	8.85184e-09	6.46749e-08
55347	ABHD10	0.930987	4.48315	2.58995e-15	3.73876e-14		23101	MCF2L2	-1.79155	1.70548	8.50172e-15	1.16915e-13
9534	ZNF254	0.930872	3.06647	3.44302e-11	3.30869e-10		368	ABCC6	-1.79037	-0.677362	0.000595229	0.00208088
57605	PITPNM2	0.930741	5.22092	1.34623e-16	2.16094e-15		445	ASS1	-1.78995	6.1229	6.72806e-19	1.2623e-17
5965	RECQL	0.929511	7.11022	5.48282e-19	1.03959e-17		9047	SH2D2A	-1.78846	2.7243	1.79382e-21	4.02561e-20
23148	NACAD	0.928442	4.39815	1.27396e-13	1.55656e-12		6580	SLC22A1	-1.788	-1.40022	0.000602424	0.0021035
81930	KIF18A	0.928215	6.11292	1.53751e-22	3.68162e-21		57018	CCNL1	-1.78689	6.67022	6.73848e-18	1.18662e-16
84722	PSRC1	0.928147	4.94217	6.82852e-12	7.11557e-11		153770	PLAC8L1	-1.78641	-1.97565	0.000432186	0.00155404
54961	SSH3	0.927449	5.47967	1.96953e-19	3.86044e-18		9846	GAB2	-1.78401	2.47054	6.91237e-23	1.70439e-21
84056	KATNAL1	0.926886	4.90367	8.21325e-18	1.44076e-16		3914	LAMB3	-1.78234	2.89974	1.8809e-14	2.49359e-13
622	BDH1	0.926672	1.79099	1.15182e-06	6.32469e-06		729171	ANKRD20A8P	-1.78094	2.62727	1.0556e-10	9.66811e-10
4288	MKI67	0.926133	7.95706	2.14973e-09	1.70532e-08		51206	GP6	-1.77969	-1.42871	0.000100265	0.000404246
9315	NREP	0.926086	5.20831	1.40274e-14	1.8866e-13		344558	SH3RF3	-1.77952	3.26265	2.03619e-13	2.45049e-12
5367	PMCH	0.924829	2.20265	9.03445e-08	5.76176e-07		692210	SNORD93	-1.77937	-1.74532	0.000304912	0.00112469
9187	SLC24A1	0.924404	3.1215	1.57811e-08	1.11075e-07		7098	TLR3	-1.77821	5.53522	2.26239e-70	2.56334e-68
9836	LCMT2	0.923766	3.64084	8.31821e-13	9.42473e-12		11067	C10orf10	-1.77765	5.22169	2.81467e-54	2.23892e-52
26084	ARHGEF26	0.923334	3.80525	5.32887e-11	5.02132e-10		285386	TPRG1	-1.77678	-0.509495	1.11935e-07	7.02301e-07
10664	CTCF	0.923248	6.46789	6.21207e-22	1.44432e-20		11182	SLC2A6	-1.77342	3.07813	1.60973e-19	3.1659e-18
3705	ITPK1	0.92292	6.45139	1.222e-15	1.81248e-14		283849	EXOC3L1	-1.773	0.56733	2.95529e-13	3.48184e-12
23406	COTL1	0.922492	8.44014	1.7054e-13	2.06095e-12		81893	SLC7A5P1	-1.77285	-0.458867	9.24054e-08	5.88615e-07
18	ABAT	0.922467	1.59971	2.27883e-06	1.1932e-05		117157	SH2D1B	-1.77274	-1.89787	0.00059962	0.00209497
23122	CLASP2	0.921529	5.72173	1.3989e-21	3.17929e-20		221692	PHACTR1	-1.77238	2.15869	6.04736e-13	6.93982e-12
100505666	LOC100505666	0.920663	1.82591	4.23589e-07	2.45844e-06		57718	PPP4R4	-1.77225	3.09944	8.61808e-18	1.50505e-16
84327	ZBED3	0.919976	3.13743	1.74902e-09	1.40326e-08		692227	SNORD104	-1.77155	1.54375	2.61672e-11	2.5548e-10
9879	DDX46	0.918237	7.71418	2.87873e-15	4.14021e-14		339210	C17orf67	-1.77034	1.77271	1.68658e-21	3.80332e-20
23107	MRPS27	0.918217	5.93517	1.45569e-22	3.5074e-21		158471	PRUNE2	-1.76949	2.26586	6.64716e-17	1.09577e-15
51523	CXXC5	0.916668	4.84538	1.52951e-10	1.37697e-09		162979	ZNF296	-1.76941	0.0582886	4.38947e-09	3.33511e-08
83999	KREMEN1	0.916657	4.6534	7.3185e-15	1.01122e-13		654502	IQCJ	-1.76881	-1.55032	7.58062e-05	0.000312522
2976	GTF3C2	0.916629	5.93541	3.61307e-21	7.95457e-20		862	RUNX1T1	-1.76431	0.09749	1.42727e-06	7.72753e-06
80228	ORAI2	0.916298	6.73047	1.74113e-22	4.16062e-21		79940	LINC00472	-1.7606	0.680602	5.55489e-06	2.74577e-05
148398	SAMD11	0.915962	7.38862	1.17928e-19	2.35521e-18		85480	TSLP	-1.76052	2.30314	3.70015e-18	6.66228e-17
284	ANGPT1	0.915878	6.30539	3.90923e-08	2.61219e-07		8091	HMGA2	-1.75945	3.19258	2.36463e-31	8.64934e-30
8243	SMC1A	0.914094	8.03305	5.48309e-14	6.92946e-13		644656	LOC644656	-1.75748	1.4777	2.29316e-11	2.25692e-10
4900	NRGN	0.913979	4.73382	2.51517e-12	2.73629e-11		9120	SLC16A6	-1.75599	5.4327	1.68722e-36	7.63918e-35
284131	ENDOV	0.913773	4.73197	8.32924e-14	1.03789e-12		4610	MYCL1	-1.75359	-1.69482	0.000205775	0.000783956
9240	PNMA1	0.913612	5.66905	1.58254e-20	3.3416e-19		108	ADCY2	-1.75142	-1.1172	0.000440503	0.00158163
8317	CDC7	0.91327	4.49917	1.16538e-13	1.43218e-12		51554	CCRL1	-1.7512	-2.17501	0.000704715	0.00242963
5825	ABCD3	0.912921	6.29145	3.79681e-19	7.27029e-18		79689	STEAP4	-1.7505	-1.91557	0.000401944	0.00145081
619279	ZNF704	0.911999	1.98423	9.19182e-06	4.39207e-05		3823	KLRC3	-1.74939	-1.89856	0.00292066	0.00886193
64682	ANAPC1	0.911915	5.8978	4.71717e-13	5.4402e-12		7050	TGIF1	-1.74601	5.5488	1.73169e-51	1.26088e-49
1434	CSE1L	0.911068	8.25852	1.90631e-22	4.54132e-21		843	CASP10	-1.74309	0.204478	8.41151e-12	8.64487e-11
2785	GNG3	0.910651	-0.679281	0.00319361	0.00961353		9123	SLC16A3	-1.74255	7.5982	7.54129e-54	5.81932e-52
100507495	LOC100507495	0.910038	2.30282	1.97844e-08	1.37256e-07		60489	APOBEC3G	-1.74241	5.37656	4.13154e-66	4.26503e-64
55165	CEP55	0.909414	6.8467	1.39601e-10	1.26021e-09		135	ADORA2A	-1.74226	-0.329644	1.50279e-05	6.96572e-05
7298	TYMS	0.909263	8.03598	3.19615e-15	4.56843e-14		374491	TPTE2P6	-1.74038	-1.14523	3.90081e-05	0.000168472
611	OPN1SW	0.90922	1.81146	3.02521e-05	0.00013293		6737	TRIM21	-1.73321	5.97019	5.32817e-65	5.35746e-63
10460	TACC3	0.908735	7.92248	1.57902e-10	1.41935e-09		6861	SYT5	-1.72937	-0.495854	2.4393e-05	0.000109251
5591	PRKDC	0.908554	8.86627	1.6633e-12	1.83184e-11		5610	EIF2AK2	-1.7287	6.32726	2.9537e-62	2.80022e-60
2733	GLE1	0.908547	5.90354	4.62449e-20	9.4057e-19		8660	IRS2	-1.72827	3.69526	3.03459e-28	9.74889e-27
100131213	ZNF503-AS2	0.908516	2.60907	1.07677e-07	6.78517e-07		9510	ADAMTS1	-1.72764	5.96987	2.55666e-28	8.23627e-27
10677	AVIL	0.90817	1.5935	0.000110816	0.000443397		230	ALDOC	-1.72635	1.93202	1.83058e-21	4.10413e-20
100093631	LOC100093631	0.907828	2.44525	3.30543e-08	2.23508e-07		55022	PID1	-1.72321	3.05974	1.0409e-11	1.06039e-10
5205	ATP8B1	0.907304	2.05306	1.2579e-06	6.85367e-06		56169	GSDMC	-1.71597	-2.10597	0.00143272	0.00463478
10826	C5orf4	0.907238	-0.324513	0.0016976	0.00540658		24138	IFIT5	-1.71489	6.19585	4.23608e-69	4.61931e-67
55775	TDP1	0.906043	4.70809	4.38462e-13	5.06674e-12		115908	CTHRC1	-1.71368	0.601039	2.29953e-07	1.37964e-06
79447	C16orf53	0.905266	5.7657	6.01556e-19	1.13596e-17		221833	SP8	-1.7118	3.02542	1.0315e-23	2.67994e-22
23596	OPN3	0.905103	5.42665	5.93804e-20	1.19933e-18		3382	ICA1	-1.7116	1.92749	1.76317e-06	9.41976e-06
83695	C12orf32	0.905021	5.47239	4.15846e-17	6.96887e-16		15	AANAT	-1.71144	-2.01877	0.000434232	0.00156032
54970	TTC12	0.904923	3.59035	7.66068e-10	6.3639e-09		6035	RNASE1	-1.71138	-0.210947	1.57006e-07	9.66803e-07
730183	LOC730183	0.904746	0.357805	0.000246958	0.000928322		55630	SLC39A4	-1.71128	-2.01819	0.000910745	0.00307917
23457	ABCB9	0.904663	4.06215	9.66249e-14	1.19888e-12		3690	ITGB3	-1.70997	2.83807	1.63212e-15	2.40084e-14
25813	SAMM50	0.904594	6.6815	4.39867e-20	8.96996e-19		3594	IL12RB1	-1.70439	2.86107	7.84084e-18	1.37865e-16
83879	CDCA7	0.904343	5.3571	1.09057e-10	9.97266e-10		84709	MGARP	-1.70239	-2.29966	0.00198976	0.00623952
6563	SLC14A1	0.904017	7.3465	4.50033e-17	7.5255e-16		57631	LRCH2	-1.70221	5.02534	1.84827e-23	4.72796e-22
144165	PRICKLE1	0.903965	1.09113	7.62719e-05	0.000314219		2533	FYB	-1.69995	-0.03129	1.81543e-05	8.30223e-05
790	CAD	0.903589	5.98047	5.07952e-15	7.11592e-14		80201	HKDC1	-1.69893	1.66845	1.36527e-08	9.70947e-08
195828	ZNF367	0.903472	4.54604	3.34622e-07	1.96518e-06		5608	MAP2K6	-1.69856	4.29005	8.95628e-08	5.71818e-07
55051	C14orf102	0.902957	3.25494	8.85559e-11	8.17848e-10		53832	IL20RA	-1.69731	-1.71533	0.0017657	0.00559965
54101	RIPK4	0.902527	5.90732	4.67391e-15	6.57546e-14		201164	PLD6	-1.69679	2.17632	6.75097e-21	1.45594e-19
27433	TOR2A	0.901735	2.3946	2.14986e-07	1.29802e-06		5228	PGF	-1.69579	1.25665	9.39431e-18	1.63815e-16
10629	TAF6L	0.900406	4.91278	2.18475e-16	3.45441e-15		10957	PNRC1	-1.6935	5.09486	1.38947e-38	7.01591e-37
9194	SLC16A7	0.89986	3.9623	4.11506e-09	3.13996e-08		253152	EPHX4	-1.69263	0.460918	1.34149e-11	1.3512e-10
2970	GTF2IP1	0.897562	1.0741	5.76701e-06	2.84094e-05		5452	POU2F2	-1.69057	-0.543938	1.97501e-08	1.37099e-07
23677	SH3BP4	0.89709	7.55043	5.43086e-22	1.26522e-20		389558	FAM180A	-1.68966	0.792465	2.58635e-12	2.80847e-11
728024	LOC728024	0.89667	-0.157527	0.00317267	0.00955545		64167	ERAP2	-1.68954	4.41431	9.15184e-37	4.20098e-35
29915	HCFC2	0.89565	4.24057	8.18418e-10	6.78422e-09		130271	PLEKHH2	-1.68901	2.78639	3.45027e-28	1.10537e-26
114987	WDR31	0.895599	0.161511	0.00109183	0.00362804		55607	PPP1R9A	-1.68665	1.17675	1.02915e-14	1.402e-13
5140	PDE3B	0.895506	4.09424	4.64608e-08	3.07012e-07		8325	FZD8	-1.68643	2.75114	2.66467e-23	6.72743e-22
400684	LOC400684	0.895485	0.503092	0.000112077	0.000447966		8605	PLA2G4C	-1.68423	2.64351	8.93557e-22	2.05492e-20
7733	ZNF180	0.895251	2.94789	3.92416e-09	3.00219e-08		23426	GRIP1	-1.68331	1.42997	5.21368e-17	8.68088e-16
7068	THRB	0.895178	2.55373	1.57661e-06	8.48469e-06		80021	TMEM62	-1.68287	5.44119	2.11073e-54	1.69055e-52
64787	EPS8L2	0.89501	1.02601	6.56405e-05	0.000273722		6489	ST8SIA1	-1.68107	0.511469	6.65578e-11	6.2286e-10
8633	UNC5C	0.894711	4.39302	4.60506e-12	4.88633e-11		6616	SNAP25	-1.68071	2.39816	1.19381e-13	1.46479e-12
54058	C21orf58	0.894418	3.53122	1.16737e-05	5.48099e-05		3659	IRF1	-1.67558	6.86209	1.5892e-71	1.82734e-69
23333	DPY19L1	0.894279	7.66013	2.82674e-21	6.26496e-20		768096	HAR1A	-1.67402	0.387599	4.56735e-11	4.34033e-10
7267	TTC3	0.89382	7.21387	3.48977e-21	7.6977e-20		797	CALCB	-1.67253	0.231481	3.30165e-09	2.55454e-08
56257	MEPCE	0.893472	6.20425	4.6812e-19	8.91962e-18		79845	RNF122	-1.67144	2.8617	1.03262e-26	3.13116e-25
11180	WDR6	0.892948	6.39239	3.03198e-15	4.34715e-14		55356	SLC22A15	-1.67065	2.34984	1.97758e-13	2.3849e-12
1787	TRDMT1	0.892423	2.93718	2.80366e-07	1.66549e-06		55335	NIPSNAP3B	-1.66974	1.15572	7.0651e-15	9.77191e-14
55604	LRRC16A	0.891742	4.75212	2.3359e-16	3.67588e-15		57664	PLEKHA4	-1.66643	7.30692	3.83161e-70	4.32023e-68
138151	NACC2	0.891434	5.09146	1.91181e-15	2.78754e-14		79741	C10orf68	-1.66624	-1.6133	0.000173547	0.000670934
127428	TCEANC2	0.89096	3.70535	3.53614e-11	3.39116e-10		386617	KCTD8	-1.66389	-0.975142	7.57109e-06	3.66668e-05
7620	ZNF69	0.890883	0.325456	0.00181273	0.0057347		84063	KIRREL2	-1.66264	-1.10877	0.00168372	0.00536751
84190	C12orf26	0.890577	1.45939	1.84019e-05	8.40553e-05		389903	CSAG3	-1.66258	-0.122622	3.22783e-08	2.18516e-07
83594	NUDT12	0.890479	3.78134	9.88603e-12	1.00933e-10		4023	LPL	-1.66175	-1.10427	2.38432e-05	0.000106933
81579	PLA2G12A	0.890118	4.68487	2.87964e-14	3.75338e-13		152	ADRA2C	-1.66079	2.68522	9.90617e-14	1.2278e-12
606495	CYB5RL	0.889723	2.72342	6.97624e-07	3.94155e-06		154091	SLC2A12	-1.66009	1.43546	3.01856e-11	2.92744e-10
10051	SMC4	0.889387	8.7632	3.39746e-12	3.64493e-11		1602	DACH1	-1.66005	-1.27353	0.00351472	0.0104945
6988	TCTA	0.888894	4.38501	9.21403e-15	1.25965e-13		83988	NCALD	-1.65945	-0.532393	4.22611e-07	2.45338e-06
4675	NAP1L3	0.888545	3.45285	6.26556e-10	5.26711e-09		60676	PAPPA2	-1.65589	-0.188283	5.03485e-06	2.5047e-05
100130275	LOC100130275	0.888255	1.84735	6.4615e-07	3.66947e-06		8972	MGAM	-1.65551	-1.97617	0.000805641	0.00274862
3306	HSPA2	0.888092	2.51241	6.95551e-05	0.000288647		126321	MFSD12	-1.65284	7.08548	1.35718e-66	1.41359e-64
29945	ANAPC4	0.888073	5.36027	1.0185e-16	1.65664e-15		3687	ITGAX	-1.6524	4.15257	2.32286e-40	1.24891e-38
171220	DSTNP2	0.887204	2.23934	6.05896e-08	3.94427e-07		100289187	LOC100289187	-1.64795	-0.0492585	4.19388e-09	3.1959e-08
221143	N6AMT2	0.886596	1.36834	2.52007e-05	0.000112543		26769	SNORD81	-1.64705	0.00867171	3.4282e-08	2.31339e-07
10194	TSHZ1	0.885568	4.77249	4.70183e-14	5.99722e-13		4117	MAK	-1.64695	0.413138	1.3333e-11	1.34392e-10
55568	GALNT10	0.884855	6.30435	2.11147e-18	3.8375e-17		619565	SNORA52	-1.64591	-1.57798	0.00130675	0.00427012
2650	GCNT1	0.884733	2.7818	5.02771e-09	3.78537e-08		148022	TICAM1	-1.64452	3.75899	2.01534e-33	7.96095e-32
10224	ZNF443	0.884251	0.462866	0.000156677	0.000609979		442028	LOC442028	-1.6432	4.10353	6.33424e-22	1.46832e-20
5781	PTPN11	0.884154	7.90904	1.51418e-22	3.63325e-21		80853	JHDM1D	-1.64312	3.88105	8.00931e-21	1.72093e-19
84223	IQCG	0.883946	2.27392	4.24658e-06	2.1345e-05		10148	EBI3	-1.643	-0.946019	4.99979e-05	0.000212265
10383	TUBB4B	0.883668	8.32005	1.56231e-10	1.40487e-09		54798	DCHS2	-1.64289	-1.50696	0.000869846	0.00295034
2237	FEN1	0.883596	6.61817	3.42693e-11	3.29596e-10		8876	VNN1	-1.64281	-1.45894	6.84857e-05	0.000284616
1031	CDKN2C	0.883426	7.05184	3.71858e-20	7.63673e-19		6804	STX1A	-1.64262	4.673	4.23262e-30	1.47836e-28
55915	LANCL2	0.883125	5.64492	2.08446e-19	4.07541e-18		1969	EPHA2	-1.64222	6.5087	7.99566e-44	4.73763e-42
100129550	LOC100129550	0.882071	0.836719	7.76578e-05	0.000319249		162282	ANKFN1	-1.64008	-0.253643	8.50849e-07	4.7575e-06
1675	CFD	0.881556	0.581765	0.000538176	0.00190117		7035	TFPI	-1.63982	6.77622	2.75448e-57	2.34353e-55
64398	MPP5	0.881097	6.16464	3.54452e-20	7.29216e-19		387758	FIBIN	-1.6393	-0.223123	6.01997e-05	0.00025253
64798	DEPTOR	0.881046	2.11239	0.0030226	0.00914735		284021	MILR1	-1.63865	3.09181	2.65916e-25	7.59707e-24
53340	SPA17	0.880671	2.83032	2.81815e-08	1.92013e-07		10384	BTN3A3	-1.63784	4.68509	1.39541e-29	4.78943e-28
285636	C5orf51	0.880421	5.35304	1.63557e-15	2.4044e-14		122060	SLAIN1	-1.63675	0.0538766	7.10106e-06	3.45344e-05
26292	MYCBP	0.880277	5.06511	9.12232e-16	1.3626e-14		9214	FAIM3	-1.63654	1.32323	9.36773e-14	1.16355e-12
4629	MYH11	0.880113	1.61505	1.15393e-06	6.33325e-06		10371	SEMA3A	-1.63635	7.99439	6.60015e-58	5.72021e-56
159090	FAM122B	0.878845	6.35627	4.22781e-15	5.96231e-14		5699	PSMB10	-1.63517	6.80937	2.10212e-42	1.18798e-40
4846	NOS3	0.878615	0.221683	0.00172107	0.00547383		153163	MGC32805	-1.63463	0.420008	1.03792e-07	6.55818e-07
25929	GEMIN5	0.878583	5.66346	1.22199e-16	1.97105e-15		7078	TIMP3	-1.63268	9.26013	1.61307e-30	5.6854e-29
1277	COL1A1	0.878333	5.50274	1.93367e-18	3.51986e-17		100874392	ANKRD20A12P	-1.6321	-0.497969	6.62678e-08	4.29105e-07
2774	GNAL	0.876857	4.73966	1.61186e-13	1.95299e-12		51066	C3orf32	-1.63205	-1.83797	0.000645248	0.00224158
85315	PAQR8	0.876816	2.1841	0.000887585	0.00300655		100287216	LOC100287216	-1.62907	0.90285	4.92833e-07	2.83904e-06
80746	TSEN2	0.876123	3.45595	3.06195e-10	2.6567e-09		151242	PPP1R1C	-1.62899	1.05131	2.73309e-15	3.93806e-14
6330	SCN4B	0.875677	1.9157	7.83203e-07	4.39938e-06		9236	CCPG1	-1.62709	7.65131	4.35258e-20	8.88378e-19
1102	RCBTB2	0.875458	3.70785	8.04811e-11	7.48332e-10		2118	ETV4	-1.62693	4.87668	2.8835e-40	1.5432e-38
10451	VAV3	0.874967	5.10821	1.9768e-14	2.61178e-13		4306	NR3C2	-1.62622	0.437082	2.13003e-05	9.63284e-05
100132911	DPH3P1	0.874881	0.596104	0.00197985	0.00621347		25759	SHC2	-1.62516	3.68976	9.23739e-15	1.2621e-13
5422	POLA1	0.87488	6.01666	3.11269e-12	3.35336e-11		5142	PDE4B	-1.62496	5.09878	5.6654e-23	1.40795e-21
10902	BRD8	0.873908	6.83271	1.33186e-20	2.82513e-19		2745	GLRX	-1.62471	6.17207	3.24808e-24	8.65173e-23
57678	GPAM	0.873545	3.99958	1.11453e-11	1.13193e-10		7849	PAX8	-1.6217	-1.25937	0.000196966	0.000753945
80010	RMI1	0.873492	4.56042	6.49769e-15	9.02103e-14		27443	CECR2	-1.62064	0.300973	2.17183e-10	1.92318e-09
2690	GHR	0.873444	3.17186	3.88661e-10	3.33485e-09		57168	ASPHD2	-1.61936	2.52837	2.82056e-16	4.39686e-15
221	ALDH3B1	0.873374	5.32685	2.76398e-14	3.61277e-13		9053	MAP7	-1.61268	1.88444	9.35034e-07	5.18708e-06
6231	RPS26	0.873305	1.71733	1.6998e-05	7.81034e-05		1634	DCN	-1.61227	2.0104	8.71831e-05	0.0003557
83544	DNAL1	0.873226	3.77209	1.0319e-11	1.05169e-10		2066	ERBB4	-1.6116	-0.747391	5.28174e-05	0.000223418
5081	PAX7	0.873069	2.91845	6.21031e-09	4.62423e-08		407006	MIR221	-1.61145	-0.495047	0.000134211	0.000529167
11077	HSF2BP	0.872729	1.07788	1.94132e-05	8.83966e-05		55711	FAR2	-1.60944	2.61475	7.92783e-12	8.16946e-11
124997	WDR81	0.872325	5.48171	5.03775e-18	8.99399e-17		3142	HLX	-1.60924	1.73149	1.50364e-17	2.5928e-16
79019	CENPM	0.871616	5.24808	3.11581e-17	5.271e-16		60468	BACH2	-1.60754	-0.162864	7.90943e-09	5.80449e-08
162494	RHBDL3	0.870935	2.8262	2.26453e-07	1.36089e-06		1491	CTH	-1.60544	5.31568	1.0903e-17	1.89838e-16
2189	FANCG	0.870734	6.29622	1.46299e-12	1.61891e-11		9289	GPR56	-1.60482	3.73722	2.45381e-28	7.92694e-27
8479	HIRIP3	0.870544	5.24417	2.80691e-18	5.08153e-17		55301	OLAH	-1.60354	-1.44382	0.00325442	0.00978138
10076	PTPRU	0.870539	6.39679	5.28213e-16	8.07159e-15		10811	NOXA1	-1.60104	-0.552415	3.22998e-05	0.000141259
118980	SFXN2	0.870523	2.79978	1.64843e-06	8.8507e-06		29841	GRHL1	-1.60061	-0.361523	6.90878e-06	3.36627e-05
100132923	FAM66D	0.870335	1.41556	0.000285559	0.00105903		4794	NFKBIE	-1.59913	4.78779	3.93959e-49	2.70725e-47
57057	TBX20	0.869871	1.87187	8.91408e-07	4.96041e-06		654434	LINC00338	-1.59617	3.30457	2.36806e-11	2.32669e-10
90381	C15orf42	0.869811	4.84141	5.9524e-11	5.59064e-10		55608	ANKRD10	-1.59598	4.57103	1.22176e-22	2.9622e-21
80235	PIGZ	0.869432	0.0591309	0.00124834	0.00409768		10379	IRF9	-1.59551	6.14807	3.41246e-54	2.68682e-52
79807	GSTCD	0.869071	4.56477	2.06914e-14	2.72913e-13		3428	IFI16	-1.59472	8.84783	3.03598e-66	3.14807e-64
55388	MCM10	0.869003	6.27816	2.45177e-11	2.40385e-10		2297	FOXD1	-1.59374	5.02874	6.83046e-39	3.4718e-37
1775	DNASE1L2	0.868958	0.75054	5.59073e-05	0.000235588		81894	SLC25A28	-1.59366	3.61571	2.76689e-24	7.42109e-23
9897	KIAA0196	0.868322	6.56251	9.92864e-20	1.98804e-18		84894	LINGO1	-1.59358	-0.176627	5.32847e-08	3.49518e-07
8078	USP5	0.868058	8.2254	3.00113e-17	5.08441e-16		253738	EBF3	-1.59245	-0.793142	0.00026934	0.00100562
1759	DNM1	0.867309	6.96406	3.6991e-18	6.66228e-17		23504	RIMBP2	-1.58978	1.39393	6.31092e-14	7.92344e-13
399665	FAM102A	0.867299	4.53362	1.28636e-12	1.43268e-11		5837	PYGM	-1.58366	-0.267437	0.000590677	0.00206715
100133311	HOXA-AS3	0.867282	0.966445	0.000109451	0.000438539		643401	LOC643401	-1.58355	2.37663	1.53251e-10	1.37914e-09
10003	NAALAD2	0.866516	0.30233	0.0015453	0.0049644		151473	SLC16A14	-1.5827	1.0976	6.32256e-12	6.62998e-11
130026	ICA1L	0.866177	3.00761	4.47307e-08	2.96592e-07		10769	PLK2	-1.58102	6.60687	2.34669e-37	1.10561e-35
10026	PIGK	0.865539	5.80813	8.16264e-18	1.43306e-16		388581	FAM132A	-1.58042	-0.0145026	7.06787e-08	4.56015e-07
10657	KHDRBS1	0.86553	8.35344	1.90691e-21	4.26704e-20		85477	SCIN	-1.5797	1.298	1.61318e-09	1.29786e-08
3800	KIF5C	0.864715	3.52667	1.57795e-08	1.11075e-07		2303	FOXC2	-1.57661	0.882156	9.85043e-10	8.09611e-09
3993	LLGL2	0.864432	4.54246	7.1084e-14	8.89584e-13		51171	HSD17B14	-1.57157	-0.708173	0.00229895	0.00711306
146691	TOM1L2	0.864143	4.81404	8.59547e-15	1.17995e-13		56829	ZC3HAV1	-1.57103	7.17964	2.08492e-33	8.20785e-32
349152	DPY19L2P2	0.863676	1.82468	0.000332562	0.00121759		387254	SLC7A5P2	-1.57096	0.963043	4.05164e-07	2.3574e-06
5935	RBM3	0.863128	7.96915	2.2458e-13	2.69438e-12		5414	42617	-1.5664	2.27364	4.71155e-14	6.00632e-13
8193	DPF1	0.862797	3.54777	3.85625e-06	1.95225e-05		80070	ADAMTS20	-1.56492	0.691129	2.13933e-12	2.34167e-11
441272	SPDYE3	0.862691	0.748385	0.000286285	0.00106155		5274	SERPINI1	-1.56355	3.77058	5.47223e-07	3.13604e-06
11270	NRM	0.862451	4.85818	1.19555e-12	1.33634e-11		79854	LINC00115	-1.56198	0.659347	1.35929e-07	8.45531e-07
933	CD22	0.861851	3.05229	2.51442e-08	1.72228e-07		6641	SNTB1	-1.56056	4.9478	4.10902e-16	6.34154e-15
55796	MBNL3	0.861759	4.97088	2.17065e-09	1.72074e-08		340061	TMEM173	-1.5601	5.80796	1.02213e-51	7.48927e-50
90141	EFCAB11	0.861726	2.99816	3.10172e-09	2.4119e-08		5334	PLCL1	-1.55952	-1.44833	0.00124916	0.00409979
23511	NUP188	0.861654	7.5081	1.87115e-14	2.48207e-13		7498	XDH	-1.55905	0.23959	1.11631e-07	7.00772e-07
57178	ZMIZ1	0.860983	7.56811	1.06078e-13	1.30988e-12		10365	KLF2	-1.55129	3.1151	6.39012e-23	1.58234e-21
84279	PRADC1	0.860278	3.83081	1.95835e-09	1.56204e-08		570	BAAT	-1.55115	-2.03967	0.00176328	0.00559428
210	ALAD	0.859399	4.86357	5.51674e-16	8.39695e-15		57211	GPR126	-1.55061	-1.27093	0.000113279	0.000452394
57456	KIAA1143	0.859102	4.13276	1.05054e-11	1.06928e-10		727924	LOC727924	-1.54902	-1.63092	0.000972778	0.00326325
23313	KIAA0930	0.858911	7.71319	2.67928e-16	4.19068e-15		9674	KIAA0040	-1.54828	3.39871	9.80952e-29	3.26895e-27
1745	DLX1	0.858415	4.52475	1.29937e-11	1.31106e-10		105	ADARB2	-1.54668	-1.82078	0.000939175	0.00316423
4171	MCM2	0.858394	8.45786	1.02963e-16	1.67357e-15		10788	IQGAP2	-1.54437	1.18647	1.34241e-12	1.49187e-11
55374	TMCO6	0.858191	3.57835	7.65801e-10	6.3639e-09		3780	KCNN1	-1.54405	0.629668	1.72133e-09	1.382e-08
219347	LOC219347	0.857698	0.455326	0.000220264	0.00083446		148523	C1orf51	-1.54374	3.10711	3.62398e-21	7.97105e-20
140461	ASB8	0.857684	4.13113	3.14694e-13	3.69161e-12		100499177	LOC100499177	-1.54329	2.55269	1.0877e-18	2.01306e-17
2863	GPR39	0.857386	3.87263	1.48025e-10	1.33314e-09		55076	TMEM45A	-1.54278	4.51184	1.10211e-32	4.24522e-31
138050	HGSNAT	0.857026	6.05785	7.54298e-19	1.41291e-17		116496	FAM129A	-1.53967	5.89602	1.62433e-37	7.73122e-36
221336	BEND6	0.856791	4.35951	5.03691e-14	6.38256e-13		144195	SLC2A14	-1.53896	-2.12893	0.00307874	0.00929788
729013	LOC729013	0.856536	1.54759	2.59414e-06	1.35038e-05		6518	SLC2A5	-1.53782	2.18388	8.71153e-10	7.20337e-09
57136	C20orf3	0.856274	7.09514	2.24708e-15	3.26002e-14		10800	CYSLTR1	-1.53715	-1.96421	0.00289191	0.00878046
6654	SOS1	0.856133	6.69664	2.68786e-17	4.56032e-16		54894	RNF43	-1.53466	3.8487	1.09245e-34	4.59681e-33
388324	INCA1	0.855273	0.257335	0.000386462	0.00139927		7133	TNFRSF1B	-1.53403	2.61275	3.54379e-14	4.5856e-13
1809	DPYSL3	0.854878	8.03845	7.06798e-15	9.77191e-14		7850	IL1R2	-1.53363	-0.874586	1.57183e-05	7.264e-05
161582	DYX1C1	0.85482	0.63649	0.000174093	0.000672932		6536	SLC6A9	-1.53335	5.29235	5.24262e-28	1.66126e-26
56910	STARD7	0.854498	7.57658	5.84565e-21	1.26539e-19		7025	NR2F1	-1.53188	4.41212	6.40623e-20	1.29052e-18
151354	FAM84A	0.854378	4.05761	1.89105e-07	1.15284e-06		7096	TLR1	-1.52943	1.30091	1.02755e-10	9.42981e-10
55970	GNG12	0.85428	7.84023	1.25914e-19	2.49539e-18		100335030	LOC100335030	-1.52917	-1.14825	2.88605e-05	0.000127224
26289	AK5	0.854143	3.10135	4.72098e-09	3.56599e-08		85463	ZC3H12C	-1.52848	4.43176	8.48677e-37	3.90341e-35
284385	LOC284385	0.851782	2.43266	1.70177e-07	1.04513e-06		161357	MDGA2	-1.52722	0.534867	5.73954e-06	2.82861e-05
124454	EARS2	0.851615	5.43392	7.91428e-19	1.48007e-17		5337	PLD1	-1.52492	5.75101	4.54644e-20	9.26317e-19
120863	DEPDC4	0.851469	0.380559	0.000283983	0.00105385		130576	LYPD6B	-1.52294	6.20392	1.39598e-22	3.37403e-21
23366	KIAA0895	0.850756	5.04975	3.7224e-16	5.77171e-15		79905	TMC7	-1.52278	0.98378	2.28908e-13	2.74205e-12
23022	PALLD	0.850596	7.86326	1.23511e-19	2.44986e-18		26191	PTPN22	-1.51863	-0.79519	0.000196191	0.000751595
10314	LANCL1	0.850547	6.52871	7.4119e-16	1.11572e-14		253650	ANKRD18A	-1.51837	2.11363	8.37319e-13	9.4824e-12
7915	ALDH5A1	0.85038	2.59938	2.7872e-07	1.65698e-06		389765	LOC389765	-1.5167	1.41683	1.57024e-15	2.31128e-14
56129	PCDHB7	0.850218	2.88731	4.00158e-06	2.02098e-05		4821	NKX2-2	-1.51641	1.38036	2.81546e-13	3.32967e-12
84309	NUDT16L1	0.850097	4.05959	9.21567e-13	1.04061e-11		3606	IL18	-1.51632	3.5956	5.07292e-16	7.7621e-15
6419	SETMAR	0.849773	4.09078	1.25008e-12	1.39393e-11		56648	EIF5A2	-1.51519	5.02166	5.9378e-34	2.4196e-32
129642	MBOAT2	0.84976	4.91802	1.11819e-12	1.25168e-11		26873	OPLAH	-1.51405	2.02345	2.32222e-18	4.21721e-17
132430	PABPC4L	0.849548	0.906651	0.000813851	0.00277378		64112	MOAP1	-1.50839	4.1017	1.64595e-36	7.4669e-35
9354	UBE4A	0.849364	6.45443	1.38806e-18	2.54464e-17		55966	AJAP1	-1.50734	6.2105	1.51997e-26	4.56128e-25
650794	MIPEPP3	0.849146	1.38693	0.000126332	0.000500052		4189	DNAJB9	-1.50645	4.39941	1.20531e-33	4.86882e-32
2956	MSH6	0.848997	6.90969	3.57448e-15	5.08105e-14		23676	SMPX	-1.5055	0.741428	8.54952e-12	8.78283e-11
29799	YPEL1	0.848894	2.29637	3.07175e-07	1.81454e-06		2825	GPR1	-1.5033	1.96006	2.29893e-07	1.37964e-06
55329	MNS1	0.848768	1.89605	4.36695e-06	2.19263e-05		57169	ZNFX1	-1.49999	7.02787	6.93211e-54	5.36707e-52
11329	STK38	0.848657	5.75777	2.43307e-19	4.72911e-18		399959	MIR100HG	-1.49561	3.86428	1.03379e-20	2.20698e-19
283489	CHAMP1	0.848534	4.42997	2.17891e-13	2.61684e-12		7475	WNT6	-1.4942	0.215749	3.34866e-06	1.71094e-05
26258	PLDN	0.848201	5.92259	1.36163e-18	2.49814e-17		1813	DRD2	-1.49376	1.78592	1.15965e-14	1.57057e-13
653121	ZBTB8A	0.847943	3.29932	3.04986e-10	2.64747e-09		256586	LYSMD2	-1.49125	3.61182	5.33938e-22	1.24516e-20
7520	XRCC5	0.847941	9.62824	1.31927e-19	2.61233e-18		837	CASP4	-1.48897	6.40312	2.77696e-45	1.70186e-43
25777	SUN2	0.847655	7.80981	1.09519e-13	1.35093e-12		92815	HIST3H2A	-1.48842	3.13113	3.95513e-23	9.9207e-22
164	AP1G1	0.847281	7.19439	6.14796e-15	8.55082e-14		126364	LRRC25	-1.48841	-1.32014	0.00169153	0.00538871
80823	BHLHB9	0.846659	1.67887	3.38754e-06	1.72928e-05		57662	CAMSAP3	-1.48689	1.45331	1.66223e-12	1.83152e-11
64848	YTHDC2	0.846174	6.04156	1.01299e-16	1.64882e-15		5696	PSMB8	-1.48542	7.19013	9.63024e-50	6.75775e-48
55449	DHRS4-AS1	0.846113	4.36965	1.20273e-11	1.21884e-10		92162	TMEM88	-1.48446	-1.50593	0.000311481	0.00114674
255520	ELMOD2	0.845866	4.05991	5.29307e-11	4.99359e-10		7378	UPP1	-1.48394	7.69599	7.43606e-46	4.66804e-44
114800	CCDC85A	0.845526	-0.202118	0.0033475	0.0100313		57186	RALGAPA2	-1.48217	5.46615	2.19458e-12	2.39988e-11
9371	KIF3B	0.84416	6.09899	1.09765e-18	2.02824e-17		2827	GPR3	-1.48213	1.26198	1.35185e-10	1.22272e-09
2342	FNTB	0.844133	0.658222	0.000163714	0.000635564		2300	FOXL1	-1.482	-1.553	0.00185275	0.00585015
163227	ZNF100	0.843375	2.94755	3.65548e-09	2.81145e-08		79839	CCDC102B	-1.48078	3.3639	3.74445e-09	2.87322e-08
148198	ZNF98	0.843197	0.419863	0.00314646	0.00948389		6840	SVIL	-1.47791	4.88482	3.98195e-21	8.72535e-20
221294	NT5DC1	0.843124	5.19366	3.90447e-15	5.51973e-14		3487	IGFBP4	-1.47627	5.66204	5.90622e-14	7.42337e-13
55357	TBC1D2	0.842971	5.44858	8.58697e-15	1.17948e-13		9079	LDB2	-1.47595	4.18191	1.30293e-15	1.93004e-14
390927	ZNF793	0.842902	1.51518	0.000745191	0.00256006		114822	RHPN1	-1.47537	1.51777	6.6297e-14	8.3102e-13
8086	AAAS	0.842754	6.15167	4.99133e-10	4.24044e-09		54676	GTPBP2	-1.47357	7.54012	1.03706e-39	5.40083e-38
10982	MAPRE2	0.842636	5.43177	2.73646e-18	4.96173e-17		199731	CADM4	-1.47326	3.13307	2.3717e-10	2.09061e-09
100128890	FAM66B	0.842549	1.06341	0.000135457	0.000533716		7494	XBP1	-1.47228	6.39217	1.86775e-45	1.15072e-43
148362	BROX	0.842443	5.49499	5.41386e-17	8.98839e-16		24147	FJX1	-1.47217	4.92898	6.18271e-26	1.81092e-24
126070	ZNF440	0.842205	2.26463	0.00017644	0.000681439		30844	EHD4	-1.47133	6.09177	9.14208e-53	6.82775e-51
23522	KAT6B	0.842096	4.27227	3.68731e-11	3.53321e-10		83648	FAM167A	-1.47068	1.94857	8.85001e-08	5.65656e-07
203	AK1	0.841602	4.7334	3.86968e-14	4.97955e-13		51131	PHF11	-1.47054	4.55391	1.87912e-32	7.13177e-31
84247	LDOC1L	0.841256	5.42835	2.4882e-16	3.90232e-15		80329	ULBP1	-1.47052	3.35586	1.9896e-13	2.39691e-12
81876	RAB1B	0.841165	7.60854	2.29787e-20	4.78679e-19		148170	CDC42EP5	-1.46994	3.62849	5.41764e-06	2.68077e-05
6470	SHMT1	0.841037	5.50332	5.80604e-18	1.03023e-16		22936	ELL2	-1.46923	5.83254	4.28803e-32	1.60902e-30
9984	THOC1	0.840688	5.71223	8.21883e-13	9.32123e-12		1890	TYMP	-1.46892	2.77937	2.26911e-19	4.42523e-18
440078	FAM66C	0.84006	1.28879	0.000163691	0.000635564		5789	PTPRD	-1.46874	2.426	2.66605e-06	1.38317e-05
388569	ZNF324B	0.840033	2.68562	2.23018e-07	1.34305e-06		399473	SPRED3	-1.46722	0.359466	2.80253e-09	2.19468e-08
7534	YWHAZ	0.839569	9.35922	6.69479e-19	1.25707e-17		400508	CRYM-AS1	-1.46647	-0.89922	0.000274453	0.0010229
23196	FAM120A	0.838958	7.61175	1.39806e-19	2.76364e-18		2015	EMR1	-1.46467	5.62709	8.88027e-48	5.84312e-46
401093	LOC401093	0.838471	2.80956	1.81961e-08	1.26843e-07		29116	MYLIP	-1.46361	5.06229	7.77219e-22	1.79448e-20
10691	GMEB1	0.838264	3.30169	4.12569e-10	3.53215e-09		440354	LOC440354	-1.46355	1.45189	7.37831e-10	6.14692e-09
116983	ACAP3	0.837633	6.66141	1.67561e-11	1.67323e-10		5526	PPP2R5B	-1.46248	4.87703	2.41012e-38	1.19871e-36
54558	SPATA6	0.837598	2.69451	6.39184e-07	3.63257e-06		1016	CDH18	-1.46195	-0.060112	7.19086e-06	3.49345e-05
100505624	LOC100505624	0.837292	3.50533	9.90629e-11	9.109e-10		5055	SERPINB2	-1.46011	1.31607	1.50895e-06	8.14891e-06
113130	CDCA5	0.837202	6.42339	2.31785e-12	2.52873e-11		85027	C5orf62	-1.4596	5.21597	4.40567e-23	1.10033e-21
124936	CYB5D2	0.836966	3.57547	3.5508e-08	2.38918e-07		100506046	LOC100506046	-1.45823	2.21067	1.81168e-15	2.64487e-14
9833	MELK	0.836687	7.53307	5.83294e-19	1.10237e-17		100506783	HOXD-AS2	-1.45699	1.86232	7.60119e-15	1.04779e-13
56997	ADCK3	0.836663	4.54665	1.03317e-10	9.47392e-10		10984	KCNQ1OT1	-1.4564	2.44328	8.27901e-07	4.63589e-06
727910	TLCD2	0.835815	3.72837	4.38798e-11	4.18389e-10		8420	SNHG3	-1.45377	6.30165	7.68132e-21	1.65351e-19
23173	METAP1	0.835414	6.32996	1.32125e-18	2.42983e-17		8970	HIST1H2BJ	-1.45334	1.22894	5.96161e-06	2.92997e-05
112399	EGLN3	0.834726	5.20599	1.20073e-12	1.34148e-11		11174	ADAMTS6	-1.45036	1.87591	3.82637e-15	5.41591e-14
4670	HNRNPM	0.834361	8.90015	9.28336e-12	9.50725e-11		100533483	DYX1C1-CCPG1	-1.45023	5.28459	2.0948e-17	3.57239e-16
8975	USP13	0.834203	6.01113	6.72178e-17	1.1065e-15		148534	TMEM56	-1.44917	4.94121	1.47272e-14	1.97499e-13
84295	PHF6	0.83394	5.86719	5.37101e-17	8.92363e-16		100507066	LOC100507066	-1.44709	-0.778405	8.1258e-05	0.000333282
348110	C15orf38	0.833926	3.38834	9.20069e-09	6.70761e-08		284716	RIMKLA	-1.44601	1.56972	4.9113e-14	6.2336e-13
2030	SLC29A1	0.833477	5.96078	1.64544e-14	2.19395e-13		338758	LOC338758	-1.44543	1.00331	3.72203e-12	3.97661e-11
55799	CACNA2D3	0.833088	1.68702	6.77052e-06	3.30237e-05		347475	CCDC160	-1.44426	-1.63232	0.00285257	0.00867575
10229	COQ7	0.832525	3.88603	3.01242e-09	2.34797e-08		84679	SLC9A7	-1.44348	2.59831	6.56508e-17	1.08378e-15
79023	NUP37	0.832518	5.72114	5.22232e-17	8.68903e-16		9586	CREB5	-1.44333	4.37811	5.18639e-31	1.87347e-29
23168	RTF1	0.832105	6.5817	2.85043e-18	5.15228e-17		2979	GUCA1B	-1.44262	-0.744943	1.18158e-05	5.54546e-05
164832	LONRF2	0.831786	0.75214	0.000147048	0.00057558		100130872	LOC100130872	-1.44241	-0.350278	2.95623e-05	0.000130194
54919	HEATR2	0.831041	7.21437	1.69581e-15	2.48508e-14		2620	GAS2	-1.44145	0.797729	1.49824e-05	6.94882e-05
10217	CTDSPL	0.830982	3.57721	2.78182e-09	2.18067e-08		202915	TMEM184A	-1.44129	5.80278	1.34479e-45	8.32947e-44
1841	DTYMK	0.830837	5.67145	7.30158e-14	9.12285e-13		7587	ZNF37A	-1.44008	-0.658954	4.80642e-06	2.39877e-05
10160	FARP1	0.83039	5.12653	3.31794e-15	4.7396e-14		4915	NTRK2	-1.4373	-0.214544	8.98333e-05	0.000366063
4594	MUT	0.830187	5.3893	8.13483e-17	1.33155e-15		26010	SPATS2L	-1.43727	7.79922	2.96549e-46	1.87683e-44
64395	GMCL1	0.829953	4.91315	6.63322e-15	9.1982e-14		203522	DDX26B	-1.43682	2.19559	1.2016e-10	1.09364e-09
538	ATP7A	0.829491	5.196	3.17954e-09	2.46911e-08		182	JAG1	-1.43482	5.39031	3.01277e-36	1.34314e-34
286148	DPY19L4	0.829484	5.79403	6.70303e-17	1.10419e-15		10202	DHRS2	-1.43441	3.1975	4.12157e-19	7.87267e-18
116966	WDR17	0.828602	2.8354	2.75819e-05	0.000122214		768097	HAR1B	-1.43274	-1.76703	0.0032164	0.00967588
6591	SNAI2	0.828565	5.78259	5.84083e-17	9.66964e-16		503569	FLJ35946	-1.4299	-0.383612	1.27091e-05	5.94051e-05
80818	ZNF436	0.827887	4.1826	7.67969e-12	7.94549e-11		2672	GFI1	-1.42861	-0.584111	7.49581e-06	3.634e-05
100128361	LOC100128361	0.82743	1.02626	9.46727e-05	0.000383629		3790	KCNS3	-1.42798	1.51535	1.92019e-10	1.70948e-09
152579	SCFD2	0.827017	4.38389	7.67126e-11	7.14723e-10		440944	LOC440944	-1.42751	3.37667	3.75374e-11	3.59539e-10
23506	KIAA0240	0.826633	3.6705	3.06093e-06	1.57467e-05		3717	JAK2	-1.42692	4.26941	6.02454e-26	1.76682e-24
57690	TNRC6C	0.826589	4.65709	7.27332e-14	9.09733e-13		5455	POU3F3	-1.4269	1.35757	2.57142e-11	2.51373e-10
4354	MPP1	0.826424	3.71573	2.34173e-09	1.84879e-08		60674	GAS5	-1.42666	4.08052	1.34162e-22	3.24601e-21
6558	SLC12A2	0.826149	5.59995	7.61242e-15	1.04872e-13		113277	TMEM106A	-1.42587	3.28139	1.3462e-21	3.0655e-20
100289092	LOC100289092	0.826024	1.61556	7.13347e-06	3.46775e-05		440	ASNS	-1.42217	8.66334	1.41169e-22	3.40845e-21
56126	PCDHB10	0.825707	1.77086	0.000301795	0.00111494		9830	TRIM14	-1.42108	6.72511	6.82923e-43	3.9263e-41
129138	ANKRD54	0.825667	3.90695	5.59883e-11	5.26921e-10		151636	DTX3L	-1.42046	4.14506	2.7826e-31	1.00839e-29
57016	AKR1B10	0.825243	6.37669	2.74756e-09	2.15527e-08		6891	TAP2	-1.41936	8.22193	1.41893e-50	1.0048e-48
100294145	LOC100294145	0.825174	3.73057	4.44372e-11	4.23183e-10		6445	SGCG	-1.41711	-1.59971	0.0011788	0.00388477
5257	PHKB	0.824923	6.74783	2.05832e-17	3.51792e-16		152926	PPM1K	-1.41465	3.49913	2.40032e-23	6.07323e-22
79035	OBFC2B	0.824661	5.58315	2.03802e-16	3.23562e-15		6791	AURKAPS1	-1.41426	0.955839	6.57853e-06	3.21345e-05
23466	CBX6	0.824555	5.77367	1.03691e-14	1.41173e-13		123	PLIN2	-1.41388	5.43343	6.61079e-23	1.63524e-21
9989	PPP4R1	0.824432	6.99953	3.83022e-19	7.32217e-18		339184	CCDC144NL	-1.41374	3.50465	2.03002e-06	1.07357e-05
4040	LRP6	0.824323	6.02919	4.75496e-15	6.67736e-14		8418	CMAHP	-1.41366	0.91045	9.9585e-09	7.22606e-08
3141	HLCS	0.824013	5.3809	4.00946e-15	5.66471e-14		55130	ARMC4	-1.41132	1.96536	2.57485e-12	2.79729e-11
6241	RRM2	0.823843	8.17006	5.22242e-12	5.52121e-11		85478	CCDC65	-1.41056	-1.50327	0.000758984	0.00260129
114294	LACTB	0.823696	5.1031	8.78483e-15	1.20381e-13		139728	PNCK	-1.40881	-0.345456	5.51271e-05	0.000232561
80199	FUZ	0.823502	5.67086	2.49353e-14	3.27586e-13		80162	ATHL1	-1.40857	5.32482	1.47756e-30	5.2157e-29
6904	TBCD	0.822987	7.20861	6.94511e-13	7.93088e-12		100271836	LOC100271836	-1.40823	1.56349	4.59563e-08	3.04024e-07
57534	MIB1	0.822976	6.8616	6.93892e-12	7.22737e-11		442523	DPY19L2P4	-1.40545	0.261719	2.02935e-05	9.20798e-05
10799	RPP40	0.822673	4.17381	1.77321e-12	1.94826e-11		220004	PPP1R32	-1.405	-0.560771	2.901e-06	1.49803e-05
28981	IFT81	0.822616	5.30478	7.2647e-16	1.09641e-14		64651	CSRNP1	-1.40443	3.75381	1.22526e-24	3.36396e-23
25938	HEATR5A	0.822576	5.27066	2.69443e-13	3.1963e-12		51090	PLLP	-1.40261	-1.30971	0.00341707	0.0102252
7464	CORO2A	0.822262	2.93429	8.65636e-09	6.33464e-08		55901	THSD1	-1.4014	1.32354	8.67844e-10	7.17857e-09
11130	ZWINT	0.822178	6.58935	3.89711e-14	5.00654e-13		2321	FLT1	-1.40086	-1.23351	0.00026	0.000972152
4649	MYO9A	0.822134	4.77737	3.04598e-13	3.5786e-12		5292	PIM1	-1.39983	4.68814	9.12326e-32	3.38508e-30
64718	UNKL	0.821267	5.5067	9.52461e-11	8.77889e-10		4883	NPR3	-1.39584	1.22922	4.41762e-10	3.76959e-09
4154	MBNL1	0.821238	7.69573	8.21893e-18	1.44076e-16		342865	VSTM2B	-1.39309	2.48043	2.0132e-08	1.39459e-07
84866	TMEM25	0.820811	3.17645	3.73618e-07	2.1826e-06		64843	ISL2	-1.39091	2.21502	4.27143e-14	5.47228e-13
79053	ALG8	0.820659	6.08101	2.69796e-13	3.19722e-12		55647	RAB20	-1.39074	3.33777	1.3574e-13	1.6559e-12
6873	TAF2	0.820617	6.30909	3.31028e-18	5.96955e-17		79651	RHBDF2	-1.38983	5.76604	8.35682e-21	1.78898e-19
26273	FBXO3	0.820418	4.97167	2.5711e-12	2.79452e-11		55432	YOD1	-1.38941	4.40794	1.39055e-09	1.12695e-08
100129148	LOC100129148	0.819954	4.23469	5.74122e-11	5.40103e-10		84631	SLITRK2	-1.38889	3.60359	1.74637e-18	3.1864e-17
9947	MAGEC1	0.819811	6.124	2.45602e-16	3.85446e-15		6664	SOX11	-1.38857	3.78121	2.82461e-13	3.33879e-12
57697	FANCM	0.819669	4.06723	2.23317e-08	1.53737e-07		84969	TOX2	-1.3882	2.61976	6.41331e-14	8.0433e-13
100129534	LOC100129534	0.819349	0.560972	0.000248873	0.000934765		7424	VEGFC	-1.3869	5.49231	4.3654e-23	1.09262e-21
284098	PIGW	0.819019	4.53262	9.68079e-13	1.08995e-11		84706	GPT2	-1.38657	6.19169	2.52906e-16	3.96374e-15
5170	PDPK1	0.81889	5.11446	3.46626e-15	4.93628e-14		54361	WNT4	-1.38649	0.16048	0.000411064	0.00148211
55871	CBWD1	0.818875	4.27464	1.02275e-12	1.14872e-11		27076	LYPD3	-1.38625	-1.01548	0.000758557	0.00260021
56254	RNF20	0.8186	6.38633	2.34881e-16	3.6887e-15		139411	PTCHD1	-1.38615	-0.0186134	2.17132e-07	1.30962e-06
100133315	LOC100133315	0.818274	0.325333	0.00121787	0.00400558		5820	PVT1	-1.38606	3.30249	6.23845e-19	1.17423e-17
255104	TMCO4	0.817753	4.69856	3.75793e-14	4.84381e-13		10656	KHDRBS3	-1.38475	2.44842	3.43415e-12	3.6826e-11
63977	PRDM15	0.817165	3.79573	4.17639e-08	2.78031e-07		51510	CHMP5	-1.38377	7.6818	1.40161e-38	7.06186e-37
160418	TMTC3	0.816077	5.69515	2.2921e-14	3.01636e-13		43	ACHE	-1.38357	0.81408	3.84153e-09	2.94479e-08
55036	CCDC40	0.816058	2.38441	1.25279e-05	5.86288e-05		3219	HOXB9	-1.3832	4.98783	2.84955e-14	3.72043e-13
114609	TIRAP	0.815113	2.24729	2.61013e-06	1.35749e-05		2872	MKNK2	-1.38119	7.39453	7.16027e-43	4.10646e-41
29957	SLC25A24	0.814909	5.89361	5.3025e-18	9.44488e-17		51278	IER5	-1.38039	4.6435	3.63392e-24	9.64629e-23
58493	C9orf80	0.81461	3.9892	4.65941e-11	4.42273e-10		56929	FEM1C	-1.37936	5.37701	1.34842e-14	1.81774e-13
148103	ZNF599	0.814581	2.23252	8.681e-07	4.84463e-06		85363	TRIM5	-1.37809	5.85757	3.32995e-47	2.14847e-45
51343	FZR1	0.814552	6.01362	5.79772e-16	8.81884e-15		5163	PDK1	-1.37801	4.73187	2.99995e-34	1.23765e-32
196264	MPZL3	0.813902	1.38484	0.00141065	0.00456976		3757	KCNH2	-1.37753	1.50981	1.90862e-09	1.52446e-08
80789	INTS5	0.813854	4.65301	6.61985e-12	6.91364e-11		2119	ETV5	-1.37676	6.08516	7.72124e-30	2.68475e-28
3991	LIPE	0.813677	0.569982	0.000464972	0.00166306		924	CD7	-1.37662	-0.328891	8.59745e-06	4.1293e-05
670	BPHL	0.813449	3.24527	9.01189e-09	6.57203e-08		10103	TSPAN1	-1.37368	0.144917	2.263e-05	0.000101945
114625	ERMAP	0.813128	3.95479	4.16451e-08	2.77319e-07		2335	FN1	-1.37306	9.58168	1.02631e-10	9.42218e-10
28969	BZW2	0.812741	8.38008	1.95122e-17	3.33979e-16		84668	FAM126A	-1.37277	7.21995	1.69411e-10	1.51693e-09
134549	SHROOM1	0.812527	3.58818	2.21531e-09	1.75315e-08		100313841	MIR548Q	-1.36977	-1.06145	0.000175633	0.000678661
4436	MSH2	0.812259	6.50555	9.05044e-15	1.23801e-13		79986	ZNF702P	-1.36884	3.44621	6.37749e-23	1.5809e-21
2736	GLI2	0.811983	3.62968	2.1655e-07	1.30678e-06		3099	HK2	-1.36877	6.75318	1.12173e-47	7.33924e-46
2776	GNAQ	0.811193	4.09547	6.19499e-08	4.02718e-07		10950	BTG3	-1.36809	5.88205	4.8883e-40	2.58635e-38
2138	EYA1	0.810947	4.70146	1.55314e-09	1.25216e-08		2250	FGF5	-1.36807	2.95027	7.16775e-12	7.45235e-11
57415	C3orf14	0.810879	4.13096	8.42455e-11	7.80834e-10		26207	PITPNC1	-1.36672	2.43499	2.17102e-10	1.92318e-09
6877	TAF5	0.810841	3.93494	3.05688e-09	2.37863e-08		26778	SNORA70	-1.36553	1.40953	2.81256e-05	0.000124362
23580	CDC42EP4	0.810197	6.2271	8.04145e-17	1.3172e-15		1356	CP	-1.36543	3.8864	3.63975e-16	5.64733e-15
100292680	LOC100292680	0.810021	6.65136	4.73717e-13	5.46056e-12		5569	PKIA	-1.36482	1.77454	2.24232e-10	1.98258e-09
80854	SETD7	0.810013	5.93209	5.1316e-16	7.84671e-15		26059	ERC2	-1.36378	0.168133	3.2192e-07	1.89393e-06
285282	RABL3	0.809348	5.16845	3.17758e-15	4.54468e-14		338817	LOC338817	-1.36374	-0.60173	0.000289286	0.00107165
56113	PCDHGA2	0.809017	0.680661	0.00347936	0.0103942		5028	P2RY1	-1.36335	0.457706	7.27419e-08	4.67897e-07
84518	CNFN	0.808395	0.0619135	0.00276883	0.00843432		79674	VEPH1	-1.36243	-0.00167067	1.58568e-07	9.76161e-07
26872	STEAP1	0.808358	3.36685	3.87658e-09	2.9697e-08		4319	MMP10	-1.36115	-0.602476	1.19035e-05	5.58438e-05
545	ATR	0.808134	6.15469	9.80691e-13	1.10361e-11		11199	ANXA10	-1.36054	0.380027	2.69405e-05	0.000119509
751071	METTL12	0.808104	2.16839	6.92571e-06	3.37382e-05		80725	SRCIN1	-1.35911	1.92146	2.1655e-14	2.85299e-13
10971	YWHAQ	0.807282	8.24423	1.12815e-17	1.96282e-16		117	ADCYAP1R1	-1.35845	-1.30734	0.00301477	0.00912602
1659	DHX8	0.807199	6.4232	4.38293e-15	6.16984e-14		79993	ELOVL7	-1.35765	4.26276	6.62532e-17	1.09294e-15
8539	API5	0.807038	7.38078	1.29359e-17	2.24226e-16		80830	APOL6	-1.35692	6.18431	3.44745e-47	2.21811e-45
5528	PPP2R5D	0.806942	7.00515	1.87179e-17	3.20619e-16		374882	TMEM205	-1.35437	4.85819	3.59575e-20	7.39101e-19
3843	IPO5	0.806656	7.9578	1.31095e-13	1.60091e-12		9997	SCO2	-1.35354	4.96336	1.22387e-35	5.28381e-34
23051	ZHX3	0.805431	4.30563	1.52897e-11	1.53538e-10		130399	ACVR1C	-1.35246	-0.141446	1.64765e-05	7.58421e-05
1962	EHHADH	0.805242	3.2484	1.32063e-07	8.22805e-07		53342	IL17D	-1.35238	-0.155503	1.71899e-05	7.89485e-05
83468	GLT8D2	0.80524	5.15409	1.22056e-13	1.49368e-12		5563	PRKAA2	-1.35177	4.10071	2.35042e-23	5.95345e-22
89796	NAV1	0.805158	5.78927	3.41391e-15	4.87369e-14		5077	PAX3	-1.35153	3.73218	2.13586e-24	5.77528e-23
203238	CCDC171	0.805059	3.1717	1.35331e-07	8.42492e-07		117852	TRIM78P	-1.35152	3.20763	1.21226e-20	2.57378e-19
348995	NUP43	0.804954	4.98221	4.22016e-13	4.89374e-12		286223	C9orf47	-1.35047	0.103097	0.000200141	0.000764837
149076	ZNF362	0.804948	4.28825	2.62017e-07	1.56409e-06		3670	ISL1	-1.34984	2.98743	3.54516e-16	5.50425e-15
100130417	LOC100130417	0.804486	0.703577	0.00118474	0.00390325		285074	LOC285074	-1.34961	1.74913	2.68166e-12	2.90924e-11
5888	RAD51	0.804309	4.40551	5.99059e-12	6.30178e-11		8775	NAPA	-1.34853	7.97596	4.35618e-49	2.98469e-47
5934	RBL2	0.803748	6.39012	3.51983e-15	5.0095e-14		94120	SYTL3	-1.34763	1.42729	4.32042e-05	0.00018508
5316	PKNOX1	0.803517	4.38418	3.24205e-11	3.1298e-10		27152	INTU	-1.3476	-0.205769	0.000197725	0.000756474
9774	BCLAF1	0.803403	7.69194	1.8068e-17	3.09945e-16		4646	MYO6	-1.34492	5.77357	5.16031e-35	2.17925e-33
3033	HADH	0.802886	5.42299	2.18514e-15	3.17412e-14		10863	ADAM28	-1.34479	1.25996	8.87048e-08	5.66808e-07
27253	PCDH17	0.802853	2.98586	1.74835e-06	9.35474e-06		9758	FRMPD4	-1.34447	-1.0362	0.000608495	0.00212311
23170	TTLL12	0.802469	7.19674	1.00468e-15	1.49492e-14		9683	N4BP1	-1.34369	5.71124	2.47936e-43	1.45058e-41
10855	HPSE	0.80225	3.86255	1.51842e-08	1.07198e-07		3761	KCNJ4	-1.34369	0.969573	3.26235e-07	1.91834e-06
83903	GSG2	0.802092	2.62966	0.000479048	0.00170972		23642	SNHG1	-1.34252	6.70518	7.54494e-11	7.03236e-10
729533	FAM72A	0.801972	1.29561	0.000193442	0.000741923		23461	ABCA5	-1.33999	3.96349	5.89369e-17	9.74325e-16
114928	GPRASP2	0.801513	2.2701	5.93682e-07	3.38974e-06		253018	HCG27	-1.3396	-0.568128	5.87568e-05	0.000246878
5594	MAPK1	0.801507	6.60615	7.06342e-18	1.24289e-16		100528032	KLRC4-KLRK1	-1.33916	-1.35193	0.00229699	0.00710889
39	ACAT2	0.801327	5.95468	7.4067e-12	7.68212e-11		11142	PKIG	-1.33879	4.77203	1.25467e-17	2.17804e-16
27250	PDCD4	0.801107	6.24788	5.2517e-12	5.54965e-11		3768	KCNJ12	-1.33863	0.634752	5.04046e-07	2.9022e-06
130074	FAM168B	0.80068	7.06515	1.11721e-12	1.25118e-11		358	AQP1	-1.33828	1.29535	8.64102e-12	8.86898e-11
6051	RNPEP	0.80046	7.3192	3.02053e-13	3.5505e-12		9766	KIAA0247	-1.33807	4.83896	1.59074e-10	1.42877e-09
152687	ZNF595	0.800022	4.2658	2.98855e-11	2.90075e-10		9515	STXBP5L	-1.33726	-0.0483875	0.000135277	0.000533096
353088	ZNF429	0.799993	0.912624	0.000441285	0.00158405		9536	PTGES	-1.33476	6.30103	6.33204e-18	1.11674e-16
10634	GAS2L1	0.799624	4.21109	1.75106e-10	1.56472e-09		259295	TAS2R20	-1.33474	-0.942888	0.000478915	0.00170951
4756	NEO1	0.799392	7.22208	3.40238e-09	2.62898e-08		91523	PCED1B	-1.33436	2.9443	1.26987e-11	1.28241e-10
10124	ARL4A	0.799389	5.15901	3.46727e-12	3.71639e-11		55876	GSDMB	-1.33369	0.718604	4.08847e-07	2.37764e-06
56922	MCCC1	0.799335	5.20513	3.10522e-13	3.64451e-12		57863	CADM3	-1.33358	3.21544	9.39195e-05	0.000380777
154822	LOC154822	0.798082	1.79278	4.2281e-05	0.000181393		140564	APOBEC3D	-1.33341	0.267125	1.03866e-05	4.91344e-05
55672	NBPF1	0.797859	4.63181	7.77339e-13	8.83329e-12		220323	OAF	-1.33297	6.45419	1.32074e-42	7.50045e-41
90957	DHX57	0.797778	5.24853	8.97343e-13	1.01523e-11		343521	TCTEX1D4	-1.33143	-0.492818	0.000571321	0.00200818
29062	WDR91	0.797654	3.905	5.31839e-08	3.48956e-07		5554	PRH1	-1.33135	0.0339164	2.67421e-06	1.38709e-05
23463	ICMT	0.797208	6.36214	5.30152e-15	7.41351e-14		2561	GABRB2	-1.33081	2.14538	1.2291e-05	5.75918e-05
56052	ALG1	0.797147	5.16212	1.16329e-10	1.06002e-09		51233	C22orf43	-1.32951	-1.55264	0.00258554	0.00791752
3416	IDE	0.796803	6.63723	4.28557e-17	7.17672e-16		55800	SCN3B	-1.32931	0.0942665	1.37766e-05	6.41905e-05
57122	NUP107	0.796743	7.17553	2.22266e-12	2.42944e-11		144501	KRT80	-1.32652	5.99201	1.18554e-42	6.76571e-41
26035	GLCE	0.796588	4.51239	4.35442e-10	3.7174e-09		4217	MAP3K5	-1.32559	4.74158	1.59128e-13	1.92905e-12
5530	PPP3CA	0.796527	6.57028	3.97131e-12	4.23516e-11		440093	H3F3C	-1.32524	2.94455	5.58595e-19	1.05828e-17
90135	BTBD6	0.795577	4.54443	1.03688e-10	9.50421e-10		26018	LRIG1	-1.32482	2.43198	2.71373e-08	1.85278e-07
51734	MSRB1	0.795306	4.62998	3.05051e-12	3.28942e-11		4891	SLC11A2	-1.32471	5.86547	2.48255e-22	5.87192e-21
84314	TMEM107	0.794855	2.00306	0.000148236	0.000579644		3781	KCNN2	-1.32279	0.00685617	3.17674e-06	1.62991e-05
7020	TFAP2A	0.79442	5.9544	1.97462e-13	2.38257e-12		441951	ZNFX1-AS1	-1.32199	7.00597	1.51694e-29	5.18908e-28
64924	SLC30A5	0.794159	5.95209	6.46618e-16	9.79712e-15		5819	PVRL2	-1.32079	6.49993	5.13376e-36	2.25837e-34
7562	ZNF708	0.794108	1.72681	9.89633e-06	4.71319e-05		7162	TPBG	-1.32057	5.06135	1.1574e-26	3.50037e-25
81611	ANP32E	0.793967	7.12007	3.88567e-18	6.98009e-17		4239	MFAP4	-1.31784	5.85757	1.01866e-05	4.82981e-05
2551	GABPA	0.793554	5.41451	3.37103e-14	4.37425e-13		11320	MGAT4A	-1.31767	1.40345	5.93902e-08	3.87705e-07
9778	KIAA0232	0.793334	5.84724	4.93794e-14	6.26399e-13		11033	ADAP1	-1.31739	3.16327	1.0911e-18	2.01776e-17
9475	ROCK2	0.793278	6.36564	2.2896e-16	3.60546e-15		3309	HSPA5	-1.31659	10.6068	6.84791e-29	2.29188e-27
91734	IDI2	0.793047	0.754875	0.000365102	0.00132919		387751	GVINP1	-1.31429	0.42313	0.000138393	0.000544268
23187	PHLDB1	0.793005	5.8682	6.43195e-16	9.758e-15		100134229	LOC100134229	-1.31422	1.4981	2.97476e-09	2.3201e-08
6335	SCN9A	0.792773	2.06186	6.85589e-05	0.000284869		5924	RASGRF2	-1.3122	5.03361	2.01229e-22	4.7791e-21
10919	EHMT2	0.792086	7.00572	6.35524e-14	7.97478e-13		11119	BTN3A1	-1.31184	4.94421	1.06246e-30	3.79658e-29
647087	C7orf73	0.792021	5.91089	4.18096e-16	6.444e-15		3600	IL15	-1.31059	2.3115	4.9476e-14	6.27281e-13
283742	FAM98B	0.791915	5.51563	2.28084e-16	3.5941e-15		2628	GATM	-1.30994	-0.55681	0.000218213	0.000827229
144245	ALG10B	0.791778	2.65042	2.35122e-07	1.40934e-06		7546	ZIC2	-1.30765	3.03756	6.79114e-14	8.50339e-13
55179	FAIM	0.79141	3.03406	6.4684e-07	3.67249e-06		50944	SHANK1	-1.30684	0.512101	0.000130072	0.000513718
10432	RBM14	0.791266	3.6432	6.80745e-09	5.03396e-08		22861	NLRP1	-1.30597	1.91023	1.37782e-12	1.52976e-11
79930	DOK3	0.790638	2.11424	0.000415872	0.00149806		693199	MIR614	-1.30508	0.875229	0.000200936	0.000767461
81839	VANGL1	0.790285	4.58067	3.5623e-12	3.80946e-11		79575	ABHD8	-1.30445	0.219525	3.75889e-06	1.90628e-05
23589	CARHSP1	0.789915	5.35007	1.09583e-14	1.48935e-13		347902	AMIGO2	-1.30333	6.11382	6.08242e-19	1.14672e-17
5042	PABPC3	0.7899	3.1964	1.02669e-08	7.44286e-08		23604	DAPK2	-1.30097	-0.37379	8.50838e-06	4.0916e-05
10594	PRPF8	0.78972	9.57243	1.75152e-10	1.56472e-09		81607	PVRL4	-1.29962	-0.783073	0.000369087	0.0013418
136319	MTPN	0.789397	8.25501	1.45582e-18	2.66255e-17		717	C2	-1.29938	2.74664	4.9805e-11	4.70826e-10
10951	CBX1	0.789074	7.09549	1.52245e-15	2.2452e-14		158160	HSD17B7P2	-1.29862	0.319647	6.44442e-06	3.15224e-05
439931	THAP7-AS1	0.788531	2.09926	2.11595e-06	1.11546e-05		26270	FBXO6	-1.29724	2.87467	6.27014e-17	1.03582e-15
10234	LRRC17	0.78851	1.31359	5.93473e-05	0.000249179		2907	GRINA	-1.2968	7.64108	1.45784e-45	9.00568e-44
145165	ST13P4	0.788367	2.29069	1.40234e-06	7.5979e-06		2258	FGF13	-1.29479	4.28711	3.95419e-25	1.11868e-23
23014	FBXO21	0.787898	5.79575	1.81706e-16	2.8947e-15		3006	HIST1H1C	-1.29477	5.77297	6.06789e-41	3.31621e-39
408	ARRB1	0.787892	3.89701	5.59734e-09	4.18575e-08		166336	PRICKLE2	-1.29461	2.01802	1.49385e-08	1.05593e-07
57143	ADCK1	0.787449	3.18489	3.46104e-08	2.33216e-07		10161	LPAR6	-1.29433	3.19444	1.11502e-14	1.51188e-13
3312	HSPA8	0.787397	10.8347	0.000162577	0.000631363		6319	SCD	-1.28908	9.30587	1.27883e-17	2.21832e-16
54908	CCDC99	0.78726	5.75832	4.84066e-11	4.58353e-10		114299	PALM2	-1.28869	1.72839	1.88234e-08	1.30902e-07
283232	TMEM80	0.787093	3.39831	1.68372e-08	1.17972e-07		23780	APOL2	-1.28818	5.98205	5.38391e-34	2.19775e-32
9815	GIT2	0.787062	5.21263	5.79596e-15	8.08545e-14		8809	IL18R1	-1.28376	2.4678	5.30892e-09	3.98547e-08
5073	PARN	0.786614	5.96992	7.6101e-16	1.14334e-14		9709	HERPUD1	-1.28267	6.44762	1.64247e-33	6.57751e-32
84335	AKT1S1	0.786322	6.65341	3.19715e-13	3.74674e-12		90271	LINC00263	-1.28135	1.05047	3.37739e-06	1.72486e-05
92105	INTS4	0.786296	5.21886	8.59285e-10	7.11283e-09		9641	IKBKE	-1.28075	5.6688	4.89255e-23	1.22061e-21
286495	TTC3P1	0.785251	2.8001	5.152e-06	2.55859e-05		3786	KCNQ3	-1.27718	0.570474	9.45115e-08	6.00443e-07
3188	HNRNPH2	0.78511	2.29892	2.23155e-06	1.17029e-05		8795	TNFRSF10B	-1.27484	7.40964	2.9112e-37	1.36603e-35
1121	CHM	0.78497	4.96039	6.76914e-13	7.74516e-12		6776	STAT5A	-1.2744	2.27921	1.94748e-11	1.93061e-10
10901	DHRS4	0.784928	3.685	1.5378e-08	1.08435e-07		100270804	LOC100270804	-1.27282	0.0193825	3.03184e-05	0.000133196
79068	FTO	0.78471	5.40234	1.18381e-13	1.4533e-12		22801	ITGA11	-1.27217	0.868144	4.8983e-05	0.000208261
26249	KLHL3	0.784418	1.67004	9.25018e-05	0.000375553		345651	ACTBL2	-1.27138	0.716976	4.08971e-09	3.12267e-08
57180	ACTR3B	0.784386	3.9646	4.54704e-11	4.3249e-10		137872	ADHFE1	-1.27027	-0.0908165	0.000290448	0.00107561
23186	RCOR1	0.783804	5.28521	1.53632e-15	2.26422e-14		5734	PTGER4	-1.26954	3.32588	5.38625e-20	1.09073e-18
3146	HMGB1	0.783706	6.87034	3.28193e-14	4.261e-13		284185	LINC00482	-1.2683	-1.23555	0.000696622	0.00240351
8574	AKR7A2	0.78308	5.77738	6.87145e-15	9.51718e-14		5777	PTPN6	-1.26813	-0.202288	0.000403498	0.00145619
388963	C2orf81	0.782162	1.03395	0.000655509	0.00227382		84898	PLXDC2	-1.26719	5.8954	1.43888e-11	1.44617e-10
64858	DCLRE1B	0.780607	3.36048	1.48775e-08	1.05225e-07		5721	PSME2	-1.26663	8.47399	4.4366e-38	2.18324e-36
55215	FANCI	0.779993	7.52485	7.8064e-15	1.0748e-13		11120	BTN2A1	-1.26641	5.04514	3.0422e-28	9.75982e-27
88455	ANKRD13A	0.7797	6.22325	1.05212e-13	1.29988e-12		30008	EFEMP2	-1.26525	0.570054	3.91764e-06	1.98084e-05
80352	RNF39	0.778985	2.1777	1.91072e-05	8.71739e-05		677	ZFP36L1	-1.26454	7.80086	2.0125e-37	9.55917e-36
2072	ERCC4	0.778771	3.69968	4.16874e-09	3.17883e-08		1051	CEBPB	-1.26442	6.87186	1.18049e-24	3.24488e-23
6567	SLC16A2	0.778361	3.26659	1.57542e-08	1.10987e-07		3021	H3F3B	-1.26262	9.57408	7.6527e-41	4.17252e-39
6815	STYX	0.777735	4.54909	9.5635e-10	7.86863e-09		162394	SLFN5	-1.26029	6.86591	4.81521e-25	1.35239e-23
23310	NCAPD3	0.7776	7.28942	3.09894e-13	3.63899e-12		5362	PLXNA2	-1.25927	3.78745	3.75714e-16	5.81781e-15
11068	CYB561D2	0.777084	3.73217	1.03232e-09	8.46073e-09		664	BNIP3	-1.25923	6.8485	5.08691e-40	2.68531e-38
112936	VPS26B	0.77694	5.58326	7.82643e-16	1.17508e-14		11030	RBPMS	-1.25794	5.4961	9.70545e-18	1.69114e-16
5111	PCNA	0.776751	7.86399	5.4606e-16	8.3224e-15		84541	KBTBD8	-1.25754	2.0447	4.94836e-06	2.46521e-05
116039	OSR2	0.77659	2.70139	0.000720232	0.00248018		3269	HRH1	-1.25719	3.37068	2.47263e-17	4.20745e-16
55032	SLC35A5	0.776185	5.08546	2.91833e-10	2.5405e-09		100505681	LOC100505681	-1.257	3.52421	4.60192e-16	7.06937e-15
4298	MLLT1	0.776134	7.44965	7.35538e-16	1.10865e-14		348013	FAM70B	-1.25567	0.372253	6.95257e-08	4.48701e-07
6715	SRD5A1	0.775847	4.3015	2.89075e-11	2.8117e-10		1604	CD55	-1.25422	6.60881	2.64762e-24	7.11762e-23
64838	FNDC4	0.775411	0.834409	0.000488323	0.00173881		51555	PEX5L	-1.25401	2.41003	2.01366e-09	1.60285e-08
55785	FGD6	0.775394	4.19613	2.93577e-09	2.29054e-08		10616	RBCK1	-1.25396	7.84632	2.09776e-37	9.94381e-36
63917	GALNT11	0.775194	5.77598	1.06624e-16	1.73065e-15		1195	CLK1	-1.25374	5.58727	1.00115e-11	1.02169e-10
219333	USP12	0.774875	5.54594	1.67195e-13	2.02262e-12		158257	MIRLET7DHG	-1.2526	0.220252	3.08521e-05	0.000135285
5243	ABCB1	0.774743	5.89675	3.90813e-13	4.54098e-12		6993	DYNLT1	-1.25198	3.99313	1.60923e-21	3.63594e-20
2295	FOXF2	0.774368	4.77726	6.66306e-12	6.95564e-11		9182	RASSF9	-1.25173	-1.55074	0.00167065	0.00533025
51495	PTPLAD1	0.774112	6.59714	6.78797e-15	9.40717e-14		90874	ZNF697	-1.24999	4.29814	4.69183e-25	1.32094e-23
260425	MAGI3	0.774034	3.43141	1.4683e-08	1.04008e-07		4487	MSX1	-1.24912	4.8101	1.72386e-21	3.87235e-20
25849	PARM1	0.773897	3.12302	2.8543e-07	1.6934e-06		55805	LRP2BP	-1.24626	0.348672	0.00169637	0.00540339
1374	CPT1A	0.773822	6.8506	7.37458e-15	1.01837e-13		3959	LGALS3BP	-1.24526	10.0736	3.87319e-25	1.09844e-23
57609	DIP2B	0.773633	5.74665	2.29984e-13	2.75352e-12		10312	TCIRG1	-1.24468	6.11619	4.02117e-30	1.40875e-28
57020	C16orf62	0.773551	6.42303	2.30427e-15	3.3409e-14		9099	USP2	-1.24409	-0.409647	7.06504e-05	0.000292722
5395	PMS2	0.773517	5.30546	1.56605e-09	1.26213e-08		54532	USP53	-1.24399	3.93243	4.69159e-21	1.02129e-19
117145	THEM4	0.772499	3.56335	5.42269e-09	4.0643e-08		93349	SP140L	-1.2437	5.51648	2.10672e-18	3.83185e-17
10381	TUBB3	0.772194	7.66103	1.48444e-06	8.02961e-06		23710	GABARAPL1	-1.24291	6.95945	4.01127e-25	1.13345e-23
11215	AKAP11	0.771709	5.49252	1.18283e-10	1.0774e-09		11118	BTN3A2	-1.24289	5.16598	8.23466e-21	1.76445e-19
781	CACNA2D1	0.771439	6.5219	3.17123e-10	2.74434e-09		100126784	LOC100126784	-1.24261	2.17086	4.68985e-13	5.41138e-12
29980	DONSON	0.771414	5.81622	5.73916e-14	7.22512e-13		120939	C12orf59	-1.24241	0.385194	3.41635e-07	2.00484e-06
5019	OXCT1	0.771308	4.51353	8.23944e-10	6.82759e-09		3400	ID4	-1.24163	3.16437	6.09242e-14	7.65325e-13
118881	COMTD1	0.771203	3.42577	1.30774e-08	9.32474e-08		55370	PPP4R1L	-1.24025	3.17805	2.46059e-15	3.5631e-14
55628	ZNF407	0.770569	3.96945	3.7314e-09	2.86415e-08		3017	HIST1H2BD	-1.23978	3.63812	4.71167e-17	7.87133e-16
79842	ZBTB3	0.770425	1.1714	6.83979e-05	0.000284302		3566	IL4R	-1.23723	4.87086	9.21552e-16	1.37387e-14
148046	CIRBP-AS1	0.769976	0.483494	0.00269609	0.00823216		79949	PLEKHS1	-1.236	3.24876	1.00663e-12	1.13115e-11
79831	KDM8	0.76965	1.75753	6.9984e-05	0.000290167		100131825	LOC100131825	-1.23597	2.13519	0.00134536	0.00437962
93380	MMGT1	0.769585	4.94324	2.47229e-13	2.9435e-12		245	ALOX12P2	-1.23586	1.96277	6.99048e-11	6.53129e-10
10243	GPHN	0.769199	4.35911	4.24946e-10	3.6341e-09		11162	NUDT6	-1.23454	3.40722	3.80599e-19	7.28186e-18
56963	RGMA	0.769093	-0.0400631	0.0025786	0.00789938		50509	COL5A3	-1.23372	1.88995	1.32233e-06	7.18448e-06
23057	NMNAT2	0.767906	1.93645	0.000723631	0.00249108		100506311	HOTAIRM1	-1.23338	2.64592	1.70016e-15	2.48989e-14
1894	ECT2	0.76769	7.4914	5.33001e-17	8.86186e-16		651430	FLJ38576	-1.23173	-1.56529	0.00290201	0.00880764
262	AMD1	0.767427	6.96662	2.70178e-11	2.6312e-10		5166	PDK4	-1.23067	2.60471	5.56493e-06	2.75014e-05
11158	RABL2B	0.767397	3.09893	3.06092e-08	2.07701e-07		79883	PODNL1	-1.23009	4.74293	4.03332e-08	2.69123e-07
8514	KCNAB2	0.766939	4.3108	2.18803e-09	1.73334e-08		5016	OVGP1	-1.22955	-0.861837	0.00248008	0.00762472
3241	HPCAL1	0.766606	5.91594	1.56157e-15	2.29998e-14		160428	ALDH1L2	-1.22715	4.11544	2.18959e-10	1.93817e-09
79840	NHEJ1	0.766551	4.09118	1.43603e-10	1.29533e-09		55323	LARP6	-1.22427	5.0974	1.11372e-14	1.511e-13
57102	C12orf4	0.766088	4.95591	8.55818e-11	7.92588e-10		861	RUNX1	-1.22319	5.14805	1.96699e-31	7.21756e-30
51631	LUC7L2	0.764379	7.18988	2.14885e-14	2.83266e-13		8548	BLZF1	-1.22238	5.45487	2.22827e-26	6.661e-25
57176	VARS2	0.764304	5.01932	9.94082e-08	6.2983e-07		2995	GYPC	-1.21949	5.73823	1.92216e-15	2.80088e-14
80005	DOCK5	0.763994	5.75145	1.65446e-12	1.82384e-11		9732	DOCK4	-1.21826	3.60249	8.58379e-05	0.000350572
26958	COPG2	0.763937	5.21891	4.79202e-13	5.52105e-12		80328	ULBP2	-1.21734	2.99666	5.7508e-14	7.23585e-13
4968	OGG1	0.763594	3.97478	6.87375e-10	5.76378e-09		54897	CASZ1	-1.21497	2.96004	2.68457e-10	2.35122e-09
23767	FLRT3	0.76358	3.67056	1.52352e-08	1.07526e-07		317649	EIF4E3	-1.2143	2.59829	5.58063e-09	4.1746e-08
91687	CENPL	0.763065	3.98611	5.75338e-10	4.84883e-09		5592	PRKG1	-1.21429	3.68011	6.56046e-07	3.7193e-06
84216	TMEM117	0.762842	2.0836	3.28412e-06	1.68055e-05		961	CD47	-1.21421	7.27621	7.39415e-38	3.578e-36
5429	POLH	0.762803	5.35887	3.95879e-11	3.78554e-10		51303	FKBP11	-1.21124	2.26201	2.51295e-07	1.50201e-06
51385	ZNF589	0.762407	1.98445	2.03014e-05	9.20979e-05		3708	ITPR1	-1.21074	4.73277	1.50582e-07	9.30449e-07
874	CBR3	0.762056	4.10384	9.04392e-10	7.46758e-09		26118	WSB1	-1.21065	6.45164	6.89924e-21	1.48654e-19
8208	CHAF1B	0.761859	5.70557	2.59423e-11	2.5339e-10		154865	IQUB	-1.20648	-0.8958	0.000504905	0.00179236
4521	NUDT1	0.761676	6.07917	2.19221e-09	1.73606e-08		54103	PION	-1.20325	3.51238	1.31951e-12	1.46783e-11
83860	TAF3	0.761489	3.86579	1.99574e-09	1.58914e-08		7456	WIPF1	-1.20181	5.57821	3.84757e-13	4.47508e-12
57060	PCBP4	0.761169	5.51649	1.59408e-12	1.75894e-11		118429	ANTXR2	-1.20116	5.57835	1.37679e-12	1.52935e-11
57805	KIAA1967	0.761144	7.95752	1.09767e-14	1.49097e-13		723961	INS-IGF2	-1.19782	3.74876	1.60645e-10	1.44233e-09
9014	TAF1B	0.760536	4.64515	5.4384e-11	5.12237e-10		1588	CYP19A1	-1.19757	-0.378164	5.9752e-05	0.000250697
255403	ZNF718	0.760387	3.60129	4.31181e-09	3.27932e-08		4501	MT1X	-1.1974	3.68996	9.60311e-11	8.84072e-10
4215	MAP3K3	0.760352	5.57999	5.16199e-14	6.53392e-13		26575	RGS17	-1.19612	0.736783	1.20037e-06	6.5726e-06
114960	TSGA13	0.76	0.257339	0.00252429	0.00774835		57639	CCDC146	-1.19478	0.537329	5.80196e-06	2.85755e-05
642852	LOC642852	0.759977	4.93635	1.92624e-11	1.91282e-10		3303	HSPA1A	-1.19436	3.79886	1.33855e-06	7.26925e-06
114898	C1QTNF2	0.759972	1.6643	9.62462e-05	0.000389462		284581	LOC284581	-1.19409	0.999861	2.29987e-08	1.57922e-07
10024	TROAP	0.759862	5.66997	1.22631e-08	8.79118e-08		9567	GTPBP1	-1.19386	6.28047	1.00504e-35	4.36336e-34
829	CAPZA1	0.759778	7.13555	5.66436e-17	9.39087e-16		284996	RNF149	-1.19139	3.76105	3.46286e-16	5.38366e-15
57560	IFT80	0.759707	5.48074	8.95749e-15	1.22602e-13		388815	LINC00478	-1.18751	2.21886	1.17855e-09	9.61513e-09
9231	DLG5	0.759438	6.87213	3.65976e-15	5.19275e-14		4359	MPZ	-1.1834	-1.24759	0.00209161	0.0065307
23705	CADM1	0.758885	6.13208	3.3954e-11	3.2697e-10		253639	ZNF620	-1.18267	-0.884837	0.00037006	0.00134492
9535	GMFG	0.758769	2.73783	1.4705e-05	6.82697e-05		84807	NFKBID	-1.18202	2.77281	1.62672e-08	1.14323e-07
81493	SYNC	0.758239	5.5687	1.83431e-14	2.4346e-13		342918	C19orf81	-1.17977	1.42344	9.38731e-08	5.9704e-07
7083	TK1	0.757704	8.31739	5.51743e-11	5.1947e-10		10877	CFHR4	-1.17943	2.3067	3.83332e-11	3.66859e-10
313	AOAH	0.757632	4.50741	1.82568e-10	1.62783e-09		158219	TTC39B	-1.17929	4.14148	1.51147e-12	1.67096e-11
29904	EEF2K	0.757369	5.12214	3.35066e-11	3.23062e-10		976	CD97	-1.17883	6.95696	8.01133e-26	2.34357e-24
11169	WDHD1	0.757214	6.0219	6.55231e-12	6.84926e-11		5075	PAX1	-1.17503	-1.25901	0.00317822	0.00956967
126133	ALDH16A1	0.75694	6.33896	8.30907e-13	9.41897e-12		571	BACH1	-1.17227	5.77151	1.31331e-18	2.41714e-17
9037	SEMA5A	0.756726	7.24268	1.34283e-08	9.55867e-08		100652759	LOC100652759	-1.17094	0.683319	1.66832e-05	7.67327e-05
115752	DIS3L	0.756723	4.90338	6.78337e-13	7.75762e-12		25798	BRI3	-1.16967	6.53086	1.13011e-24	3.11009e-23
55526	DHTKD1	0.75627	5.12228	6.78673e-12	7.0752e-11		3678	ITGA5	-1.1695	8.59582	4.15225e-21	9.0814e-20
65988	ZNF747	0.755603	1.15292	0.000175352	0.000677687		89795	NAV3	-1.16941	4.60285	1.07344e-20	2.28741e-19
8453	CUL2	0.755525	5.98512	1.58586e-14	2.11816e-13		10577	NPC2	-1.16886	6.9451	5.19624e-28	1.64881e-26
55719	FAM178A	0.755459	5.6167	3.71611e-14	4.79523e-13		196792	FAM24B	-1.1688	1.81214	5.95609e-09	4.44116e-08
100873941	OPA1-AS1	0.755047	2.50232	3.26449e-06	1.67124e-05		3207	HOXA11	-1.16739	-0.645184	0.000960189	0.00322614
84536	C21orf67	0.754725	2.60569	1.15752e-06	6.34845e-06		153579	BTNL9	-1.16544	-1.14983	0.00317164	0.00955359
1104	RCC1	0.753487	7.14114	5.70446e-12	6.01441e-11		55080	TAPBPL	-1.16485	5.20232	8.28688e-16	1.2426e-14
22884	WDR37	0.753407	4.33036	6.60709e-09	4.89515e-08		5025	P2RX4	-1.16412	4.94299	6.44788e-12	6.74921e-11
55421	C17orf85	0.753345	5.02829	5.04541e-12	5.34138e-11		84418	CYSTM1	-1.16388	4.5033	7.06488e-20	1.42198e-18
51684	SUFU	0.753067	4.31507	4.63141e-10	3.94622e-09		56521	DNAJC12	-1.16249	3.34897	1.64514e-15	2.41388e-14
2868	GRK4	0.753047	1.9546	6.9642e-05	0.000288956		641298	LOC641298	-1.16221	0.578032	6.77462e-05	0.000281896
51434	ANAPC7	0.751036	6.15623	4.71299e-15	6.62642e-14		64084	CLSTN2	-1.16029	3.86346	1.15244e-06	6.3266e-06
51181	DCXR	0.750912	4.75206	8.77238e-09	6.41751e-08		5265	SERPINA1	-1.16022	2.54107	7.74413e-05	0.000318641
4665	NAB2	0.750494	5.53913	1.47021e-13	1.78976e-12		120376	C11orf93	-1.15801	-0.994761	0.00164801	0.00526236
51808	PHAX	0.750159	5.80283	3.40192e-14	4.4094e-13		388685	FLJ39739	-1.1576	-0.788923	0.000479732	0.00171137
4686	NCBP1	0.749935	6.66361	4.42321e-10	3.77297e-09		64215	DNAJC1	-1.15595	5.07734	3.98743e-20	8.17441e-19
135293	PM20D2	0.749868	3.60841	3.01614e-07	1.7835e-06		3887	KRT81	-1.15551	8.29738	1.09797e-35	4.74907e-34
127933	UHMK1	0.749863	6.98208	5.25191e-15	7.34856e-14		1770	DNAH9	-1.15549	-0.760903	0.000669974	0.00232053
55002	TMCO3	0.748855	5.91209	2.9704e-13	3.49511e-12		85028	SNHG12	-1.15369	1.26536	8.5358e-07	4.77162e-06
79184	BRCC3	0.747686	5.26555	6.74593e-13	7.72241e-12		5202	PFDN2	-1.15226	6.46774	2.12415e-29	7.22366e-28
55650	PIGV	0.747593	3.4463	1.97604e-06	1.04717e-05		7706	TRIM25	-1.151	8.05027	7.94879e-22	1.83343e-20
256364	EML3	0.747537	6.80564	5.50197e-14	6.94912e-13		4601	MXI1	-1.15014	4.98637	5.72286e-12	6.03107e-11
57575	PCDH10	0.746679	4.8132	7.71359e-08	4.95475e-07		57162	PELI1	-1.14854	3.3284	2.7191e-16	4.24465e-15
23649	POLA2	0.746033	6.63512	4.75425e-11	4.50539e-10		23643	LY96	-1.14757	0.983083	0.00194778	0.00612277
283130	SLC25A45	0.745241	0.578928	0.0013356	0.00435151		27	ABL2	-1.14753	5.94749	3.92319e-25	1.11127e-23
10767	HBS1L	0.74512	5.64826	3.71373e-13	4.32809e-12		760	CA2	-1.14652	-1.23656	0.00168982	0.005384
57623	ZFAT	0.744643	3.26334	4.9694e-08	3.27259e-07		57458	TMCC3	-1.14643	1.35798	1.26156e-07	7.87481e-07
84311	MRPL45	0.744598	4.86344	4.34119e-12	4.61477e-11		55248	TMEM206	-1.14635	4.22304	3.39208e-21	7.50361e-20
27436	EML4	0.744587	6.68243	3.26747e-14	4.2446e-13		140576	S100A16	-1.14623	4.81869	1.69644e-14	2.25936e-13
148327	CREB3L4	0.744525	3.57938	8.9033e-09	6.501e-08		51149	C5orf45	-1.14575	9.07064	1.48545e-35	6.40121e-34
55206	SBNO1	0.744351	6.71244	5.21142e-13	5.9894e-12		286343	LURAP1L	-1.14511	5.06512	7.0006e-15	9.69028e-14
5859	QARS	0.743937	7.04926	3.74209e-13	4.35677e-12		147686	ZNF418	-1.14476	-1.43446	0.00312035	0.00941619
1131	CHRM3	0.743682	2.15893	6.74133e-05	0.000280661		54682	MANSC1	-1.14417	-0.332074	5.02811e-05	0.000213428
8935	SKAP2	0.743617	6.95153	1.98016e-14	2.61473e-13		643253	CCT6P1	-1.14337	3.62914	1.96163e-14	2.59469e-13
100302739	PCNA-AS1	0.743503	5.45816	2.11115e-11	2.08574e-10		8642	DCHS1	-1.14137	1.01745	8.4413e-07	4.72449e-06
100505641	FGD5-AS1	0.743101	6.68953	4.19474e-16	6.46095e-15		65072	CFLAR-AS1	-1.14027	1.15547	1.03316e-05	4.89136e-05
51077	FCF1	0.74303	5.99745	1.92347e-14	2.54857e-13		83478	ARHGAP24	-1.13848	3.76522	1.09274e-08	7.89319e-08
1017	CDK2	0.74258	6.777	2.56505e-13	3.05061e-12		56155	TEX14	-1.13805	-0.825389	0.000417441	0.00150324
4048	LTA4H	0.741738	6.60584	4.12041e-16	6.3549e-15		23252	OTUD3	-1.13755	3.66165	6.85894e-06	3.34269e-05
50628	GEMIN4	0.741197	5.82504	1.13103e-09	9.23715e-09		4643	MYO1E	-1.13585	4.978	4.34607e-22	1.0176e-20
4582	MUC1	0.740823	2.9828	1.04858e-05	4.9544e-05		8534	CHST1	-1.13573	1.85156	4.15026e-05	0.000178284
4628	MYH10	0.740767	7.31045	1.52332e-13	1.85054e-12		10620	ARID3B	-1.13475	1.31424	6.42192e-07	3.64878e-06
123811	FOPNL	0.740614	5.55675	1.96556e-14	2.59841e-13		100133669	LOC100133669	-1.13442	-0.877591	0.0020389	0.00637984
1112	FOXN3	0.740253	4.7366	2.5358e-09	1.99522e-08		22882	ZHX2	-1.13439	2.65056	4.1276e-07	2.39859e-06
201627	FAM116A	0.739638	4.635	3.00041e-10	2.6072e-09		5152	PDE9A	-1.13398	3.44267	1.20674e-09	9.8347e-09
81691	LOC81691	0.739184	3.11816	4.00654e-05	0.000172717		219699	UNC5B	-1.13314	4.46698	0.000207771	0.00079113
5707	PSMD1	0.739052	8.23044	9.52906e-14	1.18296e-12		205	AK4	-1.13043	4.67905	2.05424e-22	4.87374e-21
125950	RAVER1	0.738881	7.13363	7.76109e-12	8.0182e-11		8878	SQSTM1	-1.12993	11.4625	1.69307e-36	7.65075e-35
137075	CLDN23	0.738876	0.0722023	0.00340808	0.0102022		497258	BDNF-AS	-1.12972	3.52329	5.62184e-14	7.0851e-13
9358	ITGBL1	0.738161	3.59507	5.2382e-08	3.4427e-07		57522	SRGAP1	-1.12854	4.3064	1.48913e-19	2.93866e-18
3590	IL11RA	0.737796	4.00848	5.33747e-09	4.00431e-08		100132356	LOC100132356	-1.1255	0.759117	0.000250237	0.000939278
546	ATRX	0.737715	6.92706	4.28187e-13	4.96282e-12		627	BDNF	-1.12546	5.16297	1.48243e-21	3.36253e-20
79711	IPO4	0.737539	7.66961	8.79297e-11	8.12388e-10		2554	GABRA1	-1.12544	-0.0869216	0.000156796	0.00061034
2954	GSTZ1	0.737538	4.47686	3.14237e-08	2.12854e-07		1026	CDKN1A	-1.12519	7.68847	4.87894e-32	1.82779e-30
30815	ST6GALNAC6	0.737313	4.77749	1.14538e-10	1.04534e-09		287	ANK2	-1.1246	4.75721	3.25394e-11	3.13997e-10
55824	PAG1	0.737239	0.905148	0.00191392	0.0060253		728463	LOC728463	-1.12353	2.24434	2.62847e-09	2.06324e-08
7993	UBXN8	0.736594	4.41243	4.63877e-07	2.68355e-06		23135	KDM6B	-1.12287	5.47701	2.33706e-28	7.5814e-27
784	CACNB3	0.735908	5.4377	1.73894e-10	1.55467e-09		1284	COL4A2	-1.12269	7.11363	2.69325e-10	2.35794e-09
84727	SPSB2	0.735355	3.65184	5.96948e-07	3.40755e-06		93953	ACRC	-1.12066	1.27828	6.73659e-05	0.000280514
65018	PINK1	0.734324	5.4658	2.19079e-11	2.16074e-10		54206	ERRFI1	-1.1201	7.17454	1.21317e-19	2.41667e-18
116412	ZNF837	0.734036	1.0035	0.000926745	0.00312553		3755	KCNG1	-1.11946	4.38579	2.13814e-15	3.1078e-14
440275	EIF2AK4	0.734026	7.14017	1.02908e-15	1.53025e-14		728875	LOC728875	-1.11777	1.27678	3.17182e-07	1.86916e-06
11198	SUPT16H	0.733808	8.62749	8.75979e-15	1.20159e-13		3748	KCNC3	-1.11751	1.71264	7.1037e-10	5.9373e-09
3151	HMGN2	0.733666	6.94201	1.4566e-14	1.95563e-13		5106	PCK2	-1.11627	5.72214	3.09469e-07	1.82716e-06
23363	OBSL1	0.733055	6.97976	3.65461e-15	5.19179e-14		51646	YPEL5	-1.11473	5.38827	1.75164e-14	2.3302e-13
11123	RCAN3	0.73281	3.72194	6.49815e-09	4.82059e-08		54020	SLC37A1	-1.11363	4.30138	2.41205e-20	5.01116e-19
4801	NFYB	0.73238	5.75186	2.79319e-12	3.02177e-11		1124	CHN2	-1.11332	3.25078	4.80627e-10	4.0892e-09
222236	NAPEPLD	0.732203	3.76554	7.11348e-09	5.24401e-08		9589	WTAP	-1.11295	6.46055	2.87113e-23	7.24079e-22
80178	C16orf59	0.731988	4.90683	6.8864e-09	5.08586e-08		7832	BTG2	-1.11149	4.24297	1.68005e-13	2.03136e-12
83759	RBM4B	0.731708	3.70592	2.23717e-07	1.34688e-06		2498	FTH1P3	-1.11063	-1.08202	0.00164845	0.00526303
5757	PTMA	0.730852	9.43533	1.5011e-15	2.21653e-14		81603	TRIM8	-1.11063	5.89537	1.52391e-21	3.45325e-20
80335	WDR82	0.730822	6.77481	1.28058e-14	1.73031e-13		6474	SHOX2	-1.11061	4.20103	2.10523e-15	3.06188e-14
735301	SNHG9	0.730741	1.52172	0.000474419	0.0016945		55603	FAM46A	-1.11015	6.08048	2.00085e-13	2.40922e-12
4157	MC1R	0.73023	3.12994	6.83291e-05	0.000284067		389289	ANXA2R	-1.10924	1.6529	5.20815e-09	3.91361e-08
84254	CAMKK1	0.730151	3.2318	1.53835e-06	8.29611e-06		54463	FAM134B	-1.10759	1.3574	5.08242e-05	0.000215615
23201	FAM168A	0.729452	3.91275	2.06664e-08	1.42947e-07		3233	HOXD4	-1.10753	-0.195952	0.00176223	0.00559248
5291	PIK3CB	0.729326	5.52273	2.23436e-12	2.43994e-11		3949	LDLR	-1.1062	7.62125	1.21303e-13	1.48525e-12
4199	ME1	0.728918	7.81776	7.3947e-16	1.11386e-14		79101	TAF1D	-1.10611	6.21963	7.98789e-24	2.08466e-22
84836	ABHD14B	0.728819	3.49924	1.93487e-07	1.17771e-06		100289230	LOC100289230	-1.10461	0.551285	6.60595e-05	0.00027537
948	CD36	0.728812	0.751761	0.00178234	0.00564625		55281	TMEM140	-1.10413	5.73208	1.40892e-24	3.85e-23
8031	NCOA4	0.728764	7.79559	6.54809e-15	9.08557e-14		6617	SNAPC1	-1.10285	5.17415	2.89456e-20	5.98148e-19
51222	ZNF219	0.728625	4.16893	1.17789e-07	7.38033e-07		57476	GRAMD1B	-1.10076	4.82569	3.39214e-14	4.39917e-13
80310	PDGFD	0.728365	3.13445	1.56116e-06	8.41126e-06		7038	TG	-1.10019	-0.0837609	0.000229275	0.000867042
6871	TADA2A	0.728304	4.09496	1.05914e-09	8.66527e-09		3075	CFH	-1.09969	6.48288	7.91703e-23	1.9418e-21
85302	FBF1	0.728244	5.41944	4.68811e-10	3.99159e-09		7325	UBE2E2	-1.09799	3.22771	5.28387e-10	4.47424e-09
122786	FRMD6	0.727877	6.47655	7.54696e-10	6.27616e-09		644524	NKX2-4	-1.09771	2.04289	1.7018e-09	1.36679e-08
114790	STK11IP	0.727865	5.27069	6.79819e-08	4.39592e-07		100131378	C11orf91	-1.0971	-0.694069	0.000366952	0.00133509
375748	ERCC6L2	0.72753	4.79999	3.71055e-10	3.19322e-09		3097	HIVEP2	-1.09553	5.06064	1.87535e-20	3.93485e-19
30846	EHD2	0.727294	7.76512	5.58152e-14	7.04193e-13		199223	TTC21A	-1.09514	1.06497	0.000227547	0.000860928
23355	VPS8	0.727028	6.70671	5.48343e-14	6.92946e-13		23258	DENND5A	-1.09248	7.89632	5.00218e-32	1.87095e-30
8986	RPS6KA4	0.726937	6.62547	1.05554e-10	9.66811e-10		6446	SGK1	-1.09228	5.52281	1.34455e-16	2.15974e-15
55556	ENOSF1	0.726868	6.70012	1.78849e-09	1.43296e-08		374500	THSD1P1	-1.092	-0.747143	0.00127871	0.00418732
2002	ELK1	0.726602	5.83318	2.83268e-13	3.34493e-12		7439	BEST1	-1.09185	2.10078	8.09252e-08	5.19097e-07
9738	CCP110	0.726598	5.41867	1.57114e-13	1.90688e-12		22807	IKZF2	-1.09174	1.75087	7.50314e-09	5.51679e-08
196500	C12orf53	0.726522	2.79457	8.55722e-07	4.78245e-06		22990	PCNX	-1.09154	6.96284	9.48862e-20	1.90157e-18
11127	KIF3A	0.726299	4.90811	4.29124e-11	4.09669e-10		203859	ANO5	-1.09047	1.69709	1.15687e-07	7.25254e-07
100861437	NARR	0.726148	4.07708	5.23638e-09	3.93355e-08		58499	ZNF462	-1.08992	4.36797	1.23142e-18	2.27182e-17
29929	ALG6	0.726092	4.49455	1.72151e-10	1.53968e-09		643180	CCT6P3	-1.08922	1.35482	3.18378e-08	2.15597e-07
1642	DDB1	0.725993	8.43752	6.13318e-12	6.44012e-11		26801	SNORD48	-1.08658	-0.693118	0.00065547	0.00227382
55746	NUP133	0.725926	6.28243	2.72353e-12	2.95329e-11		8971	H1FX	-1.08634	7.6095	4.83841e-20	9.82357e-19
23321	TRIM2	0.725808	4.12319	5.4752e-06	2.70868e-05		375790	AGRN	-1.08629	9.94947	1.38259e-14	1.86272e-13
90768	MGC45800	0.725648	4.80878	1.08167e-07	6.81048e-07		84815	MGC12916	-1.08425	0.159359	0.00295006	0.00894649
7529	YWHAB	0.725582	7.19576	1.42227e-14	1.91064e-13		388272	C16orf87	-1.08355	4.0654	3.40038e-19	6.53272e-18
24149	ZNF318	0.725429	5.13442	2.57103e-11	2.51373e-10		3918	LAMC2	-1.08236	-0.728663	0.000580994	0.00203786
8665	EIF3F	0.725133	7.51295	1.17022e-14	1.58395e-13		55450	CAMK2N1	-1.08203	4.05857	6.81643e-13	7.7916e-12
5052	PRDX1	0.724942	10.1954	5.46093e-12	5.76551e-11		2355	FOSL2	-1.0802	6.40488	1.02888e-30	3.68224e-29
4522	MTHFD1	0.72456	7.98925	2.50515e-11	2.45339e-10		283663	LOC283663	-1.07971	-0.865535	0.00249827	0.00767557
85019	TMEM241	0.724555	3.52106	4.03136e-07	2.34737e-06		60598	KCNK15	-1.07954	-0.120645	0.000382884	0.00138697
9070	ASH2L	0.724532	5.93225	3.54814e-14	4.58868e-13		23070	FTSJD2	-1.07943	7.05311	2.93828e-28	9.45254e-27
26052	DNM3	0.724102	1.29592	0.000984191	0.00329908		2887	GRB10	-1.07884	7.16839	4.7268e-20	9.60538e-19
23039	XPO7	0.723771	7.53757	8.89812e-15	1.21861e-13		9052	GPRC5A	-1.07864	5.24271	2.69805e-10	2.36125e-09
116236	ABHD15	0.723761	3.8436	1.37026e-06	7.43448e-06		56895	AGPAT4	-1.07862	3.01777	2.45383e-12	2.67081e-11
23568	ARL2BP	0.723715	5.89954	1.64382e-13	1.99067e-12		56134	PCDHAC2	-1.07825	1.66573	2.80953e-07	1.66812e-06
55770	EXOC2	0.723129	6.64034	1.65288e-13	2.00059e-12		337876	CHSY3	-1.07809	3.17629	1.81054e-10	1.61557e-09
1060	CENPC1	0.722991	4.68751	7.92126e-10	6.57332e-09		54874	FNBP1L	-1.07751	6.05801	2.13499e-16	3.38033e-15
80757	TMEM121	0.722875	2.73077	5.87838e-06	2.8909e-05		7844	RNF103	-1.07611	4.39773	2.73832e-16	4.27153e-15
23093	TTLL5	0.722471	5.34927	7.63687e-14	9.53664e-13		10678	B3GNT2	-1.07598	3.98652	8.42777e-17	1.37563e-15
79616	CCNJL	0.722275	3.74754	8.11517e-08	5.20406e-07		9751	SNPH	-1.07595	2.882	3.31824e-10	2.86729e-09
22994	AZI1	0.72219	5.16652	1.25972e-09	1.02521e-08		2239	GPC4	-1.07562	4.84328	4.7142e-12	4.99757e-11
150472	CBWD2	0.72198	4.63332	8.38873e-10	6.94882e-09		51481	VCX3A	-1.07509	0.657312	4.43788e-06	2.2268e-05
90806	ANGEL2	0.721926	4.5923	1.23987e-10	1.12596e-09		51106	TFB1M	-1.07502	3.61244	1.1204e-08	8.07178e-08
57493	HEG1	0.721875	7.79392	9.22326e-13	1.04096e-11		2565	GABRG1	-1.07442	0.449812	0.000247424	0.000929772
28960	DCPS	0.721775	4.96522	1.12396e-10	1.02659e-09		51085	MLXIPL	-1.07255	-0.398064	0.00239635	0.00738687
6598	SMARCB1	0.721395	6.18263	3.88481e-14	4.99626e-13		9627	SNCAIP	-1.0722	2.72511	0.00135501	0.00440671
126432	RINL	0.721078	0.860805	0.000479687	0.00171137		152302	CIDECP	-1.07173	1.85856	1.57927e-08	1.11123e-07
10426	TUBGCP3	0.720703	5.59261	6.73647e-14	8.43948e-13		10865	ARID5A	-1.07045	3.74405	3.00905e-12	3.24924e-11
83742	MARVELD1	0.720637	6.19339	1.39172e-14	1.87394e-13		387895	LOC387895	-1.07032	0.133273	3.40325e-05	0.000148334
10771	ZMYND11	0.720002	6.37326	1.45789e-14	1.95624e-13		132720	C4orf32	-1.06824	1.50182	5.08592e-09	3.82796e-08
435	ASL	0.719469	5.98049	2.12263e-11	2.09619e-10		3718	JAK3	-1.06799	0.544417	0.000203675	0.000776935
54903	MKS1	0.719315	4.51442	1.14445e-10	1.0449e-09		5744	PTHLH	-1.06716	0.483176	0.000228822	0.00086547
5827	PXMP2	0.718652	3.78237	5.13188e-08	3.37576e-07		90637	ZFAND2A	-1.06673	4.95784	1.18705e-19	2.36869e-18
10301	DLEU1	0.718614	1.59362	0.000317339	0.00116646		57085	AGTRAP	-1.06526	5.88902	1.05929e-23	2.74908e-22
51735	RAPGEF6	0.718008	5.1916	1.48488e-12	1.64234e-11		655	BMP7	-1.06444	3.37911	2.45206e-10	2.15654e-09
11196	SEC23IP	0.717696	6.67661	4.85062e-14	6.16669e-13		6660	SOX5	-1.06406	2.6537	2.09213e-07	1.26547e-06
54828	BCAS3	0.717463	3.78933	4.035e-07	2.3489e-06		3889	KRT83	-1.06204	0.516537	3.3858e-05	0.000147712
114791	TUBGCP5	0.7173	5.15409	1.57465e-12	1.73832e-11		27294	DHDH	-1.06181	-0.795711	0.00152753	0.00491411
64375	IKZF4	0.716603	3.3044	9.22577e-07	5.12403e-06		2534	FYN	-1.06167	4.59632	9.20448e-09	6.70827e-08
7045	TGFBI	0.716008	12.0518	4.70661e-09	3.55629e-08		100128750	LOC100128750	-1.06128	1.79657	9.09363e-07	5.05426e-06
89910	UBE3B	0.715855	5.64471	1.04468e-12	1.17164e-11		9284	NPIP	-1.06111	2.5719	8.46011e-11	7.83817e-10
7086	TKT	0.715801	9.45023	3.5583e-12	3.80694e-11		575	BAI1	-1.06108	1.88185	4.21406e-06	2.12045e-05
9942	XYLB	0.715781	2.59033	6.74458e-06	3.2911e-05		28232	SLCO3A1	-1.06073	5.50232	4.48868e-16	6.89997e-15
221322	C6orf170	0.715715	2.23416	3.24038e-05	0.000141687		168544	ZNF467	-1.05926	3.42965	3.39936e-07	1.99588e-06
23098	SARM1	0.715629	5.10514	3.54448e-12	3.7939e-11		23180	RFTN1	-1.05915	2.75919	3.10248e-05	0.000135965
5571	PRKAG1	0.715558	6.06065	4.8261e-11	4.57161e-10		129531	MITD1	-1.05818	3.97225	1.76478e-16	2.81336e-15
55662	HIF1AN	0.715186	5.95812	5.59044e-14	7.04936e-13		202333	CMYA5	-1.05799	0.190829	1.64122e-05	7.5581e-05
996	CDC27	0.714515	7.31285	9.50228e-15	1.29677e-13		5033	P4HA1	-1.05684	7.17212	6.02994e-21	1.30286e-19
25758	C11orf41	0.713877	1.99445	6.1117e-05	0.000256054		79846	C7orf63	-1.05531	2.46525	1.03377e-08	7.49188e-08
1660	DHX9	0.713595	8.72816	8.41889e-08	5.39141e-07		2749	GLUD1P3	-1.05502	1.24671	0.000291217	0.00107829
220164	DOK6	0.713252	2.92026	4.04868e-05	0.000174275		84446	BRSK1	-1.05481	5.8506	6.15003e-27	1.87463e-25
55234	SMU1	0.713226	6.54972	1.24928e-14	1.68999e-13		152007	GLIPR2	-1.05453	3.70447	2.23884e-15	3.2501e-14
79713	IGFLR1	0.712818	4.01919	4.28634e-09	3.26101e-08		174	AFP	-1.05379	2.06263	6.97862e-07	3.94194e-06
10988	METAP2	0.712785	7.36877	3.26237e-13	3.81931e-12		80114	BICC1	-1.05339	4.75953	9.77125e-09	7.09683e-08
57583	TMEM181	0.712694	5.13095	1.01722e-10	9.34244e-10		54762	GRAMD1C	-1.05203	1.23039	9.96934e-06	4.74309e-05
3320	HSP90AA1	0.712582	10.4981	3.56122e-08	2.39549e-07		115123	42432	-1.05037	0.253142	7.66765e-06	3.70957e-05
200728	TMEM17	0.71253	0.888419	0.0027171	0.00829086		79875	THSD4	-1.05036	2.43971	3.33284e-09	2.57782e-08
245812	CNPY4	0.71252	4.84584	1.72262e-09	1.38256e-08		116984	ARAP2	-1.04956	5.21295	3.9183e-21	8.59398e-20
54495	TMX3	0.712339	6.99349	7.9545e-13	9.03468e-12		128853	DUSP15	-1.04727	2.14599	1.04955e-09	8.58984e-09
11338	U2AF2	0.712291	9.39883	2.73228e-08	1.8649e-07		2296	FOXC1	-1.04697	4.35901	1.22837e-19	2.44026e-18
27346	TMEM97	0.712249	4.90035	1.87092e-11	1.86106e-10		5794	PTPRH	-1.04619	3.26107	2.47245e-13	2.9435e-12
23534	TNPO3	0.71184	7.47576	4.90218e-14	6.22542e-13		6196	RPS6KA2	-1.0456	3.47235	3.80584e-05	0.000164707
55276	PGM2	0.711684	6.43741	5.94766e-11	5.58845e-10		3638	INSIG1	-1.04382	7.14261	2.00519e-08	1.38946e-07
65123	INTS3	0.711615	6.41028	6.33078e-12	6.63561e-11		771	CA12	-1.04355	5.31364	4.6705e-14	5.96381e-13
30818	KCNIP3	0.711567	3.22351	6.34325e-06	3.10636e-05		644353	ZCCHC18	-1.0421	1.12126	1.12758e-05	5.30597e-05
7629	ZNF76	0.711325	4.49277	2.62454e-10	2.30038e-09		285352	FLJ39534	-1.04175	-0.882174	0.00160698	0.00514479
80196	RNF34	0.711189	5.21434	5.58372e-10	4.71611e-09		84879	MFSD2A	-1.04049	3.5339	5.79779e-14	7.29102e-13
6326	SCN2A	0.710821	1.91064	0.000169476	0.000655744		950	SCARB2	-1.03996	8.51441	6.31783e-18	1.11508e-16
253714	MMS22L	0.710627	4.66483	7.48409e-10	6.22834e-09		4645	MYO5B	-1.03901	2.77275	4.07736e-10	3.49335e-09
10449	ACAA2	0.710473	5.89649	1.81521e-11	1.80643e-10		200916	RPL22L1	-1.03825	7.1681	7.11409e-09	5.24401e-08
1937	EEF1G	0.710141	9.17119	2.72811e-12	2.95688e-11		25865	PRKD2	-1.03692	7.30132	2.56575e-27	7.93537e-26
51390	AIG1	0.710042	4.75286	9.89185e-08	6.27069e-07		23024	PDZRN3	-1.0369	2.6975	0.000158912	0.000618161
125488	TTC39C	0.709881	4.59029	2.74889e-10	2.40303e-09		752	FMNL1	-1.03509	6.16935	1.81791e-23	4.6554e-22
7586	ZKSCAN1	0.708997	5.64468	5.15451e-08	3.38969e-07		678	ZFP36L2	-1.03445	5.5411	6.83063e-17	1.12362e-15
219654	ZCCHC24	0.70893	5.62386	1.00757e-10	9.25746e-10		58526	MID1IP1	-1.03376	5.36165	2.85299e-22	6.72074e-21
57650	KIAA1524	0.708927	6.12274	1.91732e-12	2.10361e-11		92211	CDHR1	-1.0335	-0.258796	0.00250812	0.00770379
2788	GNG7	0.708914	1.36439	0.00120514	0.00396823		26579	MYEOV	-1.03288	-0.524617	0.00131209	0.00428543
1021	CDK6	0.708511	7.51496	3.15677e-13	3.70127e-12		81622	UNC93B1	-1.03139	6.1671	9.55886e-25	2.64314e-23
5867	RAB4A	0.708226	3.35677	6.22621e-07	3.54538e-06		57101	ANO2	-1.03027	0.847928	2.31321e-05	0.000104045
8148	TAF15	0.708125	7.54264	1.39932e-14	1.88308e-13		9481	SLC25A27	-1.03009	2.40281	5.72675e-05	0.000241013
23600	AMACR	0.708022	1.02524	0.00135087	0.00439573		116843	SLC18B1	-1.02966	3.62371	7.18674e-12	7.46541e-11
2593	GAMT	0.707788	3.6708	7.22402e-08	4.64928e-07		55534	MAML3	-1.02785	-0.00637703	0.000600432	0.00209718
80223	RAB11FIP1	0.707459	3.64184	9.99109e-08	6.32842e-07		100286793	LOC100286793	-1.02783	-0.894527	0.00150072	0.00483657
11278	KLF12	0.707369	3.28612	6.50316e-06	3.17931e-05		55502	HES6	-1.02726	2.41993	1.3426e-10	1.21483e-09
6251	RSU1	0.707038	5.87087	4.69491e-14	5.99169e-13		4170	MCL1	-1.02714	7.95742	3.77456e-21	8.2944e-20
1020	CDK5	0.707021	5.40873	7.84041e-12	8.08734e-11		51175	TUBE1	-1.02604	4.06876	3.92962e-09	3.00537e-08
23556	PIGN	0.706872	5.63223	1.14752e-12	1.28327e-11		10867	TSPAN9	-1.02498	5.60221	8.69617e-14	1.08187e-12
8564	KMO	0.706841	4.59985	2.06273e-10	1.83076e-09		54972	TMEM132A	-1.02453	7.1214	1.04299e-15	1.54895e-14
3065	HDAC1	0.706292	7.84883	1.89323e-10	1.68677e-09		116	ADCYAP1	-1.02432	-0.121576	0.000494885	0.00175948
79659	DYNC2H1	0.706276	5.0754	7.6511e-08	4.91732e-07		329	BIRC2	-1.02405	7.00102	1.28927e-27	4.03582e-26
5784	PTPN14	0.706188	5.82467	4.61164e-12	4.89108e-11		146857	SLFN13	-1.02397	1.30516	1.04327e-06	5.75994e-06
2271	FH	0.705063	7.18441	5.58327e-13	6.41042e-12		715	C1R	-1.02297	7.95008	1.60226e-12	1.76712e-11
57089	ENTPD7	0.704743	4.93307	1.13997e-11	1.15675e-10		2115	ETV1	-1.01989	5.81176	8.9213e-09	6.5121e-08
5295	PIK3R1	0.704742	5.69115	6.95716e-10	5.8253e-09		57732	ZFYVE28	-1.01982	3.35244	2.60405e-14	3.41526e-13
79154	DHRS11	0.70444	3.93475	1.76864e-08	1.2355e-07		3212	HOXB2	-1.01918	4.5157	1.94102e-15	2.82659e-14
201973	CCDC111	0.704339	4.56222	3.75634e-10	3.23023e-09		7681	MKRN3	-1.0178	2.71611	8.57711e-08	5.48968e-07
347442	DCAF8L2	0.704079	2.67733	4.14747e-06	2.08966e-05		10846	PDE10A	-1.01593	3.00232	1.40989e-08	9.99923e-08
5527	PPP2R5C	0.703877	6.97015	7.94075e-12	8.17915e-11		55106	SLFN12	-1.01538	4.12902	2.99532e-15	4.29724e-14
93323	HAUS8	0.7038	5.59605	2.81688e-09	2.20444e-08		132241	RPL32P3	-1.01366	3.29739	2.21585e-05	9.99565e-05
54939	COMMD4	0.703728	1.33934	0.000920221	0.00310578		2124	EVI2B	-1.01282	0.785258	2.44646e-05	0.000109551
64087	MCCC2	0.703682	6.32155	1.40698e-12	1.55916e-11		401588	LOC401588	-1.01097	2.23748	4.24287e-06	2.1331e-05
54838	WBP1L	0.703672	5.21065	1.41012e-09	1.14241e-08		56913	C1GALT1	-1.01017	5.57171	1.56257e-23	4.02816e-22
10654	PMVK	0.703613	4.46439	1.06471e-08	7.70643e-08		57512	GPR158	-1.00844	1.99227	8.85135e-07	4.93023e-06
64792	RABL5	0.703477	4.21496	7.59288e-08	4.88261e-07		9920	KBTBD11	-1.00786	4.58919	1.09394e-09	8.94366e-09
1738	DLD	0.70331	7.33062	1.40169e-12	1.55404e-11		388753	C1orf31	-1.00772	5.99881	1.44339e-25	4.17503e-24
10973	ASCC3	0.70326	6.5456	1.47906e-13	1.79959e-12		9144	SYNGR2	-1.00756	5.78208	5.67065e-24	1.49503e-22
201255	LRRC45	0.703023	5.24474	1.47768e-08	1.04614e-07		79642	ARSJ	-1.00699	5.11841	1.49886e-22	3.60395e-21
8555	CDC14B	0.702933	5.33425	3.24205e-12	3.48787e-11		171489	SPANXE	-1.0066	3.22127	3.92806e-10	3.36917e-09
9679	FAM53B	0.702863	4.63152	1.2632e-10	1.14566e-09		415116	PIM3	-1.0066	6.71748	2.65576e-26	7.90837e-25
5090	PBX3	0.702628	3.50851	2.72876e-07	1.6239e-06		11217	AKAP2	-1.00651	5.39153	5.59751e-19	1.0596e-17
9319	TRIP13	0.702018	6.82983	1.22458e-06	6.69414e-06		4824	NKX3-1	-1.00622	3.94712	1.44946e-15	2.143e-14
58497	PRUNE	0.701595	4.33704	5.19576e-08	3.41585e-07		23414	ZFPM2	-1.00482	2.60707	7.7873e-11	7.24953e-10
7372	UMPS	0.701571	5.93756	1.29908e-12	1.44579e-11		79695	GALNT12	-1.00422	-0.36022	0.000659761	0.00228686
343099	CCDC18	0.701225	3.58357	2.84394e-05	0.000125558		4790	NFKB1	-1.00381	6.99527	1.19322e-19	2.37895e-18
9870	KIAA0317	0.701089	6.34009	2.79042e-13	3.30342e-12		728215	FAM155A	-1.00373	3.76296	9.17987e-06	4.38771e-05
55133	SRBD1	0.701033	5.19498	1.71238e-11	1.70775e-10		10211	FLOT1	-1.00243	9.07803	7.14695e-12	7.43405e-11
2517	FUCA1	0.701004	6.19982	9.625e-10	7.91642e-09		79156	PLEKHF1	-1.00219	2.98107	7.73471e-11	7.20345e-10
117144	CATSPER1	0.70089	2.29015	0.0010242	0.00342239		253260	RICTOR	-1.00215	5.98458	3.93855e-23	9.8898e-22
29883	CNOT7	0.700714	6.72421	1.3155e-13	1.60563e-12		57132	CHMP1B	-1.0006	6.62112	1.11259e-16	1.8021e-15
594	BCKDHB	0.700589	3.41149	4.41548e-06	2.21604e-05		64283	RGNEF	-1.00044	3.90785	4.36785e-11	4.16812e-10
51236	FAM203A	0.700395	1.38576	0.000155641	0.000606453		3166	HMX1	-1.00002	4.35576	3.43538e-15	4.90133e-14
81627	TRMT1L	0.700393	5.32346	2.91451e-10	2.53826e-09		4621	MYH3	-0.999556	1.20246	0.00327336	0.00982813
990	CDC6	0.700336	6.6734	6.15978e-12	6.46513e-11		57475	PLEKHH1	-0.999279	2.6711	6.87938e-10	5.76642e-09
9414	TJP2	0.700325	5.97347	2.65877e-06	1.3797e-05		8837	CFLAR	-0.99773	4.6809	1.71276e-10	1.53244e-09
57545	CC2D2A	0.699754	4.47106	1.4547e-07	9.01419e-07		641467	TSC22D1-AS1	-0.997136	1.01458	1.57483e-06	8.47881e-06
8303	SNN	0.699496	4.49337	2.59057e-07	1.54681e-06		2697	GJA1	-0.995538	6.37447	5.57496e-07	3.19412e-06
51763	INPP5K	0.699483	5.84132	4.86134e-13	5.59536e-12		2274	FHL2	-0.995124	6.92117	5.4979e-09	4.11671e-08
583	BBS2	0.699253	4.64763	1.214e-06	6.642e-06		321	APBA2	-0.995039	6.08813	4.01129e-14	5.14185e-13
84286	TMEM175	0.698987	4.50625	4.19487e-07	2.43586e-06		4758	NEU1	-0.994514	6.68507	1.00892e-25	2.94771e-24
5567	PRKACB	0.698712	5.09581	9.28676e-10	7.6572e-09		7163	TPD52	-0.992654	4.28512	1.50138e-16	2.40334e-15
1780	DYNC1I1	0.698193	2.81111	2.21706e-05	9.99916e-05		221749	PXDC1	-0.992538	4.67527	3.6236e-19	6.95008e-18
84993	UBL7	0.69794	6.48315	4.83653e-14	6.15551e-13		2123	EVI2A	-0.991843	2.33337	4.80166e-07	2.7702e-06
100499466	LOC100499466	0.697211	5.61078	7.07607e-13	8.07249e-12		6014	RIT2	-0.991695	1.09139	0.000160302	0.000623258
5983	RFC3	0.696987	5.65815	1.79118e-10	1.59891e-09		284217	LAMA1	-0.991285	4.17004	3.48378e-13	4.07031e-12
29090	TIMM21	0.696666	4.86551	4.37453e-09	3.32593e-08		11272	PRR4	-0.990257	1.3062	5.83608e-06	2.87314e-05
51105	PHF20L1	0.696384	6.18757	1.15196e-13	1.41719e-12		7675	ZNF121	-0.98957	3.15566	3.3345e-06	1.70446e-05
113235	SLC46A1	0.696304	4.54961	1.84803e-09	1.47861e-08		3460	IFNGR2	-0.988828	6.22496	1.0947e-14	1.48867e-13
25831	HECTD1	0.696125	7.54066	1.21104e-11	1.22672e-10		79974	CPED1	-0.986324	5.54448	1.83858e-08	1.2805e-07
388323	GLTPD2	0.695839	0.317627	0.00253364	0.00777499		100534611	TM4SF19-TCTEX1D2	-0.986021	3.46525	2.58597e-11	2.52689e-10
55313	CPPED1	0.695821	3.94979	1.60178e-08	1.12673e-07		219738	C10orf35	-0.986012	3.52211	2.6392e-10	2.31237e-09
57677	ZFP14	0.695708	1.37731	0.000251423	0.000943121		9181	ARHGEF2	-0.984307	8.28044	1.97116e-20	4.11727e-19
83746	L3MBTL2	0.69565	5.34358	2.39705e-12	2.61023e-11		6720	SREBF1	-0.983933	7.83705	1.32273e-12	1.4707e-11
4644	MYO5A	0.695295	6.02608	1.96857e-12	2.15781e-11		3958	LGALS3	-0.983862	6.0513	5.61568e-15	7.8481e-14
10512	SEMA3C	0.695249	7.44706	1.64422e-07	1.01059e-06		57619	SHROOM3	-0.982813	3.01785	5.23956e-08	3.4427e-07
27245	AHDC1	0.694499	4.10209	4.69595e-09	3.5494e-08		23462	HEY1	-0.982765	1.07984	1.08989e-06	6.00692e-06
89782	LMLN	0.694295	4.31189	6.25431e-08	4.06119e-07		54795	TRPM4	-0.982674	5.2519	3.40338e-19	6.53308e-18
54069	MIS18A	0.694291	4.96196	2.32294e-10	2.04918e-09		6844	VAMP2	-0.982562	3.95812	1.57135e-13	1.90688e-12
6453	ITSN1	0.694081	6.30108	9.86251e-14	1.22305e-12		3481	IGF2	-0.980459	-0.670396	0.00188761	0.00595055
54858	PGPEP1	0.69356	4.55147	2.69724e-08	1.84207e-07		388228	SBK1	-0.980369	1.36566	3.47099e-06	1.76985e-05
401233	HTATSF1P2	0.693468	3.03705	2.31286e-06	1.20993e-05		64783	RBM15	-0.979596	0.782907	5.3885e-05	0.000227768
153478	PLEKHG4B	0.693332	5.38284	1.5336e-07	9.45352e-07		1833	EPYC	-0.978057	1.51697	0.00189155	0.00596043
51692	CPSF3	0.693276	6.34188	1.01686e-13	1.25831e-12		57715	SEMA4G	-0.977602	0.724025	6.78004e-06	3.30632e-05
79587	CARS2	0.692774	5.39036	8.78752e-07	4.89584e-06		2346	FOLH1	-0.977401	1.86553	2.36913e-05	0.000106293
23229	ARHGEF9	0.692289	4.2917	1.10582e-09	9.03757e-09		116931	MED12L	-0.977204	2.80923	3.13555e-08	2.12516e-07
328	APEX1	0.691923	7.27531	1.44371e-13	1.75934e-12		60401	EDA2R	-0.976823	1.93069	1.67727e-08	1.17555e-07
148137	C19orf55	0.691558	4.15692	1.29886e-08	9.27125e-08		6398	SECTM1	-0.976494	6.1888	7.21319e-24	1.88885e-22
84733	CBX2	0.691234	6.3532	3.86914e-09	2.96498e-08		10668	CGRRF1	-0.976396	2.72869	2.66411e-08	1.82105e-07
399687	MYO18A	0.691227	6.7084	1.5439e-11	1.54836e-10		460	ASTN1	-0.976326	-0.117723	0.00174134	0.00553148
401565	FAM166A	0.691066	4.30451	2.42987e-05	0.00010885		6482	ST3GAL1	-0.976171	4.86299	1.01119e-09	8.29047e-09
56980	PRDM10	0.690255	3.86295	3.59321e-06	1.82705e-05		23542	MAPK8IP2	-0.975723	3.51875	2.47515e-11	2.42575e-10
5738	PTGFRN	0.690062	6.89022	3.40961e-11	3.28201e-10		222389	BEND7	-0.974856	1.57577	1.3354e-06	7.25383e-06
644660	RAD21-AS1	0.68985	0.948311	0.00135305	0.00440096		6478	SIAH2	-0.974373	5.10243	3.54465e-16	5.50425e-15
9779	TBC1D5	0.689474	4.60276	3.78493e-09	2.90332e-08		5271	SERPINB8	-0.973826	5.19617	9.92615e-13	1.11595e-11
9575	CLOCK	0.689063	5.3525	1.15079e-09	9.39193e-09		11221	DUSP10	-0.973241	3.59799	1.47581e-11	1.48264e-10
91875	TTC5	0.689043	4.04941	3.79331e-08	2.54277e-07		26993	AKAP8L	-0.972549	6.53865	9.51766e-17	1.55026e-15
27340	UTP20	0.688902	6.55392	5.19628e-06	2.57948e-05		285590	SH3PXD2B	-0.971494	5.41219	8.7099e-08	5.5716e-07
79172	CENPO	0.688618	5.42475	2.76303e-06	1.43124e-05		215	ABCD1	-0.971464	5.53885	1.13613e-20	2.41879e-19
146198	ZFP90	0.688472	3.34611	2.15176e-06	1.13126e-05		728730	LOC728730	-0.971377	2.50942	5.62786e-06	2.77887e-05
84671	ZNF347	0.688208	3.9274	1.97917e-08	1.37265e-07		440905	LOC440905	-0.971076	1.35266	0.000210756	0.000801578
100507171	BOLA3-AS1	0.688145	1.51987	0.000210414	0.000800454		2252	FGF7	-0.97031	3.43301	0.00103546	0.00345755
100526837	EEF1E1-MUTED	0.688022	3.21863	4.12225e-07	2.39608e-06		9935	MAFB	-0.970273	1.21029	1.2942e-05	6.0423e-05
284338	PRR19	0.687991	2.6866	1.58395e-05	7.31236e-05		4860	PNP	-0.968668	5.62023	2.27153e-13	2.72244e-12
7468	WHSC1	0.687947	7.89913	6.45953e-09	4.79347e-08		339483	MTMR9LP	-0.968191	0.719132	2.21436e-05	9.99084e-05
10178	ODZ1	0.687787	2.79628	2.02443e-05	9.19106e-05		468	ATF4	-0.96803	7.93723	9.02133e-23	2.20335e-21
9936	CD302	0.687259	4.1	1.23408e-07	7.70949e-07		11332	ACOT7	-0.967906	6.73199	8.01442e-22	1.84674e-20
1869	E2F1	0.687046	5.75519	1.10759e-08	7.98697e-08		127544	RNF19B	-0.967583	4.61652	5.44837e-16	8.30921e-15
81544	GDPD5	0.686555	4.06389	7.2868e-07	4.10802e-06		5125	PCSK5	-0.967384	2.01181	1.58339e-05	7.31161e-05
3385	ICAM3	0.686431	2.60194	1.0187e-05	4.82981e-05		57030	SLC17A7	-0.965345	1.00694	2.7508e-05	0.000121956
8898	MTMR2	0.68604	6.59633	2.69668e-13	3.19722e-12		827	CAPN6	-0.96516	0.34944	0.000586398	0.00205465
79066	METTL16	0.685731	4.67746	2.20994e-08	1.52361e-07		64782	AEN	-0.964086	5.65685	1.59726e-11	1.59843e-10
4920	ROR2	0.684893	2.65216	0.000628682	0.00218861		81553	FAM49A	-0.963636	-0.255698	0.001146	0.0037869
10527	IPO7	0.684536	8.48804	1.03944e-12	1.16634e-11		4783	NFIL3	-0.963511	4.66255	8.21319e-19	1.5335e-17
56107	PCDHGA9	0.684505	0.961889	0.000865891	0.00293814		51726	DNAJB11	-0.963439	7.95162	3.17439e-25	9.04681e-24
80344	DCAF11	0.684462	6.05809	2.34381e-12	2.55345e-11		55332	DRAM1	-0.962498	5.61033	3.76728e-14	4.85317e-13
29066	ZC3H7A	0.68435	6.41487	7.84117e-12	8.08734e-11		91156	IGFN1	-0.962495	1.51811	0.000373388	0.00135574
26240	FAM50B	0.683957	2.9651	3.91785e-06	1.98084e-05		7779	SLC30A1	-0.961958	4.8443	5.47993e-18	9.73851e-17
64776	C11orf1	0.68372	3.00137	6.18262e-06	3.03153e-05		1272	CNTN1	-0.961409	-0.589981	0.0018326	0.00579126
9540	TP53I3	0.683454	3.20927	2.87721e-06	1.48641e-05		23015	GOLGA8A	-0.96098	3.67992	0.000433816	0.00155906
340385	ZNF517	0.683365	2.42169	3.53048e-05	0.000153563		58528	RRAGD	-0.960433	4.90018	4.36113e-13	5.04462e-12
2547	XRCC6	0.683365	9.62483	6.24125e-13	7.15879e-12		9459	ARHGEF6	-0.960051	4.1434	8.77426e-11	8.10982e-10
221092	HNRNPUL2	0.683329	5.7737	6.48449e-13	7.42679e-12		645676	LOC645676	-0.9592	1.30888	1.75673e-05	8.05438e-05
150356	CHADL	0.683305	1.44054	0.000221403	0.000838501		4209	MEF2D	-0.958688	6.04861	5.10778e-19	9.7006e-18
115106	HAUS1	0.68309	4.50541	1.33037e-08	9.4758e-08		59348	ZNF350	-0.958382	3.42435	6.0996e-12	6.40776e-11
57507	ZNF608	0.682629	5.49841	3.4617e-11	3.32527e-10		23483	TGDS	-0.957912	3.81731	3.27856e-09	2.53837e-08
91526	ANKRD44	0.68238	2.837	1.76522e-05	8.09013e-05		388630	LOC388630	-0.957814	0.0867166	0.00112523	0.00372674
55055	ZWILCH	0.682143	6.5058	5.89372e-10	4.95991e-09		80146	UXS1	-0.957501	7.3432	3.74403e-14	4.82857e-13
93587	RG9MTD2	0.681917	2.76341	6.86353e-05	0.000285135		100887750	MRPS31P3	-0.957443	1.98569	5.44247e-07	3.12283e-06
2110	ETFDH	0.681762	4.05357	6.56381e-09	4.86619e-08		4294	MAP3K10	-0.957026	4.62427	1.41147e-18	2.5855e-17
389136	VGLL3	0.681231	3.93846	3.54622e-08	2.38679e-07		23704	KCNE4	-0.95645	1.11812	3.85141e-06	1.95022e-05
222229	LRWD1	0.680746	5.99802	1.41971e-09	1.14978e-08		80824	DUSP16	-0.956002	5.58581	5.2833e-23	1.31669e-21
387509	GPR153	0.680627	3.11229	7.65998e-06	3.70695e-05		91355	LRP5L	-0.954897	2.43562	1.97424e-05	8.98073e-05
7581	ZNF33A	0.680459	3.84393	3.4033e-08	2.29725e-07		10140	TOB1	-0.954618	4.64499	4.94074e-17	8.23232e-16
282763	OR51B5	0.680456	4.84626	2.68006e-08	1.83088e-07		56965	PARP6	-0.953506	5.82548	1.41552e-18	2.59089e-17
10097	ACTR2	0.680046	8.45658	7.05303e-12	7.34293e-11		90499	LOC90499	-0.951069	4.15526	0.000177214	0.000684085
55749	CCAR1	0.679804	7.06978	4.32023e-10	3.69055e-09		64114	TMBIM1	-0.950853	6.34172	9.03085e-22	2.07477e-20
1069	CETN2	0.679525	5.09449	1.53294e-09	1.23759e-08		153768	PRELID2	-0.950465	2.68921	2.90924e-09	2.27114e-08
11258	DCTN3	0.67847	6.3509	1.97079e-12	2.15923e-11		9353	SLIT2	-0.950289	5.12112	1.03808e-18	1.92584e-17
9331	B4GALT6	0.678297	4.65103	5.43787e-08	3.56493e-07		5187	PER1	-0.949174	4.00383	5.10826e-15	7.15187e-14
5413	42618	0.678262	3.19218	3.40381e-06	1.73721e-05		4343	MOV10	-0.949052	6.84444	3.87976e-21	8.51749e-20
201725	C4orf46	0.678062	4.61148	6.27261e-09	4.66519e-08		3673	ITGA2	-0.948593	7.8121	2.65922e-16	4.16492e-15
85464	SSH2	0.678038	4.48957	2.45031e-09	1.93188e-08		79608	RIC3	-0.948575	2.02021	9.68594e-05	0.00039167
7707	ZNF148	0.677792	5.74598	2.64539e-11	2.58062e-10		9853	RUSC2	-0.945882	5.75014	1.48567e-19	2.93432e-18
6769	STAC	0.677262	3.4674	3.43034e-05	0.000149403		56944	OLFML3	-0.945243	1.2931	0.0004198	0.00151103
5099	PCDH7	0.676827	6.20375	1.93958e-10	1.7255e-09		23286	WWC1	-0.94456	4.57922	7.6202e-13	8.6677e-12
9868	TOMM70A	0.676802	6.97627	9.45727e-13	1.06581e-11		5144	PDE4D	-0.942894	6.38857	7.88246e-12	8.12632e-11
100507290	ZNF865	0.676665	4.8706	7.63794e-10	6.34955e-09		3575	IL7R	-0.940724	3.69932	2.18838e-12	2.39423e-11
729156	LOC729156	0.676586	2.27793	0.000110329	0.000441677		27295	PDLIM3	-0.940377	2.31567	0.000200065	0.000764673
2630	GBAP1	0.67637	1.88124	5.57873e-05	0.00023521		1010	CDH12	-0.939183	5.87835	7.11857e-19	1.33449e-17
375298	CERKL	0.676306	3.98471	1.84057e-07	1.12443e-06		29923	HILPDA	-0.938392	3.72034	2.75731e-13	3.26589e-12
162239	ZFP1	0.676293	3.32252	1.14232e-05	5.37317e-05		57035	C1orf63	-0.938288	4.78659	9.84354e-06	4.69093e-05
79622	SNRNP25	0.675909	5.16058	1.54108e-09	1.24374e-08		5997	RGS2	-0.938257	5.73653	1.21576e-22	2.95073e-21
6293	VPS52	0.67581	6.13013	1.42769e-11	1.43554e-10		1106	CHD2	-0.937766	7.02325	8.12532e-21	1.74263e-19
116143	WDR92	0.675689	4.06987	6.00544e-08	3.91601e-07		84612	PARD6B	-0.93717	1.28488	1.00332e-05	4.76763e-05
64425	POLR1E	0.675501	6.26672	8.14277e-10	6.7523e-09		91133	L3MBTL4	-0.93638	3.211	3.75682e-06	1.90565e-05
7477	WNT7B	0.675302	3.74491	1.48982e-07	9.21548e-07		219902	TMEM136	-0.935282	3.35995	2.11903e-09	1.68212e-08
63892	THADA	0.675243	5.46964	1.346e-08	9.57828e-08		197259	MLKL	-0.935252	4.42032	1.02036e-11	1.04084e-10
221527	ZBTB12	0.675029	2.73922	7.9856e-06	3.85777e-05		23210	JMJD6	-0.934011	5.78252	5.78707e-11	5.44195e-10
100652739	LOC100652739	0.674778	3.52219	2.49961e-06	1.30264e-05		79178	THTPA	-0.932346	4.0831	1.17616e-13	1.44467e-12
161823	ADAL	0.674592	3.91014	4.69237e-06	2.3474e-05		51310	SLC22A17	-0.932343	3.91605	1.00878e-09	8.27361e-09
5917	RARS	0.674565	7.62378	2.91391e-11	2.83185e-10		55905	RNF114	-0.931717	7.14837	2.21169e-16	3.49224e-15
79937	CNTNAP3	0.674486	4.43832	5.775e-08	3.77635e-07		93611	FBXO44	-0.930858	2.83028	6.85401e-09	5.06516e-08
4176	MCM7	0.674262	9.30091	2.63352e-07	1.57085e-06		51566	ARMCX3	-0.930449	4.8185	3.68231e-15	5.22155e-14
51333	ZNF771	0.674088	4.05087	3.76379e-07	2.19708e-06		4752	NEK3	-0.92989	2.40349	1.09649e-07	6.89448e-07
55086	CXorf57	0.674078	4.20138	5.28527e-07	3.03638e-06		9294	S1PR2	-0.929758	2.29701	1.27224e-08	9.10362e-08
55291	PPP6R3	0.674068	7.31567	3.87226e-13	4.50155e-12		6262	RYR2	-0.929654	2.52016	8.15764e-06	3.93351e-05
5465	PPARA	0.673805	4.50646	2.68374e-07	1.59916e-06		29078	NDUFAF4	-0.92914	4.44427	1.32233e-16	2.12552e-15
3489	IGFBP6	0.673762	7.42075	6.01655e-11	5.64403e-10		84759	PCGF1	-0.929132	4.46493	2.31191e-15	3.34988e-14
29978	UBQLN2	0.67336	5.59306	7.31967e-12	7.5967e-11		134429	STARD4	-0.929071	5.28633	6.23828e-18	1.10187e-16
81573	ANKRD13C	0.673335	5.48091	2.26316e-10	1.99949e-09		1942	EFNA1	-0.928909	4.23223	9.8499e-13	1.10791e-11
4437	MSH3	0.67321	4.92882	7.82258e-10	6.49375e-09		8233	ZRSR2	-0.928488	3.71551	9.2977e-07	5.16151e-06
55125	CEP192	0.672866	5.35396	3.28771e-09	2.5446e-08		6948	TCN2	-0.928046	3.32566	1.08751e-05	5.12677e-05
196528	ARID2	0.672803	5.24348	3.08651e-11	2.98959e-10		114818	KLHL29	-0.927433	3.76574	3.57445e-13	4.16786e-12
51115	FAM82B	0.672579	5.69161	3.22386e-11	3.11483e-10		131583	FAM43A	-0.926192	4.24461	5.49793e-09	4.11671e-08
8554	PIAS1	0.672549	5.08779	2.11964e-10	1.87912e-09		84460	ZMAT1	-0.926185	1.4127	0.000413344	0.00148941
51660	BRP44L	0.672489	3.9163	2.34676e-06	1.22628e-05		4194	MDM4	-0.925978	4.69233	9.34271e-13	1.05393e-11
9678	PHF14	0.672243	7.37758	2.67277e-13	3.17384e-12		376497	SLC27A1	-0.925861	4.03415	5.40084e-10	4.5683e-09
401541	CENPP	0.672146	3.30278	5.45465e-07	3.12827e-06		388591	RNF207	-0.924628	2.14761	0.000296714	0.00109724
130574	LYPD6	0.671991	3.12623	3.10103e-06	1.59353e-05		1416	CRYBB2P1	-0.924244	3.05676	4.44338e-09	3.37055e-08
[truncated: 11,366 more rows]

## Sheet: UntransvsMATR3-YFP.expr.diff
gene.ids	gene.names	logFC	logCPM	PValue	p.adj	SUPPRESSED GENES			gene.ids	gene.names	logFC	logCPM	PValue	p.adj	INDUCED GENES
85329	LGALS12	7.49068	-1.57791	5.62868e-10	3.96654e-09	1520 genes whose expression is log Fc >0.94 higher in controls (p>0.01 cutoff)			6373	CXCL11	-12.662	5.74958	1.59728e-174	6.39655e-172	2122 genes whose expression is expression is log Fc >0.94 lower in controls (p>0.01 cutoff)
729920	ISPD	7.26726	-1.76141	4.9182e-12	4.27206e-11	Positive number logFC for untransfected cells relative to cells expressing WT-MATR3:YFP			282618	IL29	-12.328	2.879	1.31644e-103	2.19978e-101	Negative number logFC for untransfected cells relative to cells expressing WT-MATR3:YFP
10786	SLC17A3	6.71509	-2.21393	1.58097e-08	9.43744e-08				6348	CCL3	-12.083	2.63194	3.36735e-78	3.6043e-76
55349	CHDH	6.71002	-2.2147	7.58275e-09	4.69665e-08				1440	CSF3	-11.9047	9.59358	5.10554e-29	1.31909e-27
83876	MRO	6.54679	-2.34136	5.16243e-07	2.57866e-06				6352	CCL5	-11.8025	4.11663	1.06729e-86	1.30473e-84
200772	LOC200772	6.53511	-2.34862	9.34292e-09	5.72883e-08				3627	CXCL10	-11.6801	9.00409	9.72186e-210	5.64524e-207
339145	FAM92B	6.38567	-2.45307	4.41591e-05	0.000169535				969	CD69	-11.6789	2.22068	1.79409e-78	1.92922e-76
100506835	LOC100506835	6.3405	-2.49581	6.89809e-08	3.83214e-07				1437	CSF2	-11.3172	6.20376	1.30485e-120	2.65858e-118
250	ALPP	6.06605	2.87619	7.40328e-118	1.45725e-115				7124	TNF	-11.1053	1.64429	3.24249e-43	1.42101e-41
3815	KIT	5.86096	-0.00482068	3.37171e-31	9.64467e-30				100528017	SAA2-SAA4	-11.0283	1.56602	1.69826e-41	7.00632e-40
5740	PTGIS	5.84729	-2.84603	4.35286e-06	1.93389e-05				3569	IL6	-10.9951	9.68951	2.8247e-219	1.92968e-216
645090	CXorf30	5.78709	-2.88636	3.22523e-05	0.000126434				6374	CXCL5	-10.9277	1.45754	2.97843e-56	1.97657e-54
100130539	LOC100130539	5.78511	-2.88662	8.89748e-06	3.76845e-05				81030	ZBP1	-10.8219	1.34458	8.68709e-80	9.51769e-78
251	ALPPL2	5.72711	-2.92756	3.81021e-05	0.00014774				6355	CCL8	-10.7754	1.31354	1.1899e-33	3.80687e-32
2322	FLT3	5.52524	-3.05948	0.000223361	0.000763392				6364	CCL20	-10.6398	5.52392	2.01627e-118	4.00272e-116
100874127	LINC00332	5.51804	-3.06004	8.86391e-05	0.000324173				6289	SAA2	-10.5132	2.81265	8.1857e-84	9.55423e-82
55259	CASC1	5.48489	-1.53848	1.45307e-12	1.32459e-11				91543	RSAD2	-10.3944	7.77577	0	0
345275	HSD17B13	5.46477	1.02223	1.4519e-42	6.25665e-41				597	BCL2A1	-10.2017	0.736671	6.56092e-26	1.47237e-24
100033413	SNORD116-1	5.44054	-3.10717	0.000124344	0.000443783				6351	CCL4	-10.1907	0.718735	8.38065e-37	2.93158e-35
440925	LOC440925	5.27588	-3.20593	0.00039236	0.00128829				93082	NEURL3	-9.89638	0.411105	1.62321e-55	1.04728e-53
50489	CD207	5.26888	-3.20656	0.000637594	0.0020237				5266	PI3	-9.88606	0.420533	1.99045e-24	4.16132e-23
3158	HMGCS2	5.23315	-0.224076	1.43814e-27	3.49046e-26				400696	LGALS17A	-9.80433	0.322555	3.72144e-47	1.82744e-45
92736	OTOP2	5.09221	-3.31194	0.0010451	0.00319527				1134	CHRNA1	-9.7839	3.72849	5.44135e-74	5.26609e-72
79919	C2orf54	5.0916	-3.31195	0.000877127	0.00271351				55350	VNN3	-9.67004	0.196398	2.23144e-31	6.42251e-30
4232	MEST	4.98909	-3.36818	0.00181031	0.00527909				3456	IFNB1	-9.44801	-0.0291971	9.00389e-39	3.37857e-37
163782	KANK4	4.98825	-3.36828	0.00232505	0.00664174				3290	HSD11B1	-9.43599	-0.0167316	8.98782e-18	1.25122e-16
1268	CNR1	4.9777	-0.803872	1.1792e-17	1.62838e-16				113730	KLHDC7B	-9.4152	6.29047	0	0
414260	C10orf136	4.91312	-1.3199	2.3697e-14	2.51214e-13				6288	SAA1	-9.39825	4.27947	2.50127e-99	3.92548e-97
1113	CHGA	4.90921	-3.40787	0.00207036	0.00597593				149647	FAM71A	-9.34309	1.59412	1.15668e-24	2.4513e-23
147381	CBLN2	4.88142	3.98203	9.90222e-173	3.89829e-170				100506178	LOC100506178	-9.34143	-0.13624	7.59956e-37	2.66237e-35
552	AVPR1A	4.87626	-3.42682	0.00272187	0.00768884				285954	INHBA-AS1	-9.11362	-0.384468	4.71956e-21	8.26082e-20
8581	LY6D	4.87584	-3.42683	0.00252219	0.00716435				117195	MRGPRX3	-9.06677	-0.387365	1.19498e-17	1.64918e-16
165679	SPTSSB	4.87584	-3.42683	0.00252094	0.00716166				8638	OASL	-8.99826	7.31264	0	0
441355	FLJ39080	4.87055	-3.42725	0.00315263	0.00880438				53831	GPR84	-8.99485	-0.45898	2.37764e-21	4.23508e-20
285513	GPRIN3	4.8622	1.32304	1.94849e-32	5.89291e-31				2921	CXCL3	-8.99465	7.56761	4.49221e-183	2.00655e-180
6387	CXCL12	4.83506	-2.06949	2.0491e-08	1.20676e-07				3576	IL8	-8.84876	11.4822	0	0
256714	MAP7D2	4.62074	0.519436	7.91194e-36	2.69854e-34				84419	C15orf48	-8.73577	5.5203	1.53899e-69	1.4018e-67
196996	GRAMD2	4.56432	-0.556245	7.60973e-21	1.31413e-19				9119	KRT75	-8.71055	2.26836	6.57247e-95	9.84896e-93
51050	PI15	4.42393	6.87973	2.34938e-93	3.38939e-91				51365	PLA1A	-8.6995	-0.730228	8.1609e-15	8.94119e-14
25928	SOSTDC1	4.40869	-0.0919463	8.36795e-27	1.97322e-25				2920	CXCL2	-8.62322	7.67427	3.53918e-192	1.78705e-189
79927	FAM110D	4.31323	-2.46523	9.3205e-06	3.94043e-05				3433	IFIT2	-8.62092	9.0863	0	0
84699	CREB3L3	4.27173	0.923607	1.60849e-39	6.19576e-38				7130	TNFAIP6	-8.59318	5.70626	3.36842e-60	2.58212e-58
8435	SOAT2	4.2317	-2.52655	1.30977e-06	6.23145e-06				4210	MEFV	-8.58118	3.76439	1.12348e-83	1.30476e-81
55885	LMO3	4.12512	0.866189	5.17019e-35	1.72293e-33				285180	RUFY4	-8.56974	-0.893271	1.68946e-18	2.48677e-17
218	ALDH3A1	4.12372	5.50912	2.41818e-250	1.96047e-247				27071	DAPP1	-8.44986	-0.972339	3.24886e-17	4.33935e-16
3039	HBA1	4.09589	-2.62456	7.46974e-06	3.20346e-05				56670	SUCNR1	-8.42624	-1.00419	1.61562e-18	2.38412e-17
387496	RASL11A	3.96053	4.81969	1.9625e-161	6.51185e-159				282617	IL28B	-8.26282	-1.16401	5.31903e-23	1.02954e-21
27074	LAMP3	3.88314	-2.16282	1.26998e-06	6.04836e-06				337978	KRTAP21-2	-8.24276	-1.18816	2.22471e-22	4.20109e-21
137868	SGCZ	3.78797	0.347277	3.7339e-24	7.70225e-23				3552	IL1A	-8.17198	3.35709	2.65511e-55	1.7036e-53
100288524	LOC100288524	3.77424	-2.23856	2.57724e-06	1.18117e-05				8995	TNFSF18	-8.13674	-1.26342	5.71601e-16	6.9041e-15
6337	SCNN1A	3.72188	1.97216	7.3881e-50	3.98152e-48				56892	C8orf4	-8.12227	4.99791	1.79329e-98	2.75846e-96
729950	LOC729950	3.70955	1.68003	2.04188e-50	1.12386e-48				246754	MTVR2	-8.10001	0.322663	9.15602e-11	7.03264e-10
440335	LOC440335	3.62928	-2.92708	0.000961832	0.0029547				1379	CR1L	-8.06925	-1.30865	5.40637e-10	3.81915e-09
57687	VAT1L	3.62681	2.44316	1.31503e-53	7.87224e-52				154064	RAET1L	-7.99413	-1.419	1.54842e-16	1.96961e-15
8076	MFAP5	3.6178	-2.34666	2.67644e-05	0.000106103				282616	IL28A	-7.97006	-1.42384	3.56294e-16	4.37633e-15
170689	ADAMTS15	3.60933	0.752432	7.61063e-31	2.14529e-29				3934	LCN2	-7.94437	2.81127	5.07852e-90	6.6269e-88
23209	MLC1	3.56603	3.22398	3.22586e-90	4.30615e-88				64127	NOD2	-7.8614	-1.52039	4.72406e-13	4.46948e-12
9429	ABCG2	3.56398	5.94707	1.03085e-157	3.19247e-155				124599	CD300LB	-7.7872	-1.60231	1.18539e-15	1.39479e-14
283120	H19	3.55393	-0.839415	2.99414e-14	3.14399e-13				117194	MRGPRX2	-7.73265	-1.64088	3.27074e-17	4.36606e-16
342125	TMC3	3.50133	-2.43344	2.49339e-05	9.9355e-05				2867	FFAR2	-7.68935	-0.013739	5.45409e-19	8.31793e-18
10752	CHL1	3.42272	3.92059	1.73308e-78	1.87229e-76				9173	IL1RL1	-7.64136	-1.74855	1.75136e-10	1.30381e-09
84618	NT5C1A	3.42114	-3.05941	0.00130246	0.00390955				6349	CCL3L1	-7.61118	-1.73694	3.12204e-14	3.26794e-13
83690	CRISPLD1	3.37957	7.78734	1.92752e-190	9.52563e-188				629	CFB	-7.6094	7.18272	1.19639e-77	1.27471e-75
55089	SLC38A4	3.36363	2.56011	4.49884e-54	2.75711e-52				606293	KLKP1	-7.57858	-1.7901	1.12041e-12	1.02861e-11
119395	CALHM3	3.35242	-1.83452	5.69845e-08	3.19705e-07				57047	PLSCR2	-7.55467	-1.81042	1.39278e-12	1.27263e-11
136991	ASZ1	3.33561	-2.55848	0.000606918	0.00193267				83694	RPS6KL1	-7.54788	-1.84782	4.25551e-07	2.14735e-06
4778	NFE2	3.2988	0.993704	8.38162e-30	2.26109e-28				100131234	LOC100131234	-7.53148	-1.83089	2.04868e-12	1.84508e-11
11144	DMC1	3.27329	-1.89466	2.27136e-07	1.18422e-06				27233	SULT1C4	-7.52731	-1.77984	3.35683e-07	1.71625e-06
389549	FEZF1	3.26856	1.59562	3.51092e-42	1.48269e-40				4332	MNDA	-7.41391	-1.91836	9.55568e-14	9.51349e-13
59067	IL21	3.25167	-3.15469	0.00276877	0.00781318				11082	ESM1	-7.31539	2.33436	7.3621e-73	6.97957e-71
644945	KRT16P3	3.2478	-3.15468	0.00263495	0.00745729				3437	IFIT3	-7.294	9.45707	0	0
9498	SLC4A8	3.23557	2.56242	7.51904e-35	2.49849e-33				219527	LRRC55	-7.27118	-2.01311	3.84828e-09	2.46237e-08
1129	CHRM2	3.23212	0.00961964	2.14394e-16	2.6932e-15				3553	IL1B	-7.2678	1.48402	1.33533e-49	7.17957e-48
115572	FAM46B	3.2221	0.66497	1.88836e-22	3.58048e-21				9235	IL32	-7.26758	6.49999	1.95917e-306	2.39503e-303
5540	PPYR1	3.21458	-2.23906	0.000122261	0.000436684				343578	ARHGAP40	-7.24581	-2.07743	2.8357e-09	1.8434e-08
3560	IL2RB	3.18427	0.483017	3.09958e-24	6.40516e-23				1280	COL2A1	-7.2427	-2.07783	5.37774e-09	3.38231e-08
2256	FGF11	3.18157	-2.65738	0.00127486	0.00383415				10537	UBD	-7.207	2.23777	4.5438e-55	2.86013e-53
154215	NKAIN2	3.16514	-0.651528	2.37914e-11	1.93285e-10				260436	FDCSP	-7.12494	3.65378	8.0414e-101	1.29707e-98
126	ADH1C	3.15995	-0.657215	7.02382e-13	6.5598e-12				283159	OR8D1	-7.08728	-2.18254	6.98007e-12	5.9715e-11
56925	LXN	3.15125	4.92072	3.30807e-117	6.35013e-115				8743	TNFSF10	-7.05769	4.90655	1.68318e-98	2.60635e-96
170063	CXorf22	3.13253	-0.222522	2.57445e-16	3.21488e-15				6295	SAG	-7.04417	-2.25798	3.91837e-06	1.74956e-05
9121	SLC16A5	3.12143	-2.69408	0.000626002	0.00198799				6347	CCL2	-7.03211	8.38402	5.66185e-94	8.37629e-92
57144	PAK7	3.11769	-1.55096	2.55608e-08	1.49359e-07				12	SERPINA3	-6.95285	2.12449	4.91323e-54	2.99526e-52
83716	CRISPLD2	3.10547	4.73744	1.29309e-63	1.06506e-61				51676	ASB2	-6.87865	-2.34807	4.81479e-08	2.73431e-07
283455	KSR2	3.07786	-1.58315	6.95939e-07	3.4276e-06				7128	TNFAIP3	-6.87324	6.46362	0	0
5915	RARB	3.05365	-0.981683	1.64452e-10	1.22702e-09				386597	LOC386597	-6.81174	-2.43453	4.12545e-06	1.83778e-05
65061	CDK15	3.02461	4.04452	6.73218e-74	6.48831e-72				6291	SAA4	-6.75573	-2.43941	7.96102e-10	5.52632e-09
9982	FGFBP1	3.00858	0.296959	2.06908e-17	2.80551e-16				8740	TNFSF14	-6.74637	-0.951556	1.18148e-15	1.39089e-14
199786	FAM129C	3.00825	-2.09061	7.15408e-05	0.000265614				6354	CCL7	-6.73148	-2.42959	2.81614e-06	1.28457e-05
100505978	LOC100505978	3.00611	-2.76724	0.00136714	0.00408985				53347	UBASH3A	-6.71275	-2.47102	2.60177e-09	1.69513e-08
10736	SIX2	2.95987	-0.154408	2.11658e-16	2.66315e-15				2125	EVPL	-6.70045	-1.00585	2.67426e-16	3.32521e-15
1747	DLX3	2.94857	1.34048	1.52383e-31	4.40772e-30				256076	COL6A5	-6.65925	-2.504	6.10087e-08	3.40883e-07
56253	CRTAM	2.94284	-1.68406	3.26542e-06	1.47417e-05				9750	FAM65B	-6.60038	0.167803	2.77836e-21	4.92617e-20
5778	PTPN7	2.91282	-2.16306	0.000165859	0.000579921				7432	VIP	-6.59153	-2.59929	1.295e-05	5.37604e-05
3960	LGALS4	2.9121	-2.16142	2.45749e-05	9.80422e-05				4543	MTNR1A	-6.57957	-2.60008	6.60027e-06	2.85696e-05
10112	KIF20A	2.91172	7.57599	3.15607e-199	1.70479e-196				647190	RPS16P5	-6.55181	-2.60162	3.80614e-08	2.18069e-07
1612	DAPK1	2.91063	3.76716	1.67314e-80	1.85057e-78				1081	CGA	-6.5315	-2.60374	6.65824e-07	3.28905e-06
5087	PBX1	2.90062	5.49137	1.46408e-139	3.61767e-137				6690	SPINK1	-6.4947	-2.64466	9.08648e-08	4.96826e-07
3248	HPGD	2.89951	-1.54946	8.07087e-06	3.44889e-05				115362	GBP5	-6.49321	4.40843	5.53426e-161	1.81048e-158
25840	METTL7A	2.89773	2.86691	5.01902e-43	2.18718e-41				5004	ORM1	-6.49157	1.81919	6.37228e-14	6.452e-13
26083	TBC1D29	2.88768	-2.84393	0.00267	0.0075519				127435	PODN	-6.48508	-2.67155	0.000249169	0.000844882
284434	NWD1	2.88612	-0.690833	5.30021e-09	3.33717e-08				2268	FGR	-6.47014	-2.66859	2.79478e-06	1.27558e-05
3745	KCNB1	2.86438	-1.56701	1.29789e-07	6.95733e-07				10673	TNFSF13B	-6.46579	3.68568	2.9194e-90	3.91959e-88
343	AQP8	2.86376	-1.4115	6.9457e-07	3.42231e-06				159963	SLC5A12	-6.44947	-2.64098	4.39855e-05	0.000168896
1299	COL9A3	2.85886	-0.181792	1.81457e-12	1.64188e-11				439996	IFIT1B	-6.44788	-2.67339	6.68808e-08	3.72082e-07
23569	PADI4	2.85573	-2.21266	0.000242946	0.000825596				352999	C6orf58	-6.44423	-2.67382	3.50586e-08	2.01611e-07
2281	FKBP1B	2.84969	-2.21207	2.98877e-05	0.000117641				440896	LOC440896	-6.43957	-2.67445	4.84178e-08	2.74829e-07
57451	ODZ2	2.83753	3.41611	1.51604e-43	6.72003e-42				3624	INHBA	-6.43028	6.34748	3.2811e-247	2.54034e-244
9472	AKAP6	2.83753	5.39111	1.73018e-100	2.7715e-98				26291	FGF21	-6.42726	-1.2103	1.50625e-13	1.47619e-12
1404	HAPLN1	2.81364	2.85976	1.08909e-54	6.74569e-53				100126791	EGOT	-6.41985	-2.70882	5.06081e-06	2.2305e-05
29125	C11orf21	2.8122	1.05773	7.45118e-18	1.04573e-16				84941	HSH2D	-6.41576	2.41431	3.47201e-103	5.76031e-101
320	APBA1	2.79904	-0.173513	4.66824e-12	4.06281e-11				284648	LOC284648	-6.41388	-1.23452	9.1831e-19	1.38056e-17
8288	EPX	2.75349	-2.92683	0.00318519	0.00888358				3604	TNFRSF9	-6.40624	4.25574	3.98906e-215	2.43826e-212
57554	LRRC7	2.74325	-1.35614	9.33516e-08	5.09344e-07				84868	HAVCR2	-6.36025	-0.554923	3.59959e-18	5.15143e-17
9022	CLIC3	2.72299	0.668558	5.89969e-20	9.60282e-19				1520	CTSS	-6.34663	3.76216	8.61337e-75	8.51331e-73
8516	ITGA8	2.7169	5.62028	9.19439e-40	3.57719e-38				1180	CLCN1	-6.33873	-0.61028	2.25486e-18	3.28173e-17
64098	PARVG	2.71327	0.179742	2.77143e-12	2.46259e-11				64332	NFKBIZ	-6.32995	6.60181	0	0
189	AGXT	2.71325	-2.06638	2.21564e-05	8.90049e-05				3008	HIST1H1E	-6.3295	0.989127	5.63478e-54	3.41721e-52
23671	TMEFF2	2.71089	4.25236	2.62148e-86	3.18791e-84				4599	MX1	-6.32295	8.69458	0	0
83463	MXD3	2.70192	3.72738	4.06353e-45	1.90289e-43				6703	SPRR2D	-6.30062	0.49644	4.03326e-33	1.25577e-31
79822	ARHGAP28	2.69987	5.87333	1.08833e-43	4.89897e-42				392636	AGMO	-6.28448	-2.78733	2.17917e-07	1.13999e-06
2843	GPR20	2.69883	-1.53369	1.5078e-07	8.03803e-07				5105	PCK1	-6.2609	-2.78932	5.03472e-06	2.22027e-05
140828	LINC00261	2.67926	-2.96972	0.0031065	0.00868914				5100	PCDH8	-6.25972	-2.82548	4.15234e-05	0.00016013
51761	ATP8A2	2.67195	2.99359	3.86171e-52	2.1877e-50				389643	NUGGC	-6.21855	-2.82819	7.47311e-07	3.66817e-06
54492	NEURL1B	2.66942	2.53377	1.34917e-32	4.1125e-31				10158	PDZK1IP1	-6.21019	-2.82033	6.61538e-06	2.86137e-05
57501	KIAA1257	2.65775	-2.34546	0.00047741	0.00154656				400759	GBP1P1	-6.15236	2.30864	1.6597e-48	8.54764e-47
93649	MYOCD	2.64821	2.25827	2.30692e-25	5.05022e-24				79931	TNIP3	-6.07953	4.04173	1.3079e-123	2.76169e-121
8630	HSD17B6	2.64411	-0.55552	5.28871e-11	4.15424e-10				340286	FAM183B	-6.06133	-1.58285	4.19952e-12	3.67806e-11
22798	LAMB4	2.63745	1.18786	6.71106e-20	1.08929e-18				4050	LTB	-6.05896	0.281441	1.0147e-33	3.2553e-32
131578	LRRC15	2.6305	4.52811	1.0181e-76	1.04635e-74				126123	IZUMO2	-6.0477	-2.95355	5.43899e-05	0.000205584
55879	GABRQ	2.62983	3.27269	7.64248e-56	5.00033e-54				9389	SLC22A14	-6.04518	0.233479	4.6113e-19	7.05578e-18
8908	GYG2	2.62788	4.0505	1.01966e-71	9.51151e-70				4583	MUC2	-6.03783	-2.95395	2.87536e-06	1.30876e-05
5521	PPP2R2B	2.62077	-0.380564	5.57192e-11	4.35901e-10				84870	RSPO3	-6.02854	0.885253	2.9347e-49	1.57061e-47
283897	C16orf54	2.61454	2.01343	2.43377e-35	8.18078e-34				2204	FCAR	-6.00764	-2.93937	0.000484883	0.00156858
28965	SLC27A6	2.61271	-1.08944	2.46905e-06	1.13427e-05				4868	NPHS1	-5.9991	-2.95626	0.000276805	0.000931924
80243	PREX2	2.61125	2.86126	3.49895e-42	1.48033e-40				735	C9	-5.96464	-0.970986	1.15605e-13	1.1436e-12
83888	FGFBP2	2.60939	-2.37336	0.000356901	0.00117953				221938	MMD2	-5.95835	-2.99984	5.94464e-06	2.59152e-05
2043	EPHA4	2.59828	6.29377	2.11487e-62	1.69973e-60				88	ACTN2	-5.9287	0.775599	3.90707e-55	2.47274e-53
199675	C19orf59	2.59084	-2.6754	0.000628619	0.00199603				100289673	LOC100289673	-5.91813	-3.04397	0.000103439	0.000374466
2044	EPHA5	2.5899	5.11767	2.10453e-75	2.1253e-73				81551	STMN4	-5.91476	-3.04393	3.09037e-05	0.000121373
81035	COLEC12	2.58561	8.08494	2.39512e-129	5.40112e-127				100124692	LOC100124692	-5.90668	-3.0443	2.21551e-05	8.90049e-05
8913	CACNA1G	2.56865	3.58206	1.35623e-48	7.00024e-47				126755	LRRC38	-5.89838	-3.04502	5.95612e-05	0.000223711
10753	CAPN9	2.56649	-1.13009	8.15268e-06	3.47965e-05				3434	IFIT1	-5.89115	8.77251	0	0
388015	RTL1	2.55847	-2.69229	0.00338135	0.00939009				56663	VTRNA1-2	-5.89054	-3.04557	7.40126e-06	3.17585e-05
399829	LOC399829	2.55473	-1.97654	1.39868e-05	5.77959e-05				23586	DDX58	-5.87944	7.69205	0	0
90993	CREB3L1	2.5399	3.56445	3.99185e-55	2.51953e-53				414062	CCL3L3	-5.87897	-3.04641	2.78166e-05	0.00011003
5653	KLK6	2.52594	-2.12881	0.000105917	0.000382781				113746	ODF3	-5.86766	-3.09079	0.00061688	0.00196143
285600	KIAA0825	2.52439	0.546282	5.33698e-17	7.02733e-16				623	BDKRB1	-5.83751	4.14918	3.02403e-105	5.12694e-103
643650	LOC643650	2.52123	0.117946	1.87847e-12	1.69705e-11				5979	RET	-5.83575	-1.75381	8.29849e-14	8.29742e-13
23546	SYNGR4	2.51443	-1.52867	1.45913e-06	6.90811e-06				8519	IFITM1	-5.83282	8.59601	1.42834e-187	6.9117e-185
414149	ACBD7	2.48015	1.70439	1.58372e-28	4.02022e-27				4843	NOS2	-5.79768	2.90653	1.70268e-33	5.40276e-32
55806	HR	2.47751	5.65637	1.56288e-93	2.26881e-91				131890	GRK7	-5.77544	-1.13326	1.21511e-16	1.56016e-15
2312	FLG	2.4738	2.97162	1.4906e-35	5.06913e-34				94240	EPSTI1	-5.76898	5.46748	7.90474e-176	3.22111e-173
56000	NXF3	2.47295	-1.84908	0.00229985	0.00657785				345611	IRGM	-5.74734	-3.14151	4.88532e-05	0.000185988
168090	C6orf118	2.47123	-2.23822	0.000753736	0.00235976				7852	CXCR4	-5.73775	-3.1422	3.39718e-05	0.000132772
64798	DEPTOR	2.46726	1.76791	1.0906e-23	2.20272e-22				6401	SELE	-5.72485	-3.14328	4.38222e-05	0.000168324
11227	GALNT5	2.46408	-1.44097	8.16767e-07	3.99306e-06				4880	NPPC	-5.72107	-3.14359	4.1297e-05	0.000159363
51378	ANGPT4	2.45261	1.362	8.57442e-19	1.29156e-17				5806	PTX3	-5.70229	5.21828	5.21306803481515e-311	6.72689e-308
57181	SLC39A10	2.45194	4.20662	7.38926e-40	2.8894e-38				9050	PSTPIP2	-5.70178	-3.14405	0.000826874	0.00256928
51702	PADI3	2.43568	1.37535	1.67862e-22	3.19847e-21				284344	LOC284344	-5.67557	0.119623	1.8862e-21	3.38045e-20
286	ANK1	2.42512	1.25786	8.59329e-22	1.56669e-20				6004	RGS16	-5.66595	-3.19244	0.000116764	0.00041879
375704	ENHO	2.42096	0.295284	4.63971e-13	4.39147e-12				29949	IL19	-5.65669	-3.1929	6.44962e-05	0.000241155
9787	DLGAP5	2.41687	6.72587	5.0756e-83	5.83618e-81				554226	ANKRD30BL	-5.6551	-0.416621	1.40001e-23	2.81297e-22
727	C5	2.41099	3.78077	9.09994e-49	4.74976e-47				7097	TLR2	-5.64539	-3.1938	6.47809e-05	0.00024218
899	CCNF	2.40923	5.70828	8.19831e-100	1.29539e-97				390072	OR52N4	-5.64006	-3.1943	5.27599e-05	0.000200041
8128	ST8SIA2	2.4086	-1.98478	0.000111072	0.000399856				64211	LHX5	-5.63085	-3.19458	0.00027699	0.000932413
1674	DES	2.39752	-0.240191	1.74466e-05	7.12182e-05				2845	GPR22	-5.59441	-3.24483	0.000830932	0.00257919
80059	LRRTM4	2.39339	-2.28972	0.000256938	0.000869197				254778	C8orf46	-5.5879	-1.96342	2.13827e-13	2.07372e-12
117531	TMC1	2.38892	-2.28893	0.000273229	0.000921353				11009	IL24	-5.57527	3.63737	5.74459e-178	2.42599e-175
26287	ANKRD2	2.3838	-2.52268	0.00253322	0.00719216				83953	FCAMR	-5.569	-1.9533	1.73647e-10	1.29355e-09
6297	SALL2	2.37269	-1.51762	2.19752e-06	1.01535e-05				4625	MYH7	-5.56768	-3.24567	0.000110141	0.000396872
54857	GDPD2	2.35583	-2.31802	0.00114098	0.00346245				100287534	LOC100287534	-5.54037	-3.24747	0.000364143	0.00120141
30010	NXPH1	2.35421	-0.307233	8.88883e-12	7.52408e-11				6303	SAT1	-5.50041	8.39431	2.16265e-289	2.28327e-286
151354	FAM84A	2.35216	3.69522	7.33245e-58	5.17662e-56				4879	NPPB	-5.49148	-3.30008	0.00182158	0.00530956
7057	THBS1	2.34656	10.1538	5.40663e-57	3.7264e-55				494197	SPANXN5	-5.49073	-2.05481	3.38524e-10	2.44189e-09
64115	C10orf54	2.34496	2.70224	6.31628e-27	1.49855e-25				375196	LOC375196	-5.4858	-3.30005	0.000529177	0.00170309
132989	C4orf36	2.33339	-0.405964	3.67278e-06	1.64614e-05				158800	RHOXF1	-5.46847	-3.30083	0.000304913	0.00101785
399821	FLJ37035	2.32677	-0.517779	4.49084e-06	1.99024e-05				646658	SYNDIG1L	-5.464	-2.05823	1.47375e-12	1.34291e-11
2895	GRID2	2.32653	-0.104345	2.45003e-11	1.98697e-10				5470	PPEF2	-5.45094	-3.30207	0.000255483	0.000864527
4481	MSR1	2.32276	1.83189	7.25333e-24	1.47525e-22				116285	ACSM1	-5.44593	-3.30216	0.000537437	0.00172704
154661	RUNDC3B	2.32073	2.17609	1.5522e-29	4.10627e-28				100287569	LINC00173	-5.4437	-3.30244	0.000373708	0.0012314
948	CD36	2.29936	0.41082	2.21136e-15	2.544e-14				129446	XIRP2	-5.44135	-3.30235	0.000793933	0.00247493
6457	SH3GL3	2.29819	1.0122	2.58888e-13	2.49718e-12				54207	KCNK10	-5.44048	-3.3025	0.000542087	0.0017403
81569	ACTL8	2.29196	-1.15841	1.71102e-07	9.06109e-07				3669	ISG20	-5.43888	5.94721	5.6696e-165	2.05762e-162
6121	RPE65	2.27838	-1.47731	5.59364e-06	2.44954e-05				5284	PIGR	-5.42224	-2.08411	2.89943e-11	2.33594e-10
27115	PDE7B	2.27733	2.91906	2.47121e-22	4.65899e-21				151835	CPNE9	-5.41552	-2.10569	3.98544e-09	2.54663e-08
140738	TMEM37	2.26745	2.12574	1.64197e-17	2.24606e-16				129607	CMPK2	-5.40702	5.68939	5.05827e-211	3.01252e-208
81610	FAM83D	2.26375	5.47028	6.2303e-105	1.04863e-102				4938	OAS1	-5.37579	7.6671	0	0
150864	FAM117B	2.2628	4.1799	7.92491e-51	4.39312e-49				143379	C10orf82	-5.37531	-3.35734	0.000661639	0.00209286
5164	PDK2	2.26079	5.39092	6.87457e-85	8.23071e-83				84066	C1orf49	-5.36928	-3.3579	0.00232381	0.00664063
10451	VAV3	2.26033	4.76117	3.2098e-62	2.57083e-60				390064	OR51I2	-5.36527	-3.35771	0.000352135	0.00116477
55561	CDC42BPG	2.24125	0.437244	6.79717e-13	6.35835e-12				1361	CPB2	-5.35414	-3.35846	0.000427493	0.00139477
6094	ROM1	2.23713	2.787	4.2106e-34	1.36592e-32				3117	HLA-DQA1	-5.34892	-3.35883	0.000496669	0.00160447
124590	USH1G	2.23705	-1.49942	1.48775e-05	6.1237e-05				388372	CCL4L2	-5.3372	-3.35942	0.000798784	0.00248966
284358	MAMSTR	2.23687	1.67227	1.09083e-25	2.43388e-24				9560	CCL4L1	-5.33719	-3.35942	0.000799539	0.00249073
83849	SYT15	2.22519	2.62584	1.90857e-27	4.60814e-26				80008	TMEM156	-5.33664	3.14651	1.83132e-109	3.272e-107
25834	MGAT4C	2.21054	-0.91393	1.17533e-06	5.62758e-06				5739	PTGIR	-5.33035	0.988883	4.94735e-29	1.27964e-27
9394	HS6ST1	2.20553	5.78615	7.15301e-94	1.05154e-91				3684	ITGAM	-5.33001	0.363538	3.84385e-21	6.76372e-20
11264	PXMP4	2.20524	1.45069	5.24462e-23	1.01599e-21				146433	IL34	-5.32882	0.88306	2.46935e-23	4.88548e-22
154822	LOC154822	2.20498	1.46695	1.76692e-20	2.97608e-19				8367	HIST1H4E	-5.28496	1.35538	3.72494e-42	1.57022e-40
118738	ZNF488	2.2036	1.45986	1.85155e-24	3.88141e-23				221476	PI16	-5.26754	-3.41654	0.00117079	0.00354595
5330	PLCB2	2.20113	0.334924	1.00688e-11	8.47965e-11				4036	LRP2	-5.26412	0.132442	9.7343e-32	2.84044e-30
134147	CMBL	2.19956	6.45195	5.37279e-114	1.0064e-111				8344	HIST1H2BE	-5.26347	-2.23378	1.98264e-09	1.30826e-08
8224	SYN3	2.18648	-1.24055	3.35115e-06	1.51162e-05				10637	LEFTY1	-5.25706	-2.2115	4.33091e-10	3.0895e-09
150538	FLJ32063	2.18536	-2.23641	0.000369109	0.00121728				388646	GBP7	-5.25633	-3.41697	0.00124126	0.00374232
100505839	LOC100505839	2.18294	-2.23616	0.000659773	0.0020881				100422936	MIR3153	-5.25632	-3.41697	0.00124039	0.00374017
114792	KLHL32	2.18096	-2.43052	0.00186228	0.00541921				79755	ZNF750	-5.25131	-3.41713	0.000863448	0.00267431
7153	TOP2A	2.17865	9.10339	5.61663e-75	5.62317e-73				116369	SLC26A8	-5.24533	-3.4175	0.000714492	0.00224628
118611	C10orf90	2.17571	-1.16892	1.62465e-05	6.65181e-05				51284	TLR7	-5.23867	-3.41803	0.00067472	0.00212989
286204	CRB2	2.17508	-2.2352	0.00115143	0.00349095				145741	C2CD4A	-5.23607	-3.41819	0.000786443	0.00245323
55635	DEPDC1	2.16901	6.1708	1.15311e-74	1.1301e-72				118663	BTBD16	-5.22264	-3.4185	0.0033858	0.00940019
114795	TMEM132B	2.16673	4.93439	4.51797e-80	4.9734e-78				3664	IRF6	-5.21787	-3.41872	0.00308404	0.0086336
353324	SPATA12	2.16663	-1.43892	8.73254e-06	3.7067e-05				85495	RPPH1	-5.21505	-1.17381	4.58809e-16	5.5853e-15
150244	ZDHHC8P1	2.16539	-0.930225	4.28489e-07	2.16124e-06				7412	VCAM1	-5.19365	7.46719	2.94258e-47	1.45111e-45
5168	ENPP2	2.16453	6.75436	4.78973e-85	5.7643e-83				642559	POU5F1P3	-5.19097	-2.28909	3.27242e-09	2.11252e-08
5697	PYY	2.15663	-1.93298	0.000156642	0.000549513				406991	MIR21	-5.18826	-0.569937	1.01419e-24	2.15523e-23
1734	DIO2	2.15602	7.95052	4.06057e-38	1.49706e-36				81788	NUAK2	-5.18583	3.25526	3.33599e-96	5.06438e-94
55200	PLEKHG6	2.1534	-0.739747	1.76724e-07	9.34176e-07				3665	IRF7	-5.16624	4.19155	7.10909e-149	1.96575e-146
8200	GDF5	2.1495	-1.36824	1.18925e-05	4.9601e-05				285548	LOC285548	-5.15545	-3.47824	0.00310516	0.00868643
5136	PDE1A	2.14844	-1.0165	8.2319e-06	3.51152e-05				7185	TRAF1	-5.14571	3.99244	7.26377e-150	2.03272e-147
51196	PLCE1	2.14824	3.93405	4.77033e-45	2.22939e-43				728224	KRTAP4-8	-5.13687	-3.47871	0.00213837	0.00615464
2122	MECOM	2.14535	6.07327	3.61549e-89	4.58891e-87				2890	GRIA1	-5.13417	-3.47877	0.00176179	0.0051512
699	BUB1	2.14415	7.67186	7.05933e-92	9.70219e-90				2537	IFI6	-5.13222	10.0017	9.56712e-197	5.05035e-194
343035	RD3	2.14313	-2.26113	0.00170977	0.00501234				7127	TNFAIP2	-5.12732	5.77518	3.6623e-72	3.44389e-70
221061	FAM171A1	2.13868	5.88504	4.76043e-64	3.9631e-62				56955	MEPE	-5.12087	-3.47952	0.00119264	0.00360743
256987	SERINC5	2.13723	5.63837	6.13227e-81	6.81503e-79				84891	ZSCAN10	-5.11793	-3.47974	0.00136239	0.00407628
53637	S1PR5	2.13566	0.188591	9.10152e-12	7.70132e-11				388419	BTBD17	-5.116	-3.4799	0.00122879	0.00371049
2840	GPR17	2.12975	-2.46095	0.0016043	0.0047288				643036	SLED1	-5.1124	-3.47999	0.00199216	0.00576742
197257	LDHD	2.11922	-1.48535	7.79963e-05	0.00028765				353345	GPR141	-5.1124	-3.47999	0.00199327	0.00576917
60529	ALX4	2.11771	4.62634	1.76733e-53	1.05526e-51				169044	COL22A1	-5.11234	-1.22601	5.12494e-09	3.23119e-08
27098	CLUL1	2.11034	1.13819	1.47861e-17	2.02977e-16				149466	C1orf210	-5.10963	-3.48027	0.00148312	0.00440068
288	ANK3	2.10884	4.04615	1.47017e-34	4.85742e-33				100130476	LOC100130476	-5.10769	-0.919777	9.24482e-21	1.58824e-19
283554	GPR137C	2.10415	1.59184	1.15685e-22	2.22252e-21				59272	ACE2	-5.09342	-0.196791	2.01999e-19	3.17229e-18
891	CCNB1	2.10321	7.86068	3.52223e-84	4.15283e-82				441009	LOC441009	-5.0918	-3.49499	0.00224436	0.00643339
5347	PLK1	2.09644	7.15013	1.29382e-107	2.20966e-105				11318	GPR182	-5.08752	-1.74921	1.02704e-07	5.5684e-07
284029	LINC00324	2.09318	-1.50036	1.62011e-05	6.63672e-05				54845	ESRP1	-5.07889	1.91095	5.13984e-73	4.89275e-71
9468	PCYT1B	2.09314	-1.49497	0.000217735	0.000745919				338651	LOC338651	-5.06595	-1.2999	2.51427e-16	3.14649e-15
51512	GTSE1	2.08996	6.09879	3.76159e-93	5.39324e-91				10060	ABCC9	-5.04129	1.39179	3.00404e-26	6.87437e-25
342979	PALM3	2.08887	0.0430292	2.56254e-08	1.49699e-07				4316	MMP7	-5.02747	-0.981287	5.69639e-21	9.91829e-20
130940	CCDC148	2.08867	-1.84285	0.000176116	0.00061329				4892	NRAP	-5.01634	-3.53216	0.00257149	0.00729013
27284	SULT1B1	2.084	-1.84907	0.00130213	0.00390909				1600	DAB1	-5.0025	-3.54337	0.00340862	0.00945677
92747	BPIFB1	2.0829	1.47195	4.78631e-14	4.90607e-13				123722	FSD2	-5.00249	-3.54337	0.00340652	0.00945206
144100	PLEKHA7	2.08148	-0.34243	1.11454e-06	5.35085e-06				4345	CD200	-4.99057	-3.54396	0.00317724	0.00886247
402569	KPNA7	2.07977	-1.23138	1.43813e-06	6.81427e-06				100507117	LOC100507117	-4.99057	-3.54396	0.00317489	0.008858
11074	TRIM31	2.07926	0.414218	1.0474e-05	4.40406e-05				9782	MATR3	-4.98981	13.128	9.11186e-58	6.39399e-56
857	CAV1	2.07697	8.71466	4.13277e-93	5.88906e-91				7018	TF	-4.98953	-3.544	0.00316878	0.00884325
4751	NEK2	2.06906	5.16225	6.35512e-53	3.72753e-51				100144595	LOC100144595	-4.98726	-3.54412	0.0023177	0.00662563
6693	SPN	2.06752	-1.2452	3.13904e-06	1.42126e-05				100500862	MIR3648	-4.98634	4.90367	4.18479e-63	3.41053e-61
157313	CDCA2	2.06522	5.49434	9.54072e-82	1.08099e-79				193629	LINC00189	-4.98568	-3.54421	0.00245972	0.00700232
64881	PCDH20	2.06412	3.95623	2.31325e-47	1.14563e-45				80149	ZC3H12A	-4.97361	6.65088	2.0756e-184	9.45294e-182
7161	TP73	2.06292	3.50983	1.2859e-27	3.1275e-26				3779	KCNMB1	-4.95984	-1.36623	7.7475e-12	6.59645e-11
10966	RAB40B	2.05134	1.95945	2.70225e-23	5.33717e-22				26798	SNORD51	-4.95238	-2.46828	6.77198e-07	3.34168e-06
942	CD86	2.04871	2.01828	2.74766e-23	5.41306e-22				9076	CLDN1	-4.93159	1.46403	7.40889e-48	3.73289e-46
64288	ZNF323	2.03995	5.18204	3.73943e-55	2.37311e-53				64581	CLEC7A	-4.91674	-0.0364173	1.82267e-30	5.07009e-29
134548	SOWAHA	2.03566	-2.1591	0.00142126	0.00424042				3965	LGALS9	-4.91316	4.91186	7.39492e-127	1.65156e-124
8991	SELENBP1	2.03507	-0.189037	4.86934e-08	2.76326e-07				29126	CD274	-4.90772	3.48452	1.18603e-113	2.20383e-111
130752	MDH1B	2.0343	0.30892	3.90718e-08	2.23692e-07				93589	CACNA2D4	-4.90444	-2.5014	3.21078e-06	1.45148e-05
54332	GDAP1	2.0323	5.23229	4.72735e-63	3.83923e-61				55503	TRPV6	-4.89692	-2.50158	8.59036e-09	5.28552e-08
55771	PRR11	2.02662	6.48475	1.57487e-91	2.13915e-89				9622	KLK4	-4.89071	-2.50196	3.80442e-09	2.43625e-08
404037	HAPLN4	2.02622	-2.01869	0.00112976	0.00343153				3112	HLA-DOB	-4.87864	1.46135	5.31689e-46	2.5463e-44
140700	SAMD10	2.02424	-2.34402	0.00194006	0.00563061				724033	MIR663A	-4.87775	2.9056	4.61373e-44	2.09303e-42
23416	KCNH3	2.0231	1.80374	2.42037e-21	4.3079e-20				467	ATF3	-4.85573	6.67192	1.11805e-170	4.32818e-168
100144602	LOC100144602	2.02263	2.11161	4.9904e-21	8.71518e-20				83483	PLVAP	-4.84917	-2.53448	4.56151e-07	2.2933e-06
26280	IL1RAPL2	2.02158	-0.338049	7.5085e-10	5.22782e-09				645687	LINC00520	-4.84659	-2.53495	6.25501e-09	3.91288e-08
1058	CENPA	2.01787	4.30288	2.20006e-39	8.44643e-38				5054	SERPINE1	-4.83674	7.51446	3.57865e-158	1.13865e-155
7739	ZNF185	2.01615	0.188403	2.8431e-09	1.8477e-08				64135	IFIH1	-4.81584	7.8358	1.1867e-280	1.19841e-277
121456	SLC9A7P1	2.0158	-2.18401	0.00130037	0.00390481				3885	KRT34	-4.81365	0.659542	2.14677e-44	9.89347e-43
221424	LRRC73	2.00976	1.81448	1.07489e-21	1.94443e-20				3976	LIF	-4.80506	7.74826	2.2999e-277	2.05461e-274
254263	CNIH2	2.00969	4.15804	1.08824e-28	2.7746e-27				115361	GBP4	-4.78538	6.0466	2.69242e-112	4.96324e-110
387718	C10orf122	2.0064	-2.04248	0.00285386	0.00802697				634	CEACAM1	-4.7554	3.03427	2.15345e-71	2.00073e-69
158809	MAGEB6	2.00318	-1.05003	3.87035e-06	1.72912e-05				719	C3AR1	-4.75413	3.08256	5.20219e-64	4.3154e-62
244	ANXA8L2	2.00197	-1.6635	0.000195968	0.000676639				1591	CYP24A1	-4.74645	-1.57123	5.88795e-14	5.97986e-13
10008	KCNE3	1.99476	-1.68094	0.000209687	0.000720368				114770	PGLYRP2	-4.69918	-2.01499	3.27855e-08	1.89242e-07
10763	NES	1.99352	0.983772	8.32475e-15	9.10781e-14				5055	SERPINB2	-4.69181	4.13554	3.76492e-34	1.22304e-32
161394	SAMD15	1.99068	-1.58116	0.00014357	0.000506795				4495	MT1G	-4.69018	-2.6351	1.27107e-07	6.83092e-07
83992	CTTNBP2	1.98942	2.89468	9.46808e-28	2.31978e-26				3884	KRT33B	-4.68863	-1.62304	4.27515e-12	3.73866e-11
126393	HSPB6	1.98052	-0.466901	2.1217e-07	1.11193e-06				6648	SOD2	-4.68445	8.75143	9.04618e-124	1.92767e-121
100302280	MIR1237	1.97931	-2.37193	0.00217978	0.00626373				91828	EXOC3L4	-4.6721	1.72172	2.76933e-28	6.94001e-27
10085	EDIL3	1.97315	8.43314	4.40139e-77	4.58435e-75				100313824	MIR663B	-4.66542	0.103801	3.77101e-18	5.38348e-17
51816	CECR1	1.97248	-2.209	0.00133687	0.00400612				64093	SMOC1	-4.65654	2.18141	1.91943e-48	9.86342e-47
4046	LSP1	1.97224	0.951267	2.43181e-12	2.17245e-11				117283	IP6K3	-4.65515	-2.0606	9.64263e-10	6.63024e-09
112399	EGLN3	1.97107	4.89744	6.18555e-44	2.80062e-42				768	CA9	-4.65277	4.00277	1.83751e-51	1.02596e-49
777	CACNA1E	1.96895	-1.59689	0.000198068	0.000683485				3702	ITK	-4.64372	-2.70878	0.000971616	0.00298332
64396	GMCL1P1	1.96694	-1.22989	4.39202e-05	0.000168673				9956	HS3ST2	-4.63963	-2.08195	2.69676e-10	1.96912e-09
146562	C16orf71	1.96005	-0.2512	1.8867e-06	8.79437e-06				118421	LINC00161	-4.63562	-1.07349	8.11027e-15	8.88991e-14
1380	CR2	1.95469	-0.359851	3.33277e-07	1.7047e-06				10964	IFI44L	-4.63069	6.82543	1.8065e-295	1.99807e-292
100130238	LOC100130238	1.94925	-0.26417	4.41497e-09	2.80444e-08				6376	CX3CL1	-4.62622	4.80422	1.32819e-74	1.29622e-72
55143	CDCA8	1.94378	5.99408	7.07603e-72	6.62722e-70				13	AADAC	-4.62083	1.3477	2.64813e-18	3.83706e-17
360	AQP3	1.94148	2.47845	8.7766e-28	2.15491e-26				4939	OAS2	-4.61628	8.51298	5.98164507949315e-312	0
2049	EPHB3	1.93834	1.97181	3.81493e-20	6.29775e-19				4907	NT5E	-4.6008	0.969453	6.75671e-50	3.64972e-48
150737	TTC30B	1.93588	1.69859	2.47761e-20	4.13119e-19				4600	MX2	-4.60032	9.04983	0	0
1836	SLC26A2	1.93296	4.17232	1.97887e-37	7.14826e-36				440689	HIST2H2BF	-4.59675	0.755849	7.86214e-32	2.31157e-30
56301	SLC7A10	1.93289	-2.08692	0.00111568	0.0033932				8876	VNN1	-4.59177	0.958787	1.24137e-50	6.86506e-49
157285	SGK223	1.93104	3.10706	1.26325e-23	2.54479e-22				6752	SSTR2	-4.5872	-0.677907	2.14651e-23	4.26858e-22
7274	TTPA	1.93011	0.200445	1.02575e-05	4.31772e-05				970	CD70	-4.57775	1.07444	1.24628e-22	2.39235e-21
84915	FAM222A	1.92894	1.33792	1.97215e-13	1.91502e-12				114614	MIR155HG	-4.57435	1.70639	3.13044e-55	1.99755e-53
29127	RACGAP1	1.92824	6.85122	1.03146e-81	1.16299e-79				5079	PAX5	-4.57298	-2.70684	3.42628e-05	0.000133774
9918	NCAPD2	1.92527	8.82078	1.36341e-96	2.08341e-94				9473	C1orf38	-4.56027	-0.361433	5.58594e-16	6.75051e-15
439990	LOC439990	1.92386	1.69282	4.48287e-21	7.85839e-20				55507	GPRC5D	-4.55713	-2.17274	1.5945e-06	7.49554e-06
54575	UGT1A10	1.92247	1.17861	2.51933e-17	3.3962e-16				338440	ANO9	-4.54983	-0.91322	1.78404e-10	1.32601e-09
198437	C20orf201	1.92045	-1.73505	0.00147274	0.00437433				6779	STATH	-4.54684	-0.380106	3.37005e-23	6.59444e-22
84226	C2orf16	1.91988	-0.144973	1.41441e-09	9.51971e-09				5341	PLEK	-4.53897	-0.236941	8.49935e-16	1.01186e-14
192668	CYS1	1.91747	-0.812418	7.60027e-07	3.72901e-06				2354	FOSB	-4.53831	2.10988	2.38226e-44	1.0957e-42
79652	TMEM204	1.91133	-1.82883	0.00159606	0.00470752				9390	SLC22A13	-4.5359	-1.17219	7.67777e-11	5.93449e-10
89870	TRIM15	1.91118	-2.11072	0.00123935	0.00373801				9966	TNFSF15	-4.52169	1.99744	2.53774e-27	6.08926e-26
256933	NPB	1.90854	0.954201	1.03173e-12	9.49822e-12				55843	ARHGAP15	-4.51714	-1.75687	2.08166e-12	1.87333e-11
6275	S100A4	1.90662	2.54804	1.45281e-22	2.7796e-21				650	BMP2	-4.50718	2.44331	7.4963e-76	7.63669e-74
81704	DOCK8	1.90612	1.30467	1.97883e-16	2.49253e-15				63910	SLC17A9	-4.49888	-2.78676	2.65802e-05	0.000105445
653	BMP5	1.90575	-0.995226	2.31436e-05	9.27461e-05				100288974	LOC100288974	-4.49054	-1.793	6.09704e-11	4.75062e-10
91768	CABLES1	1.89951	5.54765	8.5107e-53	4.94946e-51				3824	KLRD1	-4.48251	-0.57559	1.65437e-09	1.1042e-08
84842	HPDL	1.89688	-1.9733	0.0010324	0.00315894				440021	KRTAP5-2	-4.48141	-2.20878	1.37883e-09	9.29637e-09
145581	LRFN5	1.89653	-1.45367	9.46093e-05	0.000344488				1535	CYBA	-4.47181	-1.77931	6.39862e-10	4.48463e-09
80761	UPK3B	1.89448	-0.890513	4.18187e-05	0.000161109				100500815	MIR3687	-4.45538	3.58978	3.1773e-38	1.17328e-36
80071	CCDC15	1.88782	3.4287	1.90816e-29	5.02503e-28				254295	PHYHD1	-4.44758	-2.82606	0.000166846	0.000583195
9754	STARD8	1.88618	2.6095	4.47003e-23	8.72482e-22				29935	RPA4	-4.44537	-1.25505	8.27857e-10	5.72622e-09
730102	LOC730102	1.88518	-1.21772	1.71039e-05	6.98562e-05				730755	LOC730755	-4.44037	0.0117904	1.45544e-23	2.9193e-22
2263	FGFR2	1.88282	3.28579	3.91086e-19	6.01175e-18				5743	PTGS2	-4.4359	9.35012	1.41309e-163	4.89878e-161
51435	SCARA3	1.88109	5.91482	4.80307e-68	4.27436e-66				51561	IL23A	-4.43575	1.86797	2.13456e-42	9.09712e-41
56924	PAK6	1.87626	4.09472	1.04386e-37	3.81222e-36				8870	IER3	-4.42236	7.05738	4.27116e-90	5.60487e-88
151126	ZNF385B	1.87305	0.264108	5.6592e-11	4.42431e-10				100873962	LINC00278	-4.41699	-1.83725	3.15058e-11	2.52863e-10
10345	TRDN	1.87013	-1.22873	0.000415222	0.00135722				29760	BLNK	-4.39647	-1.04979	7.53265e-18	1.05589e-16
9928	KIF14	1.8697	6.0442	8.18096e-70	7.48107e-68				6439	SFTPB	-4.39119	-2.8673	0.000294707	0.00098733
55540	IL17RB	1.86631	-0.368791	3.15125e-08	1.82211e-07				11309	SLCO2B1	-4.37913	0.338255	2.14649e-20	3.59715e-19
115948	CCDC151	1.86502	0.215482	9.81287e-11	7.52471e-10				387264	KRTAP5-1	-4.37816	-1.87679	1.55903e-11	1.29143e-10
8673	VAMP8	1.86246	0.107343	1.03596e-06	4.99112e-06				2353	FOS	-4.35971	5.10062	2.59693e-147	7.01383e-145
79339	OR51B4	1.8508	1.74701	1.67401e-15	1.94315e-14				128653	C20orf141	-4.34707	-2.87008	5.06016e-05	0.000192266
100507346	LOC100507346	1.84851	1.73346	1.50262e-15	1.75295e-14				29974	A1CF	-4.34617	-2.86997	1.73755e-05	7.09405e-05
113691	MGC16703	1.84479	1.19942	4.60357e-16	5.59535e-15				2766	GMPR	-4.33487	6.278	2.1042e-218	1.35762e-215
85376	RIMBP3	1.84153	-1.5782	0.000195801	0.000676266				390063	OR51I1	-4.32968	-2.90969	0.00195381	0.00566626
347240	KIF24	1.83945	3.96063	1.4141e-28	3.59751e-27				146177	VWA3A	-4.31953	1.05684	2.97803e-16	3.68321e-15
23617	TSSK2	1.83846	0.142435	8.50693e-10	5.87543e-09				100422943	MIR3189	-4.30271	-1.12742	1.54805e-17	2.12259e-16
1240	CMKLR1	1.83729	-0.365736	6.83997e-07	3.37308e-06				8739	HRK	-4.2884	-2.34957	5.80215e-09	3.64234e-08
85458	DIXDC1	1.83643	3.2281	5.69028e-31	1.61773e-29				1141	CHRNB2	-4.28835	1.52399	8.22778e-10	5.69278e-09
90427	BMF	1.83515	4.58073	1.54828e-42	6.63506e-41				54674	LRRN3	-4.28769	-2.91135	2.68784e-05	0.000106518
8659	ALDH4A1	1.83296	3.61515	1.74748e-23	3.49301e-22				165904	XIRP1	-4.28282	-2.91224	2.66407e-05	0.000105649
54578	UGT1A6	1.83188	1.37031	2.67742e-11	2.16533e-10				1428	CRYM	-4.26951	-1.16233	2.32943e-11	1.89579e-10
85417	CCNB3	1.8307	1.13937	4.33586e-14	4.46801e-13				165631	PARP15	-4.25493	-2.95317	0.000470158	0.00152476
2491	CENPI	1.8281	4.37006	8.09121e-48	4.06784e-46				163351	GBP6	-4.2545	-2.37829	1.70748e-08	1.01543e-07
701	BUB1B	1.81882	6.57123	3.00216e-77	3.15525e-75				3772	KCNJ15	-4.24148	-2.91423	0.00187914	0.00546471
284439	SLC25A42	1.8181	3.15584	2.25498e-18	3.28173e-17				4318	MMP9	-4.23097	-1.39734	7.0613e-12	6.0321e-11
594840	ZFAT-AS1	1.81691	-0.727278	8.41734e-06	3.58404e-05				83729	INHBE	-4.23088	3.90236	1.53151e-46	7.45754e-45
27314	RAB30	1.81477	4.11247	5.12172e-33	1.58828e-31				23237	ARC	-4.21908	1.68181	1.73246e-26	4.01195e-25
729975	FLJ30403	1.81404	-1.35222	8.54052e-05	0.000313036				51348	KLRF1	-4.2064	-1.22816	6.79785e-11	5.27543e-10
1013	CDH15	1.81016	0.917643	7.97343e-10	5.53162e-09				9619	ABCG1	-4.20262	3.52126	5.33884e-110	9.61282e-108
653333	FAM86B2	1.80958	-1.90985	0.00123474	0.00372557				2018	EMX2	-4.19608	-0.705573	1.15816e-19	1.84884e-18
11031	RAB31	1.80882	6.44712	4.87557e-50	2.65833e-48				285735	LINC00326	-4.18613	0.450933	1.22236e-30	3.41248e-29
286827	TRIM59	1.80861	-0.587939	5.76761e-06	2.51813e-05				27063	ANKRD1	-4.17744	4.48234	3.31818e-90	4.40407e-88
23097	CDK19	1.80816	4.51522	3.05651e-40	1.20737e-38				635	BHMT	-4.16598	-2.99844	0.000355522	0.00117531
1031	CDKN2C	1.80284	6.79195	2.05262e-44	9.47837e-43				284759	SIRPB2	-4.16472	-2.99875	0.000275723	0.000928956
6506	SLC1A2	1.80167	-0.309168	2.57523e-08	1.50402e-07				1848	DUSP6	-4.15662	3.80091	5.41458e-92	7.48598e-90
54345	SOX18	1.80129	0.763639	3.11776e-09	2.01716e-08				116071	BATF2	-4.15325	2.59349	3.75977e-84	4.41052e-82
23089	PEG10	1.80035	8.62976	4.07044e-81	4.54539e-79				29958	DMGDH	-4.15323	-2.05749	2.1409e-09	1.40829e-08
79192	IRX1	1.79882	5.70742	2.52355e-65	2.13144e-63				57214	KIAA1199	-4.15243	3.88272	5.79322e-75	5.77217e-73
344787	ZNF860	1.79685	-1.43766	9.20959e-05	0.000335927				972	CD74	-4.14312	1.32145	6.74622e-13	6.31577e-12
10343	PKDREJ	1.79674	-0.83928	4.71292e-06	2.0831e-05				100131733	LOC100131733	-4.13765	1.43126	2.05799e-30	5.70416e-29
4810	NHS	1.79434	4.69275	7.92343e-33	2.44406e-31				11274	USP18	-4.13288	6.23107	1.16252e-279	1.08008e-276
90557	CCDC74A	1.79127	2.99842	4.81678e-24	9.86591e-23				114784	CSMD2	-4.11919	-3.00156	0.000289176	0.00097034
744	MPPED2	1.7911	4.31425	6.42636e-34	2.06738e-32				2559	GABRA6	-4.11755	-0.516119	3.94874e-20	6.51401e-19
154313	C6orf165	1.78534	0.373306	6.23917e-08	3.48275e-07				5971	RELB	-4.11579	4.98046	9.37426e-164	3.34978e-161
94122	SYTL5	1.78485	0.359439	4.93033e-09	3.11441e-08				5027	P2RX7	-4.10866	4.2443	2.11465e-48	1.08426e-46
10638	SPHAR	1.78453	-0.274309	5.91911e-08	3.31365e-07				317760	ADAM20P1	-4.10655	-1.53423	2.23897e-09	1.46822e-08
11219	TREX2	1.7841	0.34974	4.31171e-11	3.41104e-10				493861	EID3	-4.09901	2.71918	8.05208e-25	1.72215e-23
3613	IMPA2	1.78291	5.85552	5.26758e-60	3.94677e-58				5999	RGS4	-4.09536	-0.947227	2.38224e-19	3.71857e-18
995	CDC25C	1.78153	4.13118	5.6462e-26	1.27091e-24				131450	CD200R1	-4.07871	-1.81279	4.16267e-08	2.37734e-07
64067	NPAS3	1.78059	2.89217	4.23016e-26	9.60448e-25				2523	FUT1	-4.06057	-0.323272	1.02448e-19	1.64113e-18
80737	VWA7	1.77828	2.28227	3.22303e-16	3.97775e-15				168667	BMPER	-4.06017	-0.964099	4.01521e-12	3.52195e-11
84913	ATOH8	1.77779	5.63889	2.4432e-25	5.33348e-24				8339	HIST1H2BG	-4.04624	-1.57074	5.0665e-12	4.38939e-11
54510	PCDH18	1.77736	5.40088	6.25556e-32	1.84623e-30				718	C3	-4.0443	7.6336	9.30957e-99	1.45123e-96
116039	OSR2	1.77669	2.43082	6.05387e-20	9.84687e-19				93650	ACPT	-4.03654	-2.53517	3.8814e-07	1.97041e-06
100533184	ARHGAP19-SLIT1	1.77607	3.21664	9.08207e-30	2.4359e-28				51296	SLC15A3	-4.02594	6.11612	1.68326e-200	9.30885e-198
4329	ALDH6A1	1.77326	2.99815	1.04744e-28	2.67939e-27				1906	EDN1	-4.02381	4.47787	1.46109e-101	2.37321e-99
83956	RACGAP1P	1.7721	-1.36547	0.000525826	0.00169324				90586	AOC4	-4.0134	-3.09227	0.00142597	0.00425337
51203	NUSAP1	1.77201	7.12891	8.08816e-41	3.27289e-39				10630	PDPN	-4.0033	0.185467	3.44255e-17	4.5875e-16
127343	DMBX1	1.77157	0.0222823	3.62031e-08	2.07832e-07				85441	PRIC285	-3.9596	8.96323	2.44774e-250	1.96047e-247
23468	CBX5	1.77078	7.06671	4.33633e-67	3.80075e-65				80380	PDCD1LG2	-3.95796	2.33088	1.45848e-43	6.48967e-42
153572	IRX2	1.76316	0.517919	7.25347e-09	4.50833e-08				375033	PEAR1	-3.93962	-0.810836	4.73615e-11	3.73283e-10
100033431	SNORD116-20	1.76289	-0.448482	5.58962e-07	2.78366e-06				4973	OLR1	-3.93309	5.33444	2.24509e-90	3.03178e-88
148418	SAMD13	1.75797	-1.30892	0.000124461	0.000444076				1959	EGR2	-3.92273	2.18386	9.40998e-32	2.75272e-30
23635	SSBP2	1.75651	6.86208	3.76272e-28	9.37734e-27				245972	ATP6V0D2	-3.90792	2.11017	4.27323e-30	1.17045e-28
9133	CCNB2	1.7565	6.54999	9.67659e-73	9.13651e-71				54627	KIAA1383	-3.90439	-3.14284	0.000711352	0.00223701
3777	KCNK3	1.75383	-0.139131	6.056e-08	3.38539e-07				2669	GEM	-3.90244	5.31288	2.77017e-94	4.12453e-92
100128531	LOC100128531	1.75358	-1.46627	0.000204534	0.000703915				94086	HSPB9	-3.90104	-2.26211	2.27947e-06	1.05176e-05
5578	PRKCA	1.75136	6.12653	6.34216e-58	4.49114e-56				51301	GCNT4	-3.90054	-1.27805	3.351e-15	3.80419e-14
202020	FLJ39653	1.75102	0.618718	1.76909e-10	1.31574e-09				374860	ANKRD30B	-3.89976	0.935092	9.57416e-32	2.79722e-30
80823	BHLHB9	1.74952	1.45384	3.34779e-15	3.8024e-14				3237	HOXD11	-3.8951	-3.14391	0.000468054	0.00151879
157570	ESCO2	1.74819	4.97799	2.26277e-50	1.24249e-48				191585	PLAC4	-3.88937	-2.63838	2.5953e-06	1.18921e-05
4093	SMAD9	1.74811	3.70233	4.89963e-23	9.53129e-22				256880	LOC256880	-3.88787	-1.69882	5.49108e-11	4.30301e-10
8705	B3GALT4	1.74621	-0.0799826	5.90489e-09	3.70483e-08				113157	RPLP0P2	-3.86917	2.77021	2.79996e-55	1.79159e-53
23492	CBX7	1.74596	2.74385	5.76371e-24	1.17639e-22				4791	NFKB2	-3.8685	7.90541	1.32496e-185	6.15497e-183
2852	GPER	1.74474	2.21114	1.3037e-10	9.83793e-10				64108	RTP4	-3.86789	4.73726	7.74182e-88	9.56485e-86
56651	LINC00470	1.7443	-0.930699	0.000287604	0.000965482				219285	SAMD9L	-3.8678	8.40977	6.78082e-305	7.87491e-302
283038	LOC283038	1.74237	-1.13289	0.000541251	0.0017381				3274	HRH2	-3.86298	-2.2659	2.82589e-08	1.64133e-07
57604	KIAA1456	1.74203	1.55362	2.3043e-15	2.64698e-14				140711	C20orf118	-3.8598	3.70606	1.24518e-121	2.5823e-119
219445	OR7E5P	1.73868	-1.66456	0.00169338	0.00496805				9518	GDF15	-3.85549	10.2483	8.65748e-216	5.43479e-213
5727	PTCH1	1.73781	4.62877	2.46407e-33	7.75515e-32				3134	HLA-F	-3.84743	5.96358	2.78982e-155	8.30759e-153
50651	SLC45A1	1.73615	-0.559499	1.68697e-05	6.89726e-05				100306975	LOC100306975	-3.83637	-2.67403	4.19731e-06	1.86836e-05
216	ALDH1A1	1.73395	-0.131924	5.20575e-05	0.000197475				6663	SOX10	-3.83368	-3.19287	0.00232481	0.00664174
114814	GNRHR2	1.73392	3.9017	1.23428e-32	3.77716e-31				10517	FBXW10	-3.82956	0.853051	4.33284e-19	6.63844e-18
51308	REEP2	1.73334	2.28794	1.97516e-15	2.28131e-14				952	CD38	-3.82161	-2.29422	9.20187e-08	5.02544e-07
51339	DACT1	1.73319	2.93546	4.13507e-26	9.40699e-25				25984	KRT23	-3.81969	-1.95031	0.000107808	0.000389081
2675	GFRA2	1.73073	-0.518217	6.91672e-07	3.40948e-06				55301	OLAH	-3.81843	0.280817	2.07018e-19	3.24673e-18
1979	EIF4EBP2	1.72745	6.40606	4.40163e-60	3.31937e-58				51458	RHCG	-3.81801	-2.67566	1.85864e-06	8.67227e-06
5156	PDGFRA	1.72597	4.3439	3.68511e-41	1.50429e-39				5535	PPP3R2	-3.81795	-3.19411	0.00199326	0.00576917
5140	PDE3B	1.7246	3.86491	1.21331e-15	1.42691e-14				285972	LOC285972	-3.81608	-1.1698	9.92353e-08	5.39545e-07
9847	KIAA0528	1.72403	5.26239	1.97e-37	7.13542e-36				25833	POU2F3	-3.81554	-2.67611	4.98691e-06	2.20002e-05
55266	TMEM19	1.72324	5.08554	1.82215e-52	1.04823e-50				54739	XAF1	-3.81481	6.7315	3.15506e-229	2.29008e-226
286499	FAM133A	1.72318	0.226443	5.42128e-08	3.05409e-07				50856	CLEC4A	-3.80756	-0.297186	4.53889e-14	4.66688e-13
26468	LHX6	1.72233	1.20359	7.54049e-12	6.42962e-11				8349	HIST2H2BE	-3.80588	3.535	1.31361e-50	7.24733e-49
54677	CROT	1.7205	5.91693	1.64551e-52	9.53125e-51				257144	GCET2	-3.79809	0.985216	5.09723e-14	5.21098e-13
64781	CERK	1.7188	5.74512	4.5894e-51	2.55019e-49				2792	GNGT1	-3.79746	2.41706	3.44181e-47	1.6937e-45
130013	ACMSD	1.71651	-1.49897	0.000225861	0.000771368				1117	CHI3L2	-3.78786	0.0403845	2.02365e-06	9.38941e-06
3832	KIF11	1.71553	7.18839	7.44326e-67	6.49942e-65				8521	GCM1	-3.78529	-2.32225	7.41497e-08	4.10652e-07
147906	DACT3	1.71343	1.39497	1.07069e-15	1.26495e-14				22943	DKK1	-3.77879	6.25617	9.92594e-85	1.17627e-82
154796	AMOT	1.71072	3.39663	9.89017e-30	2.64958e-28				26775	SNORA72	-3.77207	-2.71211	2.68956e-06	1.23094e-05
7434	VIPR2	1.71027	0.243288	4.53032e-08	2.5778e-07				57801	HES4	-3.77066	5.84243	3.89366e-205	2.20581e-202
54443	ANLN	1.70834	8.9023	3.59178e-60	2.72635e-58				1187	CLCNKA	-3.77064	-0.152011	2.54249e-13	2.45446e-12
256126	SYCE2	1.70611	0.978152	2.26691e-10	1.66889e-09				494118	SPANXN1	-3.77006	-0.975522	1.5652e-07	8.33639e-07
776	CACNA1D	1.70606	0.911098	2.74032e-06	1.25294e-05				25939	SAMHD1	-3.7697	7.13891	9.09258e-280	8.79972e-277
30009	TBX21	1.70064	-1.86802	0.00359149	0.00992854				23645	PPP1R15A	-3.769	7.97991	1.21384e-107	2.08843e-105
286151	FBXO43	1.69993	0.976583	7.15007e-11	5.54321e-10				3656	IRAK2	-3.76797	5.04617	1.71715e-60	1.32947e-58
55315	SLC29A3	1.69203	2.7315	6.32507e-19	9.59584e-18				2998	GYS2	-3.76421	-2.71208	0.000243289	0.000826514
5916	RARG	1.69161	6.15531	1.079e-59	8.00703e-58				84675	TRIM55	-3.76016	-2.34916	2.76108e-07	1.42641e-06
129881	C2orf77	1.69006	1.26742	3.51324e-15	3.98059e-14				941	CD80	-3.75559	-2.30404	0.00235146	0.00671306
3195	TLX1	1.68825	-1.99507	0.00352669	0.00975868				5069	PAPPA	-3.74586	4.05268	1.42032e-120	2.86867e-118
57082	CASC5	1.68764	5.38469	9.57549e-42	3.9716e-40				54210	TREM1	-3.73343	-0.031398	1.76408e-21	3.16648e-20
140710	SOGA1	1.67968	4.98122	2.47173e-40	9.81383e-39				2487	FRZB	-3.71383	-0.00424041	1.67937e-17	2.29316e-16
285643	KIF4B	1.67936	1.78467	1.61179e-16	2.04686e-15				624	BDKRB2	-3.71308	6.11605	3.77263e-56	2.4894e-54
54478	FAM64A	1.67922	4.35414	9.4583e-44	4.27408e-42				152225	LOC152225	-3.70705	-2.37513	3.65701e-07	1.86193e-06
151246	SGOL2	1.67811	5.24996	9.95155e-54	5.9882e-52				400804	C1orf140	-3.70538	-2.3805	1.14857e-07	6.19695e-07
150967	PKI55	1.67667	2.35624	7.44936e-09	4.62132e-08				1295	COL8A1	-3.70346	6.13118	6.81161e-90	8.83873e-88
150384	CN5H6.4	1.67574	-1.16764	6.58357e-05	0.000245807				2706	GJB2	-3.69055	-0.875352	8.85889e-16	1.05305e-14
134145	FAM173B	1.6729	3.4555	2.59747e-29	6.79407e-28				57823	SLAMF7	-3.66976	1.67064	1.57842e-46	7.66988e-45
6330	SCN4B	1.67282	1.71292	1.06145e-14	1.15585e-13				114548	NLRP3	-3.66351	1.7544	1.0446e-21	1.89111e-20
10595	ERN2	1.67213	0.573124	2.73319e-11	2.20583e-10				90865	IL33	-3.66148	-1.85122	2.8055e-07	1.4484e-06
23428	SLC7A8	1.66639	2.92075	7.62591e-21	1.31595e-19				3601	IL15RA	-3.65844	5.95962	1.96841e-110	3.60002e-108
2235	FECH	1.66499	5.727	1.45695e-63	1.19578e-61				3732	CD82	-3.65457	6.24637	1.43634e-56	9.72647e-55
91419	XRCC6BP1	1.66419	4.25267	1.33088e-39	5.13494e-38				204010	RPSAP52	-3.65125	-2.43842	8.7201e-06	3.7021e-05
57016	AKR1B10	1.66265	6.12923	5.64123e-43	2.45372e-41				100500854	MIR3671	-3.64288	-2.78975	1.05182e-05	4.42183e-05
89958	SAPCD2	1.66258	5.22986	2.86997e-49	1.53951e-47				152330	CNTN4	-3.64033	1.55847	3.62504e-39	1.38485e-37
340719	NANOS1	1.65943	2.06291	4.17658e-18	5.94785e-17				3106	HLA-B	-3.63941	9.07184	7.04997e-151	2.0216e-148
10592	SMC2	1.65888	7.05813	7.76963e-56	5.05505e-54				56667	MUC13	-3.63816	0.696487	3.64996e-30	1.00447e-28
728392	LOC728392	1.65751	2.31658	2.75451e-18	3.98375e-17				390940	LOC390940	-3.63445	-0.826551	4.60055e-16	5.59496e-15
142679	DUSP19	1.65736	1.15277	2.37571e-12	2.1256e-11				654429	LRTM2	-3.63355	-2.43958	1.26046e-06	6.00718e-06
9055	PRC1	1.65647	7.53789	4.07778e-70	3.74366e-68				3557	IL1RN	-3.62709	0.0742988	2.79751e-14	2.95085e-13
253635	CCDC75	1.65597	1.87016	3.54991e-18	5.08346e-17				257062	CATSPERD	-3.61942	-2.46937	0.000176161	0.000613354
79733	E2F8	1.65563	4.50839	8.06377e-40	3.14785e-38				4792	NFKBIA	-3.61931	7.32955	4.89298e-153	1.4386e-150
23040	MYT1L	1.65534	-1.60914	0.00255374	0.007246				26765	SNORD12C	-3.61888	-3.30154	0.00225624	0.00646505
3090	HIC1	1.65471	1.29961	2.02319e-12	1.82283e-11				135	ADORA2A	-3.61657	1.18948	4.50628e-18	6.39776e-17
196410	METTL7B	1.6547	0.7185	3.18848e-10	2.30497e-09				6860	SYT4	-3.61326	-2.82716	0.00012885	0.000458315
9609	RAB36	1.65158	3.48088	2.83115e-20	4.7038e-19				3310	HSPA6	-3.60418	0.730905	1.44834e-15	1.69304e-14
10858	CYP46A1	1.65129	-1.7168	0.00108329	0.00329988				2919	CXCL1	-3.60386	-3.30225	0.00322621	0.00898505
139201	MAP2K4P1	1.6499	-1.71589	0.000781981	0.00244029				339416	ANKRD45	-3.59821	-3.30262	0.00347813	0.00963119
860	RUNX2	1.64907	5.82094	3.35843e-53	1.98996e-51				654321	SNORA75	-3.59756	-2.47044	6.8431e-06	2.95436e-05
27345	KCNMB4	1.64696	0.33106	1.77346e-08	1.05243e-07				149708	WFDC5	-3.5943	-2.16044	7.22345e-08	4.00427e-07
9156	EXO1	1.64456	6.46178	4.1791e-66	3.58184e-64				317772	HIST2H2AB	-3.5941	-2.82873	4.99268e-05	0.000189858
219578	ZNF804B	1.64324	-1.80865	0.00195424	0.0056668				27129	HSPB7	-3.5936	-2.4712	5.65719e-05	0.000213276
23682	RAB38	1.64272	-0.752206	1.39068e-05	5.7486e-05				2687	GGT5	-3.59325	-1.36359	7.80866e-11	6.02907e-10
10335	MRVI1	1.64225	1.67167	6.41066e-15	7.11082e-14				255488	RNF144B	-3.5911	2.00395	7.14069e-37	2.51298e-35
79983	POF1B	1.63858	0.285988	7.08445e-09	4.40564e-08				5328	PLAU	-3.58297	8.45656	2.7563e-140	6.95875e-138
112817	HOGA1	1.6377	-0.716719	4.26774e-06	1.89716e-05				51156	SERPINA10	-3.57763	-2.47159	9.56673e-07	4.63123e-06
64137	ABCG4	1.63585	-1.26371	0.00213224	0.00613855				3231	HOXD1	-3.57549	-2.47222	6.28858e-07	3.11572e-06
25837	RAB26	1.63097	2.63378	1.01489e-21	1.8402e-20				1843	DUSP1	-3.56571	5.59277	1.96842e-177	8.16436e-175
138162	C9orf116	1.62967	1.69758	6.51107e-14	6.57819e-13				23349	KIAA1045	-3.56479	-0.68609	4.03096e-15	4.5428e-14
377841	ENTPD8	1.62729	-1.31977	0.000312493	0.00104076				6890	TAP1	-3.51635	8.68047	7.5034e-163	2.52582e-160
168448	CDC14C	1.62534	-1.26858	0.000127964	0.000455722				11185	INMT	-3.51633	-2.87044	2.3019e-05	9.22946e-05
83540	NUF2	1.62423	5.54948	3.45794e-45	1.62258e-43				684	BST2	-3.51101	9.39312	1.32727e-131	3.08286e-129
123688	AGPHD1	1.6228	0.36465	4.8735e-09	3.08102e-08				4688	NCF2	-3.50712	2.93844	1.84918e-52	1.06051e-50
4638	MYLK	1.62261	7.58539	1.65675e-40	6.6119e-39				692085	SNORD45C	-3.50439	-3.11081	0.000683062	0.0021533
2305	FOXM1	1.61948	7.75946	2.35073e-68	2.10812e-66				26762	HAVCR1	-3.50325	-0.928545	1.044e-16	1.34717e-15
7068	THRB	1.61929	2.36125	3.00214e-20	4.98076e-19				414236	C10orf55	-3.49832	6.64001	7.73589e-132	1.81497e-129
389813	C9orf172	1.61731	2.40867	1.42317e-18	2.11085e-17				26266	SLC13A4	-3.49603	-0.954621	1.4782e-09	9.91173e-09
100128054	LOC100128054	1.61681	-1.20337	0.000123062	0.00043941				58472	SQRDL	-3.48674	6.30559	4.77634e-54	2.91948e-52
114904	C1QTNF6	1.60575	3.98693	1.15604e-20	1.96712e-19				85443	DCLK3	-3.47628	-2.91035	0.00145317	0.00432396
24137	KIF4A	1.60162	6.9722	5.34538e-59	3.89207e-57				115111	SLC26A7	-3.47523	-2.28964	0.000652284	0.00206637
9172	MYOM2	1.60115	1.05978	2.53869e-11	2.05457e-10				685	BTC	-3.46947	1.30556	8.6085e-41	3.46533e-39
26147	PHF19	1.60109	6.29174	2.3206e-57	1.61379e-55				91351	DDX60L	-3.4585	7.91507	7.72956e-223	5.44044e-220
6502	SKP2	1.60067	6.22214	3.51043e-60	2.67333e-58				51267	CLEC1A	-3.4561	-1.06172	5.52828e-09	3.47417e-08
83989	FAM172A	1.60022	4.06277	2.14354e-35	7.21566e-34				378938	MALAT1	-3.45407	7.90437	3.67375e-54	2.2634e-52
56123	PCDHB13	1.59771	1.53934	9.01909e-14	8.99469e-13				89866	SEC16B	-3.45134	1.38576	1.64693e-28	4.17611e-27
1543	CYP1A1	1.59526	2.47221	3.42977e-11	2.74228e-10				5837	PYGM	-3.44764	1.20684	2.47879e-09	1.61773e-08
284950	LOC284950	1.59309	-1.16599	0.000183705	0.00063809				23562	CLDN14	-3.444	-2.03679	1.08282e-08	6.59428e-08
5099	PCDH7	1.59266	5.91855	5.9762e-52	3.37735e-50				118788	PIK3AP1	-3.44281	-0.52096	1.01028e-14	1.10168e-13
8869	ST3GAL5	1.59246	3.19522	4.96689e-21	8.68066e-20				495	ATP4A	-3.43871	-2.56976	6.59607e-06	2.85567e-05
26034	IPCEF1	1.59118	1.13951	8.09552e-10	5.60825e-09				2635	GBP3	-3.43865	4.10024	1.00279e-93	1.46489e-91
80832	APOL4	1.58991	-0.346245	6.86424e-06	2.96239e-05				1264	CNN1	-3.438	1.50967	5.53507e-30	1.50542e-28
2946	GSTM2	1.58873	0.710159	1.69459e-09	1.12909e-08				51513	ETV7	-3.43762	0.167034	6.555e-24	1.33673e-22
23551	RASD2	1.58752	1.59201	4.16403e-11	3.2987e-10				8614	STC2	-3.43673	7.10549	8.25602e-255	7.10232e-252
3925	STMN1	1.58287	7.4488	5.57841e-54	3.39188e-52				79772	MCTP1	-3.43661	4.4907	3.60154e-65	3.01996e-63
57405	SPC25	1.58122	5.01277	3.03058e-23	5.95527e-22				80833	APOL3	-3.43291	4.4155	4.35674e-77	4.55829e-75
728130	FAM22D	1.58102	-0.848039	0.000120472	0.000430892				133874	C5orf58	-3.43022	-1.50648	3.76574e-11	2.99955e-10
5456	POU3F4	1.58052	0.897258	3.49356e-11	2.79232e-10				3759	KCNJ2	-3.42704	0.112482	2.08529e-14	2.22077e-13
56136	PCDHA13	1.58026	-1.1659	0.000152547	0.000536038				4804	NGFR	-3.41947	2.49983	1.96442e-53	1.16994e-51
91893	FDXACB1	1.57964	2.141	5.10585e-15	5.70161e-14				7980	TFPI2	-3.40588	6.47893	9.14894e-77	9.44455e-75
84189	SLITRK6	1.57772	1.98846	4.00926e-13	3.81027e-12				283131	NEAT1	-3.39975	9.8975	7.4647e-49	3.92268e-47
79866	BORA	1.57444	3.89308	5.64079e-22	1.0448e-20				259307	IL4I1	-3.37876	5.25387	1.35748e-57	9.49703e-56
54039	PCBP3	1.57268	3.10629	1.41819e-18	2.10482e-17				10561	IFI44	-3.37699	7.48859	1.89831e-237	1.42232e-234
9452	ITM2A	1.57104	-0.909329	5.29385e-05	0.00020062				3861	KRT14	-3.37203	-2.95664	0.000117739	0.000422026
56704	JPH1	1.56873	4.88827	4.76372e-43	2.08374e-41				3164	NR4A1	-3.37182	4.67522	1.26437e-102	2.0828e-100
890	CCNA2	1.56813	6.4415	8.41894e-49	4.40421e-47				28514	DLL1	-3.37059	2.70937	2.67036e-38	9.90805e-37
83461	CDCA3	1.56803	5.35084	2.13982e-45	1.01432e-43				100507463	LOC100507463	-3.36364	6.12529	2.89718e-140	7.23578e-138
5818	PVRL1	1.56776	5.31835	6.59816e-50	3.57239e-48				65983	GRAMD3	-3.36115	-2.32203	0.000458105	0.00148817
128153	SPATA17	1.56689	-0.643239	0.000146315	0.000515544				2643	GCH1	-3.36025	5.17912	2.55943e-50	1.40207e-48
1062	CENPE	1.56598	6.5872	2.23243e-45	1.05606e-43				340359	KLHL38	-3.35291	-0.00707293	3.56647e-20	5.89598e-19
6775	STAT4	1.56538	-0.237676	0.000452545	0.00147175				3849	KRT2	-3.35201	-2.60673	0.00159213	0.00469713
3161	HMMR	1.56496	5.66322	1.44803e-57	1.01001e-55				5121	PCP4	-3.35178	-1.70529	4.00337e-07	2.02761e-06
56992	KIF15	1.56486	5.53364	9.02319e-52	5.08693e-50				57007	CXCR7	-3.34935	0.338837	4.14363e-10	2.96318e-09
145407	C14orf37	1.56439	0.453604	1.47863e-09	9.91176e-09				390	RND3	-3.34742	9.00215	3.86852e-219	2.56726e-216
7056	THBD	1.56403	-1.00187	0.000204927	0.00070516				4319	MMP10	-3.33322	0.922186	1.93769e-35	6.54168e-34
23047	PDS5B	1.56327	6.00907	2.71784e-46	1.3179e-44				64699	TMPRSS3	-3.33088	2.89828	3.68202e-30	1.0109e-28
23204	ARL6IP1	1.56318	7.23351	1.81259e-52	1.04729e-50				158584	FAAH2	-3.33076	-2.35243	2.16242e-06	1.00033e-05
11151	CORO1A	1.56274	2.23495	3.6024e-17	4.78953e-16				462	SERPINC1	-3.33039	-2.63925	1.1346e-05	4.74835e-05
100507118	LOC100507118	1.56243	4.7515	1.27786e-43	5.72989e-42				3592	IL12A	-3.32353	2.24924	2.51766e-48	1.28522e-46
155054	ZNF425	1.561	1.22037	1.08404e-11	9.10635e-11				64714	PDIA2	-3.3175	-2.37824	2.33586e-05	9.34946e-05
92126	DSEL	1.56016	5.87553	5.81169e-35	1.93393e-33				158038	LINGO2	-3.31654	-0.319953	2.02989e-10	1.50154e-09
6256	RXRA	1.56014	6.28439	1.55638e-60	1.20903e-58				100874107	MTUS2-AS1	-3.31107	-3.00005	0.000182706	0.000634811
5166	PDK4	1.5592	1.34234	3.25881e-12	2.88682e-11				3135	HLA-G	-3.3095	2.37021	1.28902e-38	4.82127e-37
3619	INCENP	1.55867	6.44228	1.08944e-61	8.66592e-60				219537	SMTNL1	-3.30716	-0.809103	4.38792e-12	3.83439e-11
4355	MPP2	1.55705	3.81429	6.01171e-29	1.54977e-27				100132354	LOC100132354	-3.30701	-2.99982	0.00100563	0.00308271
9824	ARHGAP11A	1.55668	6.57962	3.84287e-60	2.90744e-58				23553	HYAL4	-3.30684	-3.00019	0.000229364	0.00078264
5287	PIK3C2B	1.55627	4.46179	4.5147e-35	1.50665e-33				55790	CSGALNACT1	-3.30649	4.80278	3.40129e-57	2.35826e-55
631	BFSP1	1.55604	2.16582	2.42917e-17	3.27846e-16				4807	NHLH1	-3.3037	-0.657288	2.76268e-10	2.01598e-09
847	CAT	1.55576	6.78209	1.02584e-48	5.33044e-47				100506314	LOC100506314	-3.30321	-2.15681	0.000189529	0.000656553
348801	LNP1	1.55462	1.70374	1.10726e-13	1.0986e-12				3589	IL11	-3.29572	6.16342	3.48144e-135	8.42326e-133
8871	SYNJ2	1.55416	6.28938	1.65706e-47	8.27711e-46				3914	LAMB3	-3.29539	4.17344	6.07419e-48	3.0872e-46
2842	GPR19	1.55414	0.628474	3.14693e-07	1.61462e-06				23764	MAFF	-3.2863	5.71945	2.70279e-182	1.16255e-179
29953	TRHDE	1.55311	2.8988	5.4641e-11	4.28331e-10				3429	IFI27	-3.28288	9.93779	1.96707e-160	6.34571e-158
57291	DANCR	1.55166	5.84991	8.91929e-30	2.40056e-28				10346	TRIM22	-3.28059	7.85529	4.11143e-187	1.9489e-184
259266	ASPM	1.54945	6.37961	3.2709e-28	8.16916e-27				653513	LOC653513	-3.27859	-1.47613	1.63468e-11	1.34976e-10
23179	RGL1	1.54914	5.4917	3.92833e-42	1.65296e-40				1435	CSF1	-3.27423	7.23442	2.02525e-63	1.65635e-61
11184	MAP4K1	1.54889	0.731927	3.00007e-06	1.36259e-05				340706	VWA2	-3.27294	-1.01072	3.10386e-10	2.2494e-09
9672	SDC3	1.54695	6.3067	4.92284e-42	2.06023e-40				54457	TAF7L	-3.25948	-1.0403	5.48589e-09	3.44847e-08
400221	FLJ22447	1.54429	3.17282	9.31595e-25	1.98515e-23				55620	STAP2	-3.25482	-0.151828	6.11314e-13	5.74625e-12
23326	USP22	1.54324	8.41986	4.3284e-62	3.45483e-60				10148	EBI3	-3.25173	0.281516	4.60084e-16	5.59496e-15
5091	PC	1.54211	5.49347	3.22092e-29	8.39644e-28				5655	KLK10	-3.24945	-2.41146	8.51398e-06	3.62152e-05
1719	DHFR	1.5405	4.9183	1.09272e-41	4.52415e-40				11330	CTRC	-3.24792	-2.439	0.00032753	0.00108757
169966	FAM46D	1.53929	-1.25325	0.000739052	0.00231784				284215	LOC284215	-3.24578	-2.67775	0.000173888	0.000606259
9697	TRAM2	1.53888	6.70046	5.31187e-38	1.95529e-36				116729	PPP1R27	-3.24481	-3.04585	0.00106401	0.00324754
154043	CNKSR3	1.53777	4.74374	2.67173e-37	9.57658e-36				85004	RERG	-3.24412	-1.4811	5.22511e-07	2.60885e-06
55723	ASF1B	1.53519	6.20059	2.86491e-44	1.31249e-42				402573	C7orf61	-3.2354	-0.237973	6.66971e-15	7.37701e-14
57575	PCDH10	1.53505	4.5724	3.77621e-36	1.30327e-34				23746	AIPL1	-3.22585	-2.71218	7.4701e-05	0.000276331
10615	SPAG5	1.53322	7.1858	2.09174e-59	1.52782e-57				646329	LOC646329	-3.22584	1.33963	7.54706e-31	2.12996e-29
9749	PHACTR2	1.53288	5.9361	3.41392e-49	1.82287e-47				84707	BEX2	-3.22573	3.63514	5.01353e-58	3.57206e-56
23208	SYT11	1.5321	0.652897	3.50547e-08	2.01611e-07				387082	SUMO4	-3.2256	-3.04632	0.000231994	0.000791033
6623	SNCG	1.53009	-0.657034	0.00010342	0.000374455				11182	SLC2A6	-3.21957	4.29214	1.46965e-40	5.8753e-39
55355	HJURP	1.52908	7.44232	1.25273e-58	9.03637e-57				4225	MEP1B	-3.21623	-1.82032	8.13766e-08	4.48431e-07
951	CD37	1.52828	0.608572	1.26319e-05	5.25714e-05				116828	CG030	-3.21325	-0.901515	8.259e-09	5.09649e-08
6653	SORL1	1.528	3.67003	1.53679e-21	2.76705e-20				100335030	LOC100335030	-3.21041	0.0909022	9.91833e-11	7.60057e-10
79805	VASH2	1.52792	1.58766	4.25104e-08	2.42542e-07				91947	ARRDC4	-3.20469	4.87069	8.11656e-58	5.71283e-56
4001	LMNB1	1.52706	7.88513	5.82747e-65	4.86887e-63				23034	SAMD4A	-3.20194	4.12507	3.39227e-109	6.01467e-107
5575	PRKAR1B	1.52702	5.34708	1.16537e-40	4.67495e-39				257068	PLCXD2	-3.19768	-1.85654	1.14917e-05	4.80327e-05
23530	NNT	1.52452	7.48217	1.5655e-37	5.69936e-36				10912	GADD45G	-3.18532	1.91236	6.85514e-34	2.20227e-32
8742	TNFSF12	1.52367	-1.40634	0.000551927	0.00177066				8529	CYP4F2	-3.18052	-1.73274	0.00144016	0.00428965
9886	RHOBTB1	1.52081	5.00395	1.73662e-43	7.66853e-42				4311	MME	-3.17603	4.51476	8.65928e-109	1.52371e-106
100289341	LOC100289341	1.52076	1.67357	4.96018e-14	5.07757e-13				1230	CCR1	-3.1726	-1.55964	1.78212e-10	1.32501e-09
54821	ERCC6L	1.52027	4.25368	7.1041e-32	2.09134e-30				731220	RFX8	-3.16886	-0.168693	1.03961e-09	7.11673e-09
83543	AIF1L	1.51939	2.52355	2.17763e-17	2.94755e-16				3817	KLK2	-3.15881	-2.75031	9.39389e-05	0.000342218
2342	FNTB	1.51894	0.497993	3.28214e-09	2.11821e-08				2633	GBP1	-3.15342	6.25356	4.2119e-157	1.28723e-154
57462	KIAA1161	1.51835	2.54388	7.96551e-17	1.03766e-15				11189	CELF3	-3.14228	-2.08206	7.89118e-05	0.00029075
1955	MEGF9	1.51733	4.36601	3.71043e-34	1.20703e-32				79132	DHX58	-3.14222	5.70681	1.5469e-123	3.23691e-121
8303	SNN	1.51594	4.24103	2.68715e-24	5.58269e-23				9985	REC8	-3.14072	4.63204	1.66891e-22	3.18258e-21
286336	FAM78A	1.51519	1.38219	2.82475e-11	2.27814e-10				650226	LOC650226	-3.14021	-0.439212	2.64532e-08	1.54108e-07
85455	DISP2	1.51446	2.10888	5.53411e-14	5.63035e-13				11262	SP140	-3.13941	-0.958879	3.77913e-09	2.42146e-08
56896	DPYSL5	1.51361	4.65672	3.08459e-32	9.20898e-31				10468	FST	-3.13921	6.9853	5.5518e-170	2.11396e-167
4091	SMAD6	1.51224	3.76706	1.74505e-19	2.75169e-18				440900	LOC440900	-3.13794	0.0813872	8.17236e-20	1.31727e-18
5584	PRKCI	1.51027	7.44209	2.71984e-58	1.94381e-56				8676	STX11	-3.13764	-1.02164	1.02659e-09	7.02966e-09
80303	EFHD1	1.50874	2.85482	3.19443e-16	3.94455e-15				6123	RPL3L	-3.13367	-2.50381	0.000146108	0.000514891
84327	ZBED3	1.50828	2.97446	1.80677e-16	2.28323e-15				100113393	SNORD12B	-3.13006	-3.09522	0.000737795	0.00231453
22858	ICK	1.50825	4.70068	3.64212e-40	1.43626e-38				401387	LRRD1	-3.12969	-3.09504	0.000342041	0.00113259
2176	FANCC	1.50788	4.51172	1.41925e-33	4.52195e-32				27289	RND1	-3.1252	0.202221	2.76818e-24	5.74589e-23
64359	NXN	1.5076	6.6933	6.18742e-54	3.73286e-52				866	SERPINA6	-3.11828	-0.19833	4.37849e-10	3.12152e-09
9947	MAGEC1	1.50658	5.91367	2.35435e-41	9.66158e-40				54979	HRASLS2	-3.11608	-0.867764	1.65238e-12	1.50156e-11
22836	RHOBTB3	1.50561	8.58304	6.92168e-57	4.7565e-55				100302740	FAS-AS1	-3.11441	-0.213207	2.64207e-12	2.35124e-11
26261	FBXO24	1.50481	0.964062	2.4964e-10	1.82569e-09				2	A2M	-3.11068	4.28233	6.91659e-39	2.61648e-37
11113	CIT	1.50465	6.15879	2.81778e-34	9.2181e-33				3383	ICAM1	-3.11035	-0.443039	1.08283e-09	7.39735e-09
5909	RAP1GAP	1.5035	4.33166	3.24338e-35	1.08707e-33				838	CASP5	-3.09836	-2.78873	0.000199634	0.000688068
23536	ADAT1	1.50325	5.33928	2.95561e-36	1.02463e-34				692088	SNORD50B	-3.09657	-2.17724	6.33405e-07	3.13758e-06
3014	H2AFX	1.50314	7.07769	5.00941e-50	2.71854e-48				4940	OAS3	-3.09497	9.43655	9.26112e-193	4.78018e-190
8654	PDE5A	1.50265	7.20439	1.48941e-43	6.61464e-42				100463482	MTRNR2L6	-3.08543	2.46186	2.34702e-52	1.33613e-50
23371	TENC1	1.50145	6.544	3.07514e-34	1.00459e-32				389558	FAM180A	-3.0841	1.90482	3.18873e-16	3.93961e-15
23596	OPN3	1.50136	5.24912	3.4254e-36	1.18395e-34				84779	NAA11	-3.08308	-0.898768	1.13603e-13	1.12492e-12
400566	C17orf97	1.49973	1.36123	4.27431e-11	3.3826e-10				164592	CCDC116	-3.07076	-1.40888	1.27594e-07	6.85388e-07
55789	DEPDC1B	1.49905	5.66166	2.0319e-47	1.00844e-45				154	ADRB2	-3.069	-0.487107	1.52487e-14	1.63746e-13
11037	STON1	1.49832	3.02126	2.52612e-19	3.9405e-18				4502	MT2A	-3.06141	9.50846	1.64093e-155	4.94987e-153
55703	POLR3B	1.49767	4.94032	1.97225e-37	7.13542e-36				100462977	MTRNR2L1	-3.05851	5.91451	1.39975e-133	3.35175e-131
25903	OLFML2B	1.49641	0.869663	7.86616e-09	4.86571e-08				139081	MAGEC3	-3.05166	-3.14354	0.00068823	0.00216869
1063	CENPF	1.49596	7.47248	1.39242e-43	6.21959e-42				340596	LHFPL1	-3.04805	-1.18198	5.62968e-08	3.16076e-07
100192378	LOC100192378	1.49493	0.402763	2.985e-07	1.53526e-06				3430	IFI35	-3.04159	7.99291	2.44902e-114	4.62467e-112
100316868	HOTTIP	1.49084	-0.958071	0.000333523	0.00110557				653567	TMEM236	-3.03953	-2.82833	0.000661816	0.00209314
222	ALDH3B2	1.49058	-1.73314	0.00297867	0.00835474				6543	SLC8A2	-3.03906	-0.185076	1.3318e-17	1.83365e-16
9493	KIF23	1.49047	7.14534	7.72861e-56	5.04249e-54				83895	KRTAP1-5	-3.03558	-1.10899	7.40091e-12	6.31292e-11
145957	NRG4	1.49015	2.78858	3.98711e-14	4.1251e-13				100379661	GRIK1-AS2	-3.03558	-2.13482	1.88301e-06	8.77893e-06
91409	CCDC74B	1.48806	3.38469	4.54148e-23	8.85685e-22				387763	C11orf96	-3.03397	3.88751	2.05721e-42	8.78359e-41
2348	FOLR1	1.48616	0.428819	2.70788e-07	1.40018e-06				25780	RASGRP3	-3.02754	1.34039	4.21824e-29	1.09472e-27
64943	NT5DC2	1.48607	6.91797	2.28665e-37	8.23441e-36				51191	HERC5	-3.02547	7.2236	1.63096e-182	7.14762e-180
23500	DAAM2	1.48475	7.21351	3.5847e-41	1.46588e-39				85478	CCDC65	-3.01984	-0.374818	1.28587e-06	6.12151e-06
84747	UNC119B	1.48435	5.46118	1.67733e-27	4.05825e-26				84766	EFCAB4B	-3.01691	-1.05364	4.17831e-09	2.66181e-08
729359	PLIN4	1.4827	2.37644	1.98737e-14	2.11843e-13				147	ADRA1B	-3.01675	-2.35053	1.86383e-05	7.58011e-05
91057	CCDC34	1.48148	4.82189	1.1938e-38	4.47231e-37				1647	GADD45A	-3.01641	7.52899	3.7999e-90	5.01479e-88
137075	CLDN23	1.47962	-0.104759	6.58031e-07	3.25262e-06				151306	GPBAR1	-3.0117	-1.6979	4.42824e-05	0.000169952
7074	TIAM1	1.47709	4.66864	2.30154e-37	8.27521e-36				6772	STAT1	-3.00298	10.235	1.56968e-151	4.55737e-149
11329	STK38	1.47508	5.56669	5.81304e-48	2.96096e-46				4322	MMP13	-2.98775	7.52207	4.92879e-39	1.87367e-37
29899	GPSM2	1.47446	5.5124	7.92477e-32	2.32704e-30				114897	C1QTNF1	-2.98551	2.27033	7.09747e-21	1.2275e-19
7226	TRPM2	1.47337	2.03557	2.99731e-06	1.36186e-05				255130	LOC255130	-2.97918	3.05645	4.98917e-34	1.61397e-32
51809	GALNT7	1.47268	7.39246	1.87802e-42	8.03328e-41				401491	FLJ35024	-2.97829	0.0772868	6.52773e-15	7.23031e-14
9201	DCLK1	1.47253	0.770868	3.97993e-08	2.27689e-07				23138	N4BP3	-2.97537	2.85128	1.46664e-56	9.90282e-55
79173	C19orf57	1.47243	1.82549	3.46856e-14	3.61118e-13				9603	NFE2L3	-2.97448	6.91878	2.24895e-102	3.67862e-100
84984	CEP19	1.47158	2.42674	4.2146e-18	5.99832e-17				2555	GABRA2	-2.97021	0.711811	5.995e-14	6.07795e-13
153571	C5orf38	1.47137	3.44993	1.72245e-23	3.44593e-22				140706	C20orf160	-2.96675	-0.919169	1.25165e-13	1.23343e-12
126282	TNFAIP8L1	1.47031	3.30174	8.04755e-22	1.47182e-20				8351	HIST1H3D	-2.96326	0.133566	2.61951e-14	2.7656e-13
728643	LOC728643	1.46942	-0.789582	0.000349703	0.00115706				267010	RNU12	-2.96294	-2.86999	0.000235102	0.000801043
10077	TSPAN32	1.4682	1.04293	7.96593e-10	5.52807e-09				5366	PMAIP1	-2.96223	6.47228	1.08985e-146	2.90965e-144
100129792	CCDC152	1.46721	3.11939	1.37344e-11	1.14258e-10				654817	NCF1C	-2.96077	-2.86982	0.000236807	0.000806142
154860	LOC154860	1.46552	2.30943	1.1017e-15	1.29961e-14				1630	DCC	-2.95579	-2.60635	0.00160014	0.00471836
10274	STAG1	1.46389	6.94932	1.82325e-52	1.04823e-50				343450	KCNT2	-2.95211	-1.73811	3.03254e-07	1.55765e-06
57325	CSRP2BP	1.46308	3.82681	1.07867e-27	2.63175e-26				256021	LOC256021	-2.95201	-1.1845	1.18616e-11	9.92825e-11
1373	CPS1	1.46248	4.62894	6.61799e-27	1.56693e-25				55337	C19orf66	-2.95158	6.56694	1.0647e-168	3.92537e-166
23262	PPIP5K2	1.46199	6.62969	8.74836e-48	4.38873e-46				374	AREG	-2.94995	-2.60628	3.50992e-05	0.000136833
5711	PSMD5	1.45938	5.66206	1.98439e-45	9.44496e-44				1573	CYP2J2	-2.94983	4.1658	1.00313e-85	1.21353e-83
1468	SLC25A10	1.45512	5.98704	3.79772e-49	2.01853e-47				3491	CYR61	-2.94927	5.14417	7.99097e-124	1.71858e-121
54660	PCDHB18	1.45365	-0.491199	8.10044e-05	0.000297892				23359	FAM189A1	-2.94835	-2.60649	3.54163e-05	0.000137999
100131213	ZNF503-AS2	1.4533	2.46023	3.94243e-16	4.81952e-15				202374	STK32A	-2.94104	-1.28185	1.58202e-11	1.30954e-10
2983	GUCY1B3	1.45212	3.80796	1.61683e-12	1.47098e-11				284418	FAM71E2	-2.92981	-2.6394	0.000665288	0.00210354
83853	ROPN1L	1.45187	-1.37617	0.00164307	0.00483176				284454	LOC284454	-2.92885	4.45804	6.97552e-53	4.07086e-51
7272	TTK	1.45158	5.73733	1.87511e-32	5.67837e-31				3232	HOXD3	-2.9285	-0.554425	1.76469e-10	1.31323e-09
79801	SHCBP1	1.45083	6.45233	2.92992e-43	1.28645e-41				6863	TAC1	-2.92561	3.57789	1.81373e-56	1.21958e-54
26523	EIF2C1	1.45045	4.53737	1.06835e-32	3.2737e-31				3013	HIST1H2AD	-2.92018	0.173984	5.74564e-19	8.75108e-18
9252	RPS6KA5	1.45024	2.98254	1.008e-14	1.09971e-13				196047	EMX2OS	-2.91678	-2.2143	5.7428e-06	2.50918e-05
55010	PARPBP	1.44944	4.09287	7.87676e-26	1.76256e-24				9890	LPPR4	-2.90956	-1.52372	6.78689e-08	3.77127e-07
4099	MAG	1.44936	-0.521402	0.000119382	0.000427453				90634	N4BP2L1	-2.90953	-0.992813	2.1064e-06	9.75191e-06
284124	FLJ36000	1.44744	-0.423213	5.76025e-06	2.51586e-05				100507206	LOC100507206	-2.90747	-2.6405	0.000101514	0.000367784
9134	CCNE2	1.44679	4.75315	2.94329e-38	1.09033e-36				677839	SNORA71C	-2.90626	-2.9113	0.00218233	0.00627009
5205	ATP8B1	1.44616	1.91136	9.59104e-09	5.87321e-08				3172	HNF4A	-2.90446	-2.64019	7.24788e-05	0.000268752
357	SHROOM2	1.44446	3.68571	2.56605e-22	4.82213e-21				338785	KRT79	-2.90346	-1.21596	6.58466e-06	2.85126e-05
25894	PLEKHG4	1.444	3.85545	2.1661e-17	2.93365e-16				9314	KLF4	-2.90215	3.99326	5.68293e-66	4.85285e-64
4846	NOS3	1.44244	0.0967695	1.3091e-05	5.4336e-05				6943	TCF21	-2.89485	-2.6418	0.000398852	0.00130812
6941	TCF19	1.44133	5.41286	1.82833e-40	7.28415e-39				3007	HIST1H1D	-2.89382	-1.3224	1.27192e-09	8.60808e-09
4330	MN1	1.43948	1.79805	4.0934e-11	3.24829e-10				731424	LOC731424	-2.88657	-1.13662	1.12586e-08	6.82601e-08
3695	ITGB7	1.43901	0.345002	0.000584646	0.00186866				643923	LOC643923	-2.88374	-2.2389	5.96649e-06	2.60007e-05
8643	PTCH2	1.43811	0.625385	3.24167e-08	1.8716e-07				79924	ADM2	-2.88068	-0.0780595	2.90467e-14	3.05418e-13
4582	MUC1	1.43773	2.77586	1.14581e-09	7.8069e-09				6909	TBX2	-2.87848	2.83295	5.06594e-46	2.43113e-44
55872	PBK	1.43529	6.68167	2.84087e-45	1.33843e-43				56271	BEX4	-2.87681	-1.564	1.21891e-07	6.5597e-07
83999	KREMEN1	1.43451	4.49954	2.53758e-29	6.64492e-28				199920	C1orf168	-2.876	-2.91389	0.000413541	0.00135191
254013	METTL20	1.43335	-0.909096	0.00146482	0.0043536				6079	SNORD15A	-2.87595	-2.91357	0.000326455	0.00108431
6790	AURKA	1.43215	6.43945	6.43495e-48	3.26342e-46				10215	OLIG2	-2.87567	2.5862	4.39287e-40	1.72937e-38
493	ATP2B4	1.43168	5.1903	1.12115e-39	4.34017e-38				51655	RASD1	-2.8751	-2.44104	3.62085e-05	0.000140873
100505783	LOC100505783	1.43015	0.557714	3.19773e-07	1.63959e-06				1490	CTGF	-2.87374	6.20031	3.97922e-169	1.49073e-166
8633	UNC5C	1.42933	4.23406	7.7038e-26	1.72552e-24				100462981	MTRNR2L2	-2.87255	7.68815	1.70222e-130	3.91461e-128
84866	TMEM25	1.42926	2.9987	2.79402e-13	2.68723e-12				6236	RRAD	-2.87109	-0.372209	1.14752e-14	1.24491e-13
221981	THSD7A	1.42831	0.613627	1.37008e-05	5.67698e-05				3725	JUN	-2.86914	7.88439	4.75387e-158	1.49214e-155
10439	OLFM1	1.4278	5.30905	7.37615e-39	2.78126e-37				201651	LOC201651	-2.86873	0.814136	2.0951e-21	3.74907e-20
6414	SEPP1	1.42709	3.76487	8.48587e-13	7.86204e-12				130733	TMEM178	-2.86578	-0.835867	6.66087e-12	5.71104e-11
100129961	LOC100129961	1.427	-0.237249	0.000317096	0.00105579				132014	IL17RE	-2.86461	1.37229	4.21929e-09	2.68571e-08
5295	PIK3R1	1.42687	5.46024	3.98457e-32	1.18501e-30				84166	NLRC5	-2.85946	6.69644	1.21127e-117	2.36421e-115
8862	APLN	1.42636	0.801922	7.104e-08	3.9437e-07				9592	IER2	-2.85834	6.78552	3.24122e-119	6.48998e-117
285973	ATG9B	1.42595	-0.109715	7.26305e-05	0.000269229				134111	UBE2QL1	-2.85744	0.0167242	7.55457e-18	1.05832e-16
113419	TEX261	1.42579	6.22796	2.67368e-40	1.05795e-38				100463486	MTRNR2L8	-2.85646	7.01297	4.90795e-133	1.16323e-130
6821	SUOX	1.42496	3.49076	2.16041e-21	3.85702e-20				256979	SUN3	-2.85376	-0.490866	1.05229e-15	1.24448e-14
672	BRCA1	1.42143	6.28416	6.14728e-40	2.40781e-38				91156	IGFN1	-2.84828	2.96335	3.16835e-18	4.55632e-17
5080	PAX6	1.42134	-0.618021	3.28339e-05	0.000128563				54106	TLR9	-2.84493	-2.47147	0.000278059	0.000935603
116844	LRG1	1.41981	-0.177046	1.76512e-05	7.19805e-05				3490	IGFBP7	-2.84369	5.58843	2.78529e-68	2.48822e-66
404550	C16orf74	1.41813	2.03736	4.5757e-13	4.33442e-12				65249	ZSWIM4	-2.84026	5.12658	3.16817e-108	5.53286e-106
100628307	LOC100628307	1.41812	2.84486	1.73568e-12	1.57311e-11				284801	LOC284801	-2.8388	-2.29231	0.000725606	0.00227875
1718	DHCR24	1.41803	7.71102	4.4627e-41	1.81851e-39				404785	POTEG	-2.83458	-1.20697	2.98838e-05	0.000117641
869	CBLN1	1.41772	0.529889	7.62441e-08	4.2205e-07				5737	PTGFR	-2.83434	-0.869842	2.37512e-11	1.93026e-10
100507424	LOC100507424	1.41609	5.35851	2.09484e-41	8.61184e-40				8875	VNN2	-2.83081	-1.94779	1.73519e-06	8.1273e-06
5576	PRKAR2A	1.41442	4.31531	1.90299e-28	4.80965e-27				80036	TRPM3	-2.83025	-1.02483	1.77465e-11	1.46273e-10
991	CDC20	1.41407	7.97787	3.37559e-52	1.91699e-50				54809	SAMD9	-2.82246	8.52401	1.23961e-163	4.36248e-161
332	BIRC5	1.41278	6.78474	2.49657e-48	1.27727e-46				100130742	LRRC69	-2.81847	-1.70336	1.91036e-08	1.12791e-07
594	BCKDHB	1.41229	3.19292	2.94145e-16	3.64379e-15				8343	HIST1H2BF	-2.81806	-0.831724	4.10056e-10	2.93599e-09
3676	ITGA4	1.41186	7.50856	1.44618e-44	6.73154e-43				6833	ABCC8	-2.81447	-2.95199	0.00067645	0.00213477
6932	TCF7	1.41121	4.12664	5.13715e-25	1.10893e-23				2769	GNA15	-2.81366	-2.11245	6.60781e-06	2.85969e-05
79800	ALS2CR8	1.40981	2.46925	2.53214e-13	2.44549e-12				81793	TLR10	-2.80999	-2.95618	0.00125758	0.00378609
3167	HMX2	1.40904	-1.06861	0.000390801	0.0012839				1593	CYP27A1	-2.80631	-0.0430585	3.04408e-12	2.70072e-11
401548	SNX30	1.40891	5.11792	9.79674e-31	2.74817e-29				440087	C12orf69	-2.79961	-2.95726	0.000881886	0.00272642
2690	GHR	1.40862	3.01781	3.66697e-19	5.65181e-18				255119	C4orf22	-2.79418	-2.71285	0.000297678	0.000996276
147841	SPC24	1.40637	4.09048	1.89896e-24	3.97554e-23				1958	EGR1	-2.79287	7.45539	1.34561e-147	3.67699e-145
224	ALDH3A2	1.40587	6.8587	2.40998e-40	9.58505e-39				1847	DUSP5	-2.79166	5.60424	5.88505e-55	3.69438e-53
64710	NUCKS1	1.40428	8.95749	5.81791e-45	2.71351e-43				79370	BCL2L14	-2.79029	-1.70691	4.42137e-06	1.96095e-05
23397	NCAPH	1.40411	6.59369	3.07052e-37	1.09553e-35				54625	PARP14	-2.7902	8.65211	6.97233e-88	8.66023e-86
2774	GNAL	1.40324	4.58015	1.0484e-31	3.04772e-30				5265	SERPINA1	-2.7886	3.81438	8.6317e-26	1.92777e-24
9127	P2RX6	1.40185	2.48658	9.81446e-14	9.76276e-13				11250	GPR45	-2.78852	-1.85989	1.22035e-06	5.83113e-06
7112	TMPO	1.40106	7.69465	2.58058e-51	1.43739e-49				83401	ELOVL3	-2.78803	-1.97241	0.000539114	0.00173195
58480	RHOU	1.40065	1.90393	1.02263e-12	9.41818e-12				6286	S100P	-2.78612	2.77101	1.64856e-33	5.23819e-32
114801	TMEM200A	1.40052	-0.36692	1.92488e-05	7.79992e-05				133	ADM	-2.78431	7.36874	3.56199e-163	1.21668e-160
146760	RTN4RL1	1.39885	-0.969129	0.000716652	0.00225246				5629	PROX1	-2.78427	0.545724	8.37582e-24	1.69909e-22
3764	KCNJ8	1.39857	-0.253051	6.23115e-05	0.000233362				6999	TDO2	-2.78387	2.78404	2.24353e-24	4.67359e-23
57486	NLN	1.39821	5.96611	1.41159e-43	6.29308e-42				59344	ALOXE3	-2.78187	-1.0039	0.000287716	0.00096572
25809	TTLL1	1.39804	2.52422	5.51466e-15	6.15221e-14				26780	SNORA68	-2.77818	-1.86075	2.59478e-07	1.34499e-06
9187	SLC24A1	1.39686	2.98845	7.18817e-17	9.39558e-16				55532	SLC30A10	-2.77363	-2.15914	0.000156704	0.000549645
80235	PIGZ	1.39586	-0.0556868	3.50778e-06	1.57714e-05				390226	GUCY2E	-2.76972	-0.734881	5.99547e-12	5.16722e-11
23767	FLRT3	1.39503	3.4779	1.54776e-15	1.80291e-14				4135	MAP6	-2.76789	-2.50525	5.76715e-05	0.000217105
80020	FOXRED2	1.39423	6.54965	3.34382e-42	1.41728e-40				144453	BEST3	-2.76514	-1.74084	6.59101e-08	3.67033e-07
1033	CDKN3	1.39194	5.34817	1.01108e-28	2.58923e-27				4739	NEDD9	-2.76346	0.486797	1.19961e-12	1.09871e-11
10905	MAN1A2	1.391	5.40699	2.57193e-31	7.39335e-30				654433	LOC654433	-2.76158	-1.41714	4.07247e-09	2.60009e-08
54918	CMTM6	1.39097	6.12596	8.56369e-40	3.33739e-38				84875	PARP10	-2.75366	7.19847	7.80638e-141	1.99251e-138
55157	DARS2	1.39021	5.90825	1.46201e-44	6.79161e-43				653361	NCF1	-2.75249	-2.32491	0.000154177	0.000541275
7296	TXNRD1	1.38988	10.809	5.49749e-53	3.24087e-51				84251	SGIP1	-2.74929	1.37698	2.4865e-28	6.2572e-27
25791	NGEF	1.38869	1.04005	8.18784e-07	4.00124e-06				272	AMPD3	-2.74396	4.98627	1.85243e-30	5.14671e-29
85462	FHDC1	1.38763	0.747533	1.02648e-07	5.56668e-07				5329	PLAUR	-2.74156	6.53525	3.41809e-150	9.68194e-148
84771	DDX11L2	1.38539	1.11155	1.70778e-07	9.046e-07				692205	SNORD89	-2.73448	-2.16211	0.000680382	0.00214543
3833	KIFC1	1.38514	6.28259	2.85135e-46	1.37976e-44				84789	MGC2889	-2.72691	-1.90176	4.36019e-06	1.93678e-05
3169	FOXA1	1.38467	3.06132	2.88976e-15	3.29668e-14				677826	SNORA45	-2.72443	-1.11758	2.12167e-07	1.11193e-06
6491	STIL	1.38337	5.73551	2.71751e-35	9.12134e-34				401138	AMTN	-2.72443	5.40902	1.42999e-59	1.05443e-57
79102	RNF26	1.38283	5.54646	5.0006e-37	1.77056e-35				246182	AKR7A2P1	-2.72436	-2.75108	0.00154976	0.00458084
10403	NDC80	1.38176	5.96715	2.86304e-27	6.86272e-26				26788	SNORD60	-2.72364	-2.18612	2.86402e-05	0.00011298
2051	EPHB6	1.37811	1.49507	1.62341e-09	1.08478e-08				83854	ANGPTL6	-2.72074	3.97413	1.77386e-66	1.53737e-64
57623	ZFAT	1.37778	3.07092	4.80678e-14	4.92488e-13				342931	RFPL4A	-2.72027	0.208933	9.95306e-19	1.48956e-17
2982	GUCY1A3	1.37765	-0.0968048	9.42209e-06	3.98121e-05				114599	SNORD15B	-2.71532	-2.53844	6.31262e-05	0.000236226
84078	KBTBD7	1.37683	2.44445	1.50603e-09	1.00838e-08				100124516	SNORD58C	-2.71416	-0.665415	8.40155e-13	7.79014e-12
2329	FMO4	1.37345	1.65127	1.26753e-10	9.57742e-10				84239	ATP13A4	-2.7096	-2.53952	8.23733e-05	0.000302735
729683	LOC729683	1.37334	2.43105	3.76686e-16	4.61217e-15				5570	PKIB	-2.70249	-0.380031	3.44128e-07	1.7571e-06
192683	SCAMP5	1.37316	2.50259	8.26831e-15	9.05033e-14				4862	NPAS2	-2.70051	4.83352	3.56595e-121	7.32977e-119
56114	PCDHGA1	1.37057	0.422304	2.59282e-07	1.34427e-06				220004	PPP1R32	-2.70049	0.371185	6.54664e-12	5.61932e-11
80310	PDGFD	1.36894	2.93946	4.83003e-18	6.84067e-17				4909	NTF4	-2.6997	-2.37972	0.00269745	0.00762674
114088	TRIM9	1.36877	-0.805335	0.000586897	0.00187457				401647	GOLGA7B	-2.69435	1.48258	1.04402e-31	3.03877e-30
84986	ARHGAP19	1.36848	3.4647	3.7559e-20	6.20472e-19				1047	CLGN	-2.69327	4.09362	8.94933e-77	9.27974e-75
132430	PABPC4L	1.368	0.778304	1.10293e-06	5.29729e-06				27180	SIGLEC9	-2.68886	-0.638191	7.19078e-08	3.98711e-07
100128385	LINC00256B	1.36797	0.489051	3.72214e-05	0.000144524				441108	C5orf56	-2.68656	5.21482	1.07461e-56	7.34115e-55
4905	NSF	1.36713	6.21435	2.31825e-34	7.60536e-33				1825	DSC3	-2.68554	-2.75391	0.00192522	0.00559033
3838	KPNA2	1.36712	8.97658	3.16051e-53	1.87747e-51				440556	FLJ42875	-2.67956	0.0451213	1.64592e-18	2.42575e-17
57636	ARHGAP23	1.36608	6.94862	4.81621e-39	1.83387e-37				219770	GJD4	-2.67914	-2.38072	6.79902e-05	0.0002532
56956	LHX9	1.36382	0.0764996	4.09406e-06	1.82415e-05				3726	JUNB	-2.6769	6.76795	1.63168e-65	1.38318e-63
3590	IL11RA	1.36147	3.81364	5.99785e-22	1.10829e-20				57528	KCTD16	-2.67196	0.903675	2.21279e-18	3.23249e-17
983	CDK1	1.36141	6.93904	2.73918e-23	5.40092e-22				155038	GIMAP8	-2.67023	-2.21451	3.54385e-05	0.000138063
51616	TAF9B	1.36109	5.26363	8.55362e-31	2.40818e-29				1649	DDIT3	-2.66754	5.38449	2.46283e-130	5.60824e-128
57520	HECW2	1.36106	4.59227	2.59756e-25	5.66512e-24				10318	TNIP1	-2.66197	8.64081	4.23438e-89	5.34522e-87
4920	ROR2	1.35955	2.44781	6.5823e-11	5.11157e-10				677832	SNORA53	-2.65625	-2.57235	0.000150108	0.000528026
400752	LOC400752	1.35908	-1.00144	0.000539217	0.00173204				1282	COL4A1	-2.64739	7.72286	5.95217e-82	6.77701e-80
1154	CISH	1.35882	0.69138	5.82141e-05	0.00021897				654463	FER1L6	-2.64545	0.306103	5.33182e-10	3.76764e-09
60680	CELF5	1.35828	-0.696888	0.00268217	0.00758537				79781	IQCA1	-2.643	-2.57432	0.0020976	0.00604927
266722	HS6ST3	1.35825	2.6935	1.70493e-13	1.66318e-12				84824	FCRLA	-2.64032	-1.7223	1.50931e-05	6.20692e-05
55147	RBM23	1.35822	6.34257	7.07077e-33	2.18685e-31				27285	TEKT2	-2.64026	-3.04772	0.00169687	0.00497766
171022	ABHD11-AS1	1.35772	-0.550371	0.000132613	0.000470404				131909	FAM172BP	-2.63643	-2.7923	0.00170491	0.00499936
100128191	LOC100128191	1.35629	5.43689	6.54385e-41	2.6526e-39				84466	MEGF10	-2.6356	-3.04783	0.00246708	0.00702155
149076	ZNF362	1.35628	4.11755	3.32532e-21	5.87803e-20				8767	RIPK2	-2.6341	6.64966	1.9464e-92	2.73994e-90
4987	OPRL1	1.35315	0.0497979	1.0699e-05	4.49295e-05				677766	SCARNA2	-2.6329	-3.0477	0.0015631	0.00461851
196500	C12orf53	1.35235	2.6065	8.73787e-16	1.03919e-14				150094	SIK1	-2.63278	3.77984	1.51532e-36	5.26891e-35
100506207	LOC100506207	1.35036	-1.39208	0.00282266	0.00794787				5005	ORM2	-2.63119	-1.82397	6.87289e-05	0.000255828
79807	GSTCD	1.35013	4.41747	2.36222e-29	6.19269e-28				240	ALOX5	-2.63082	0.566255	1.07301e-14	1.16679e-13
56963	RGMA	1.34968	-0.175354	1.3155e-05	5.4592e-05				4494	MT1F	-2.62627	-0.846867	1.5855e-12	1.44417e-11
124056	NOXO1	1.34909	1.08198	1.94691e-05	7.87957e-05				9111	NMI	-2.62221	5.75684	5.868e-54	3.54937e-52
441518	FAM127C	1.34861	5.39518	1.855e-37	6.74274e-36				3937	LCP2	-2.62137	2.59591	1.49381e-42	6.41343e-41
220002	CYBASC3	1.3484	6.08161	1.89403e-43	8.34777e-42				6023	RMRP	-2.6202	-2.60527	0.000401777	0.00131679
29843	SENP1	1.34728	5.85425	6.70436e-27	1.58576e-25				10133	OPTN	-2.61836	7.57907	6.19289e-87	7.61071e-85
57473	ZNF512B	1.34646	5.23139	1.2068e-29	3.21449e-28				1581	CYP7A1	-2.61798	-3.04892	0.00347004	0.00960995
284739	LINC00176	1.34583	0.361372	8.71919e-06	3.7021e-05				50805	IRX4	-2.61693	-2.60588	0.000353941	0.00117041
1870	E2F2	1.34567	4.03786	2.31622e-24	4.82068e-23				414899	BLID	-2.61372	-2.5931	0.000163433	0.000571868
80321	CEP70	1.34553	5.17686	2.41659e-32	7.27075e-31				947	CD34	-2.61092	-0.796071	2.44188e-11	1.98175e-10
7594	ZNF43	1.34361	2.50579	3.59541e-14	3.73315e-13				2668	GDNF	-2.61015	-2.60629	0.000291474	0.000977203
284	ANGPT1	1.34324	6.17277	2.76701e-19	4.30184e-18				643201	LOC643201	-2.60741	1.28084	1.39505e-12	1.2742e-11
91851	CHRDL1	1.3427	-0.714714	0.000612927	0.00195047				374897	SBSN	-2.59986	-1.55785	8.87841e-06	3.76243e-05
79699	ZYG11B	1.34239	5.18167	4.99671e-24	1.02164e-22				378805	FLJ43663	-2.59859	3.74491	4.08877e-44	1.85851e-42
113612	CYP2U1	1.34152	3.2232	5.88028e-19	8.93857e-18				200197	C1orf126	-2.59775	0.047396	1.65392e-14	1.77193e-13
84858	ZNF503	1.34097	4.66606	2.77278e-28	6.94001e-27				54097	FAM3B	-2.59657	-1.36909	4.02068e-08	2.29907e-07
9786	KIAA0586	1.34088	5.01598	7.12328e-30	1.9306e-28				761	CA3	-2.59371	-2.26805	0.000101733	0.000368519
64151	NCAPG	1.34045	6.94454	8.4877e-37	2.96457e-35				113791	PIK3IP1	-2.58279	0.574751	2.03741e-19	3.1975e-18
11004	KIF2C	1.33948	7.4987	4.17491e-49	2.2089e-47				283987	C17orf28	-2.57972	-1.37203	1.73344e-08	1.03e-07
3652	IPP	1.33921	4.12861	4.00226e-26	9.11378e-25				9572	NR1D1	-2.57873	5.44509	1.97112e-92	2.75802e-90
81691	LOC81691	1.33912	2.93554	1.26673e-16	1.61936e-15				55601	DDX60	-2.57607	6.83276	1.94327e-61	1.53525e-59
3268	AGFG2	1.33837	4.47746	4.03961e-27	9.64317e-26				9068	ANGPTL1	-2.57415	2.62787	4.80705e-24	9.85466e-23
8564	KMO	1.33559	4.39756	2.07829e-24	4.34104e-23				10135	NAMPT	-2.57181	8.75918	2.50741e-38	9.33327e-37
143686	SESN3	1.33521	1.88916	7.88023e-10	5.47515e-09				9965	FGF19	-2.5717	-2.83099	0.00157767	0.0046586
83733	SLC25A18	1.33517	-0.0538115	8.06904e-05	0.000296879				80326	WNT10A	-2.56954	0.0612971	1.10525e-13	1.09708e-12
9397	NMT2	1.33469	5.0932	9.9418e-31	2.7855e-29				84667	HES7	-2.56737	-0.482726	6.30398e-11	4.90693e-10
283335	LOC283335	1.33374	2.61936	4.67499e-14	4.79832e-13				79669	C3orf52	-2.56669	2.95383	2.68351e-21	4.76164e-20
753	C18orf1	1.33311	1.15789	6.90763e-09	4.30028e-08				10715	CERS1	-2.56559	-1.16197	2.86622e-07	1.47745e-06
64395	GMCL1	1.32882	4.75689	1.38496e-27	3.36491e-26				79056	PRRG4	-2.56325	0.626723	3.86353e-15	4.36045e-14
57496	MKL2	1.3277	4.22247	2.49508e-22	4.70019e-21				8325	FZD8	-2.56152	3.44666	3.84921e-36	1.32649e-34
92840	REEP6	1.32314	1.79527	2.7912e-10	2.0336e-09				8988	HSPB3	-2.55565	2.18819	8.53034e-41	3.43983e-39
440078	FAM66C	1.32229	1.16506	1.6881e-09	1.12509e-08				400224	PLEKHD1	-2.55245	-1.31018	3.44164e-05	0.000134284
2036	EPB41L1	1.32144	5.37295	3.47164e-30	9.56534e-29				9510	ADAMTS1	-2.55213	6.63913	1.24699e-34	4.13179e-33
147184	TMEM99	1.32048	2.99569	2.79274e-17	3.75315e-16				5359	PLSCR1	-2.551	7.99601	3.14941e-143	8.31266e-141
219621	C10orf107	1.32031	-0.907279	0.00174456	0.00510467				8111	GPR68	-2.54967	-0.0925053	1.05709e-16	1.3633e-15
9761	MLEC	1.32011	8.0331	2.64135e-39	1.01239e-37				27113	BBC3	-2.54467	4.56075	2.39789e-66	2.07047e-64
643542	LOC643542	1.31946	1.44218	1.1082e-10	8.43109e-10				206338	AQPEP	-2.54146	-0.070417	1.37371e-13	1.34857e-12
4629	MYH11	1.3178	1.50166	1.82654e-09	1.21145e-08				57761	TRIB3	-2.54138	7.16991	1.01935e-116	1.9407e-114
54861	SNRK	1.31664	4.61355	3.17329e-31	9.09949e-30				5327	PLAT	-2.53964	5.10727	4.98313e-63	4.03286e-61
4602	MYB	1.31635	0.400035	2.11382e-05	8.52093e-05				100847079	MIR5193	-2.53707	1.74203	2.5273e-28	6.35298e-27
7351	UCP2	1.31607	2.98676	2.50436e-15	2.86687e-14				27163	NAAA	-2.53654	-0.499536	4.29522e-08	2.45003e-07
169611	OLFML2A	1.31449	2.01021	2.46693e-09	1.6118e-08				4929	NR4A2	-2.52962	3.01219	7.51105e-36	2.56558e-34
27253	PCDH17	1.31398	2.83359	1.06783e-14	1.16226e-13				8632	DNAH17	-2.52913	3.32796	1.2896e-22	2.47142e-21
7805	LAPTM5	1.31336	0.224037	0.000242799	0.000825332				55022	PID1	-2.52781	3.70043	1.32729e-42	5.74096e-41
203238	CCDC171	1.31127	3.01993	3.18161e-14	3.3248e-13				26785	SNORD63	-2.52747	-2.87051	0.0019741	0.00572225
57692	MAGEE1	1.31126	1.31531	1.47292e-08	8.82992e-08				29881	NPC1L1	-2.52268	-1.68091	8.71325e-07	4.24104e-06
84553	FAXC	1.31011	2.49932	1.71418e-12	1.55528e-11				619499	SNORA27	-2.52243	-1.51018	4.05309e-08	2.31647e-07
28968	SLC6A16	1.30995	0.244406	0.000189762	0.000657263				57828	CATSPERG	-2.52066	0.357662	3.57945e-16	4.38964e-15
116064	LRRC58	1.30778	6.61822	2.8286e-37	1.01077e-35				6405	SEMA3F	-2.52062	2.28213	1.0489e-28	2.68017e-27
494514	C18orf56	1.30719	4.72836	3.75876e-32	1.11929e-30				10457	GPNMB	-2.51619	6.97272	2.92577e-141	7.55076e-139
9183	ZW10	1.30589	5.46003	1.65764e-24	3.48434e-23				3431	SP110	-2.51046	6.83458	7.44267e-137	1.81969e-134
353497	POLN	1.30437	1.0771	5.35914e-05	0.000202797				55008	HERC6	-2.5076	6.77893	5.28571e-142	1.37945e-139
55231	CCDC87	1.30384	-1.30676	0.00259423	0.00734831				185	AGTR1	-2.5057	-1.49968	2.26118e-05	9.074e-05
8324	FZD7	1.30328	5.3787	1.91292e-28	4.8295e-27				1263	PLK3	-2.50458	4.5321	1.14831e-68	1.03782e-66
10631	POSTN	1.30298	3.71682	2.46195e-06	1.13123e-05				644186	SYCE3	-2.50141	-2.67719	0.00133472	0.00400071
79896	THNSL1	1.30206	1.93014	1.65319e-09	1.10372e-08				646023	C22orf45	-2.49952	-1.05531	1.31917e-05	5.47344e-05
643866	CBLN3	1.30076	-0.120325	0.000154091	0.000541096				121268	RHEBL1	-2.49406	2.11391	5.24158e-28	1.29517e-26
55165	CEP55	1.2998	6.72369	1.69674e-39	6.52486e-38				149628	PYHIN1	-2.49264	-0.882597	3.08121e-09	1.99518e-08
85379	KIAA1671	1.29934	4.1861	4.98518e-18	7.05182e-17				3659	IRF1	-2.4906	7.51972	3.25711e-55	2.07268e-53
1962	EHHADH	1.29932	3.09918	2.32031e-16	2.91003e-15				57126	CD177	-2.49006	-2.67703	0.000943147	0.00290079
5566	PRKACA	1.29897	6.67788	3.43944e-44	1.56951e-42				7849	PAX8	-2.48702	-0.679199	1.63386e-11	1.34957e-10
5783	PTPN13	1.29804	7.19237	6.4995e-31	1.84102e-29				23630	KCNE1L	-2.48071	-2.18971	2.28494e-05	9.1662e-05
29099	COMMD9	1.29585	5.08104	1.52976e-29	4.05152e-28				3137	HLA-J	-2.4806	1.59581	3.57212e-21	6.29035e-20
57633	LRRN1	1.2952	-0.712601	0.0002902	0.000973635				1839	HBEGF	-2.47888	2.14568	1.94546e-16	2.45316e-15
252983	STXBP4	1.29497	3.95046	2.42827e-21	4.31865e-20				10417	SPON2	-2.47858	2.57468	3.53237e-14	3.67427e-13
28981	IFT81	1.29359	5.15523	4.39476e-29	1.13798e-27				84684	INSM2	-2.47732	-2.50569	0.000262851	0.000888163
11249	NXPH2	1.29354	-0.514306	0.000838451	0.00260044				25907	TMEM158	-2.47315	5.15681	1.06189e-53	6.37328e-52
2957	GTF2A1	1.29326	5.66879	1.18981e-31	3.45015e-30				2615	LRRC32	-2.47255	-1.02537	2.2891e-10	1.68363e-09
54898	ELOVL2	1.29325	1.3347	2.19956e-09	1.44483e-08				51700	CYB5R2	-2.47058	-2.50687	0.000220331	0.000753813
57157	PHTF2	1.29297	6.86306	7.03669e-43	3.04927e-41				10253	SPRY2	-2.46905	4.01494	1.89737e-52	1.08548e-50
56105	PCDHGA11	1.29236	-0.632581	0.000259796	0.000878354				151295	SLC23A3	-2.46489	-0.0194881	1.01564e-06	4.90033e-06
317762	CCDC85C	1.29183	5.04347	9.6989e-33	2.97985e-31				63976	PRDM16	-2.45602	3.70983	1.82916e-58	1.3113e-56
835	CASP2	1.29101	6.01701	2.48126e-28	6.25079e-27				91754	NEK9	-2.45423	1.99816	4.89149e-09	3.09155e-08
1793	DOCK1	1.29072	7.41888	5.63437e-30	1.53064e-28				1271	CNTFR	-2.4505	-2.35333	0.000333798	0.00110617
22974	TPX2	1.28946	8.23409	2.95255e-46	1.4228e-44				8395	PIP5K1B	-2.45043	-2.05686	6.48452e-05	0.000242343
9369	NRXN3	1.28892	0.433882	8.61414e-06	3.66113e-05				3587	IL10RA	-2.44599	-0.868069	1.69359e-07	8.97492e-07
10827	FAM114A2	1.28879	4.25163	2.16848e-23	4.30858e-22				4168	MCF2	-2.44091	-0.51357	7.12202e-06	3.0651e-05
84722	PSRC1	1.28756	4.83183	2.77562e-29	7.2519e-28				145788	FLJ27352	-2.44036	-0.629582	4.17627e-10	2.98561e-09
84083	ZRANB3	1.28747	2.79548	7.20198e-14	7.24471e-13				132864	CPEB2	-2.43881	4.8257	8.22319e-49	4.31151e-47
3209	HOXA13	1.28727	2.93725	2.96765e-14	3.11758e-13				161145	TMEM229B	-2.43815	2.63956	9.02593e-30	2.42396e-28
5367	PMCH	1.28685	2.10631	2.93725e-13	2.81799e-12				8364	HIST1H4C	-2.4351	-1.7613	7.33186e-06	3.15015e-05
23355	VPS8	1.28631	6.52197	1.19959e-25	2.66122e-24				5270	SERPINE2	-2.43349	7.32191	3.74923e-66	3.22531e-64
54587	MXRA8	1.28608	5.72641	3.2075e-19	4.97334e-18				10663	CXCR6	-2.43162	-2.71434	0.000763568	0.00238732
255512	LOC255512	1.28581	-1.05704	0.000927125	0.00285563				5874	RAB27B	-2.43149	3.56066	2.73094e-32	8.17417e-31
56922	MCCC1	1.28573	5.04944	3.46797e-29	9.01014e-28				51332	SPTBN5	-2.42507	2.8231	7.66773e-15	8.43269e-14
554236	DPY19L2P1	1.28521	3.60978	1.0385e-15	1.23005e-14				399715	LOC399715	-2.42492	-2.91456	0.00200197	0.00579147
55277	FGGY	1.28405	3.22122	3.28442e-13	3.13424e-12				183	AGT	-2.42463	5.26598	8.15449e-20	1.31531e-18
388389	CCDC103	1.28373	-0.329528	4.84772e-05	0.000184647				10221	TRIB1	-2.42085	4.63833	5.25937e-64	4.34731e-62
1780	DYNC1I1	1.28368	2.63069	2.4182e-14	2.56122e-13				441172	FLJ46906	-2.41782	1.1275	4.21986e-25	9.1517e-24
4292	MLH1	1.28273	5.78101	5.33367e-28	1.31653e-26				3122	HLA-DRA	-2.41722	0.230665	8.44076e-09	5.20036e-08
54947	LPCAT2	1.28058	3.87922	2.2979e-20	3.84258e-19				84978	FRMD5	-2.41689	1.37869	3.34241e-19	5.17217e-18
3746	KCNC1	1.279	-0.641074	0.000494761	0.00159875				90362	FAM110B	-2.41498	1.78967	4.36178e-13	4.13514e-12
79154	DHRS11	1.27891	3.75054	3.8768e-21	6.81654e-20				140876	FAM65C	-2.41407	4.38348	9.17874e-32	2.68846e-30
57491	AHRR	1.27702	5.66648	1.13898e-30	3.18352e-29				80731	THSD7B	-2.41293	-2.38252	0.000165562	0.000578967
9962	SLC23A2	1.27674	5.35957	4.81979e-20	7.90602e-19				4084	MXD1	-2.39966	4.16418	5.35782e-60	4.00148e-58
6799	SULT1A2	1.27557	-0.5431	0.000129115	0.000459116				7498	XDH	-2.39752	0.84824	5.77519e-15	6.43359e-14
6645	SNTB2	1.27442	5.31875	9.5962e-27	2.24688e-25				8528	DDO	-2.39442	1.26118	7.41666e-16	8.8843e-15
10635	RAD51AP1	1.27298	5.46238	5.20418e-22	9.67794e-21				85416	ZIC5	-2.3916	2.08972	2.81659e-18	4.06847e-17
100506100	LOC100506100	1.27193	0.562839	2.58375e-07	1.33987e-06				7145	TNS1	-2.38607	1.76591	4.02805e-20	6.64014e-19
115703	ARHGAP33	1.27127	3.48493	1.44342e-06	6.83792e-06				100506211	MIR210HG	-2.38595	3.02796	3.4254e-33	1.06938e-31
728752	LOC728752	1.27124	-0.0661051	7.18973e-05	0.000266809				6781	STC1	-2.38507	5.7902	1.51417e-44	7.01988e-43
11100	HNRNPUL1	1.27108	8.80237	4.18632e-42	1.75516e-40				3133	HLA-E	-2.38477	7.97076	4.03375e-110	7.31968e-108
7374	UNG	1.26877	6.12627	9.67398e-41	3.8875e-39				207107	SFTA1P	-2.38409	-1.16063	4.89617e-08	2.7778e-07
10481	HOXB13	1.26722	1.5763	9.14011e-09	5.60891e-08				2026	ENO2	-2.38375	6.30239	1.28931e-117	2.49557e-115
80000	GREB1L	1.26703	3.21706	5.31038e-11	4.16985e-10				1302	COL11A2	-2.38024	3.84898	4.29193e-16	5.23574e-15
129642	MBOAT2	1.26648	4.78647	3.07044e-25	6.67764e-24				10984	KCNQ1OT1	-2.38013	3.15467	1.22644e-11	1.02507e-10
94031	HTRA3	1.26591	4.19989	2.18302e-18	3.19099e-17				387758	FIBIN	-2.37509	0.288756	5.38151e-14	5.4847e-13
729013	LOC729013	1.26561	1.44204	1.40174e-05	5.79124e-05				644150	WIPF3	-2.37373	-2.75093	0.00287163	0.00807595
56848	SPHK2	1.26502	4.79634	1.50005e-28	3.812e-27				286059	LOC286059	-2.37093	-2.26713	0.000484547	0.00156771
9896	FIG4	1.26494	3.98956	3.73308e-18	5.3326e-17				26779	SNORA69	-2.37086	-2.75151	0.00282114	0.00794455
130026	ICA1L	1.26286	2.89163	1.28396e-13	1.2642e-12				7975	MAFK	-2.36961	7.59545	9.98144e-89	1.24645e-86
81930	KIF18A	1.26107	6.00827	4.87136e-31	1.38661e-29				390066	OR52D1	-2.36926	-2.57174	0.000770324	0.0024066
23022	PALLD	1.26072	7.73045	1.90395e-44	8.80936e-43				43847	KLK14	-2.36866	-1.11879	5.59872e-05	0.000211278
26027	ACOT11	1.25956	2.6736	4.07828e-09	2.60308e-08				1308	COL17A1	-2.36832	-1.04853	6.6264e-08	3.68827e-07
26271	FBXO5	1.25901	4.70526	2.01677e-27	4.85929e-26				284076	TTLL6	-2.36827	-1.37258	5.36183e-08	3.02721e-07
56997	ADCK3	1.25868	4.41416	2.46559e-23	4.88221e-22				144571	LOC144571	-2.36656	-1.90553	5.23953e-06	2.30359e-05
112574	SNX18	1.25812	4.59884	8.46928e-27	1.99307e-25				19	ABCA1	-2.36378	5.46777	1.24163e-77	1.31686e-75
10198	MPHOSPH9	1.25702	5.641	4.22236e-28	1.04891e-26				6450	SH3BGR	-2.36373	3.51647	9.46434e-48	4.73768e-46
9020	MAP3K14	1.25672	5.80282	2.87787e-33	9.03302e-32				64761	PARP12	-2.35889	6.71561	2.39389e-92	3.32952e-90
2788	GNG7	1.25603	1.2109	4.58526e-07	2.30424e-06				51083	GAL	-2.35824	-1.72357	0.000986255	0.00302612
5167	ENPP1	1.25544	6.43406	8.00898e-13	7.44396e-12				6540	SLC6A13	-2.35745	1.36631	2.6435e-18	3.83274e-17
114960	TSGA13	1.25511	0.136691	9.03233e-06	3.82347e-05				7436	VLDLR	-2.35529	4.13127	2.1034e-60	1.62311e-58
55732	C1orf112	1.25461	4.86877	1.96161e-15	2.26791e-14				6773	STAT2	-2.35373	7.90489	2.01953e-82	2.31072e-80
23621	BACE1	1.25446	6.86948	7.18678e-42	3.00229e-40				81607	PVRL4	-2.35342	-0.0655561	5.90325e-09	3.7048e-08
11346	SYNPO	1.25296	6.15091	6.37771e-37	2.24788e-35				100294362	LOC100294362	-2.35088	4.37109	3.73223e-57	2.58002e-55
55357	TBC1D2	1.25248	5.3178	1.74541e-22	3.32027e-21				4914	NTRK1	-2.35073	-0.0485707	5.38238e-06	2.36103e-05
10194	TSHZ1	1.25221	4.65838	2.53785e-28	6.37261e-27				8651	SOCS1	-2.35036	1.55824	5.29302e-22	9.83527e-21
6715	SRD5A1	1.25154	4.14974	2.11815e-21	3.78449e-20				9413	FAM189A2	-2.34825	-1.32327	0.000175245	0.000610697
51176	LEF1	1.25135	4.5864	2.04462e-27	4.92129e-26				221421	RSPH9	-2.34592	-1.55571	2.57038e-06	1.17872e-05
6240	RRM1	1.25001	8.46343	1.3749e-41	5.68234e-40				644242	LOC644242	-2.34414	0.518812	7.2462e-09	4.50502e-08
56132	PCDHB3	1.24969	-0.591723	0.00127757	0.00384032				1326	MAP3K8	-2.34347	2.50133	5.35789e-23	1.0362e-21
29128	UHRF1	1.24873	6.69555	9.48806e-29	2.43782e-27				8877	SPHK1	-2.34234	5.27175	3.41052e-60	2.6058e-58
22846	VASH1	1.24829	4.01601	8.42405e-22	1.53704e-20				83667	SESN2	-2.34225	5.35133	1.17448e-92	1.66339e-90
23310	NCAPD3	1.24813	7.13413	4.67589e-33	1.45391e-31				51056	LAP3	-2.34153	8.89661	2.03758e-75	2.06667e-73
22949	PTGR1	1.24769	9.08588	8.08191e-42	3.37017e-40				7940	LST1	-2.33985	-1.82324	5.04132e-06	2.22275e-05
6817	SULT1A1	1.24544	4.13907	1.02451e-19	1.64113e-18				100130522	LOC100130522	-2.33957	-2.4415	0.00288179	0.00810158
2138	EYA1	1.24512	4.56302	3.43871e-15	3.90186e-14				5618	PRLR	-2.33799	-0.850071	1.42571e-07	7.6179e-07
127833	SYT2	1.24456	-0.494152	0.000362841	0.00119763				7425	VGF	-2.33733	5.45977	9.03069e-85	1.07567e-82
501	ALDH7A1	1.24312	6.24744	3.24866e-37	1.15731e-35				10252	SPRY1	-2.33584	1.17503	1.58754e-16	2.0172e-15
25828	TXN2	1.24128	5.19399	1.16785e-31	3.39071e-30				55092	TMEM51	-2.33402	3.69359	1.04631e-26	2.44004e-25
114898	C1QTNF2	1.23971	1.52997	5.59192e-08	3.14183e-07				120939	C12orf59	-2.33321	1.17468	4.98859e-23	9.68813e-22
57156	TMEM63C	1.23943	0.662789	1.18098e-05	4.92736e-05				341346	C12orf70	-2.33134	-1.48105	0.000110406	0.000397766
3930	LBR	1.23628	6.6947	1.56439e-35	5.31228e-34				8061	FOSL1	-2.33076	6.9167	3.29667e-83	3.80954e-81
57506	MAVS	1.23586	6.68159	6.49632e-20	1.05591e-18				10794	ZNF460	-2.3292	1.8599	2.42378e-16	3.03816e-15
196872	MGC23270	1.23544	1.46872	2.57085e-07	1.33378e-06				5698	PSMB9	-2.32814	7.36619	5.9157e-47	2.89272e-45
11339	OIP5	1.2347	3.42472	1.49397e-14	1.6065e-13				26791	SNORD58A	-2.32795	-2.55469	0.000581051	0.00185871
10982	MAPRE2	1.23462	5.30599	1.2927e-32	3.94553e-31				57221	KIAA1244	-2.32747	2.49775	3.37406e-37	1.19831e-35
4325	MMP16	1.2345	4.66649	1.08372e-14	1.17679e-13				54033	RBM11	-2.32511	2.04742	2.46818e-21	4.38627e-20
10608	MXD4	1.23423	6.3397	9.42274e-38	3.44665e-36				54541	DDIT4	-2.32497	8.29972	4.49251e-34	1.45534e-32
839	CASP6	1.23414	4.60648	4.33756e-27	1.03332e-25				60484	HAPLN2	-2.32113	-2.2957	0.00034637	0.00114652
728661	SLC35E2B	1.23266	5.94988	1.42429e-22	2.72729e-21				89766	UMODL1	-2.31864	-1.84199	1.81578e-05	7.39557e-05
54892	NCAPG2	1.23207	7.58579	5.90556e-38	2.17039e-36				3620	IDO1	-2.31767	7.70971	3.66938e-35	1.22808e-33
84920	ALG10	1.23012	2.12639	3.15107e-09	2.03758e-08				55321	TMEM74B	-2.3173	0.638249	3.17133e-19	4.92054e-18
89891	WDR34	1.2292	6.5429	1.18381e-40	4.74077e-39				7318	UBA7	-2.313	6.15114	1.57258e-68	1.41575e-66
51523	CXXC5	1.22878	4.74844	1.44426e-15	1.68912e-14				2570	GABRR2	-2.30801	-1.09696	1.13871e-07	6.1466e-07
55924	FAM212B	1.22764	4.01336	6.9321e-22	1.27686e-20				79094	CHAC1	-2.30777	4.56145	1.26209e-58	9.07573e-57
10023	FRAT1	1.22539	1.27025	1.68118e-07	8.91729e-07				8294	HIST1H4I	-2.30747	-2.3224	0.00313346	0.00875506
222658	KCTD20	1.22525	6.40664	2.62563e-38	9.75768e-37				80852	GRIP2	-2.30318	2.88955	6.26773e-23	1.21015e-21
100873954	SNRK-AS1	1.22524	3.59514	1.57552e-18	2.32938e-17				51554	CCRL1	-2.3022	-1.86098	0.000130451	0.000463656
85464	SSH2	1.22475	4.30851	1.1595e-20	1.97158e-19				3139	HLA-L	-2.30108	3.25453	6.85711e-43	2.97701e-41
9585	KIF20B	1.2235	6.40108	1.22713e-29	3.26491e-28				80117	ARL14	-2.3001	1.64867	8.06501e-16	9.62621e-15
79867	TCTN2	1.22224	4.31773	9.42194e-21	1.61389e-19				57718	PPP4R4	-2.29582	3.50769	2.34366e-38	8.7518e-37
30815	ST6GALNAC6	1.22166	4.61871	4.75068e-23	9.2493e-22				9629	CLCA3P	-2.29367	-2.7909	0.00279777	0.00788255
3653	IPW	1.22122	3.13553	6.03705e-14	6.11791e-13				57480	PLEKHG1	-2.29314	2.4148	3.56478e-20	5.89598e-19
138151	NACC2	1.22055	4.98775	6.39071e-27	1.51466e-25				677781	SCARNA16	-2.28436	-2.32523	0.000814235	0.00253345
9666	DZIP3	1.22018	5.24027	2.45278e-24	5.10032e-23				400745	SH2D5	-2.28298	3.28745	2.25608e-30	6.24577e-29
3486	IGFBP3	1.21876	11.2665	7.19133e-22	1.32356e-20				100131378	C11orf91	-2.28255	0.101285	1.21123e-10	9.17586e-10
286333	LINC00256A	1.21876	0.760527	1.79292e-06	8.38754e-06				147686	ZNF418	-2.28236	-0.711606	9.15691e-07	4.44674e-06
90293	KLHL13	1.21847	3.43508	2.85883e-14	3.01006e-13				692198	SNORD78	-2.28076	-1.79801	2.49208e-05	9.93199e-05
644538	CXorf69	1.21792	3.05834	7.51587e-16	8.99851e-15				6095	RORA	-2.2802	3.64393	4.63676e-36	1.59081e-34
6683	SPAST	1.21714	3.87608	6.54453e-14	6.60912e-13				7857	SCG2	-2.27969	-0.272656	1.34726e-10	1.01435e-09
11065	UBE2C	1.21654	6.02461	7.5259e-27	1.77646e-25				1475	CSTA	-2.27758	3.22562	4.14609e-28	1.03106e-26
148198	ZNF98	1.21531	0.336204	6.31535e-06	2.74181e-05				131034	CPNE4	-2.2771	-2.32359	0.00107641	0.00328281
25959	KANK2	1.21466	6.28134	2.84293e-30	7.8517e-29				399	RHOH	-2.27654	-0.338058	1.28263e-09	8.67549e-09
55148	UBR7	1.21465	6.23689	7.47685e-37	2.62731e-35				9246	UBE2L6	-2.27619	7.47523	1.04121e-67	9.23061e-66
8317	CDC7	1.21396	4.40619	1.05394e-20	1.79602e-19				388697	HRNR	-2.27588	-1.25277	2.37998e-05	9.51295e-05
7058	THBS2	1.21367	-0.0494683	2.67981e-05	0.000106218				8848	TSC22D1	-2.27581	6.38535	2.64412e-47	1.3067e-45
203068	TUBB	1.21365	10.8516	5.60168e-41	2.27864e-39				9976	CLEC2B	-2.27553	6.58609	2.44872e-42	1.04169e-40
2517	FUCA1	1.21264	6.02739	3.05831e-24	6.33113e-23				220388	CCDC89	-2.27171	-1.70253	0.000297291	0.000995125
3398	ID2	1.21097	4.8991	1.43785e-14	1.54831e-13				116211	TM4SF19	-2.26882	1.57527	3.45081e-18	4.9446e-17
399726	C10orf114	1.21091	1.2009	1.21969e-07	6.56235e-07				51303	FKBP11	-2.26753	3.0539	1.09295e-20	1.86114e-19
79713	IGFLR1	1.21014	3.85733	1.63607e-16	2.07543e-15				4005	LMO2	-2.26585	1.6158	1.86138e-25	4.09416e-24
5081	PAX7	1.20983	2.82056	7.58363e-14	7.60885e-13				348	APOE	-2.26483	-0.0993463	3.36554e-14	3.50702e-13
4163	MCC	1.20979	4.72825	5.06964e-25	1.09537e-23				51206	GP6	-2.2639	-1.14506	0.00114792	0.0034817
152579	SCFD2	1.20952	4.26254	1.1694e-23	2.35982e-22				4501	MT1X	-2.26184	4.49768	8.5376e-56	5.53919e-54
23522	KAT6B	1.20922	4.15689	1.55125e-18	2.29496e-17				8785	MATN4	-2.25664	-0.904942	4.7268e-09	2.99235e-08
51209	RAB9B	1.20911	-0.435688	0.000213344	0.000732064				10410	IFITM3	-2.25592	9.25398	3.77622e-71	3.49444e-69
2969	GTF2I	1.20855	7.83749	6.20049e-30	1.68246e-28				50617	ATP6V0A4	-2.2558	-1.99385	0.00242146	0.00690271
2562	GABRB3	1.2077	5.48272	1.54279e-31	4.457e-30				8542	APOL1	-2.25519	6.96573	1.32348e-77	1.39729e-75
55068	ENOX1	1.20645	1.65009	9.88564e-09	6.04088e-08				25861	DFNB31	-2.25499	4.72091	2.01717e-45	9.58135e-44
5101	PCDH9	1.20562	3.71957	8.36796e-08	4.60357e-07				114815	SORCS1	-2.25389	0.677891	3.52565e-15	3.99075e-14
65009	NDRG4	1.20485	4.99494	3.1032e-27	7.42307e-26				1410	CRYAB	-2.2538	-2.47653	0.00177652	0.00518968
55663	ZNF446	1.20298	3.52993	2.77603e-17	3.73574e-16				22822	PHLDA1	-2.25376	8.02004	7.99062e-124	1.71858e-121
100131626	LOC100131626	1.20251	1.54004	6.9189e-10	4.82743e-09				7262	PHLDA2	-2.25352	6.13223	1.30657e-89	1.67666e-87
25886	POC1A	1.20162	4.00421	3.30487e-18	4.7472e-17				135112	NCOA7	-2.24733	7.65246	7.11305e-56	4.66708e-54
56145	PCDHA3	1.20127	2.10538	8.11771e-11	6.25992e-10				9734	HDAC9	-2.2468	6.20459	6.44841e-100	1.02587e-97
65055	REEP1	1.20084	0.532708	3.85883e-05	0.000149481				100874392	ANKRD20A12P	-2.24606	-0.0935502	8.17916e-07	3.99784e-06
79075	DSCC1	1.20071	4.8651	7.24474e-22	1.33233e-20				57168	ASPHD2	-2.24451	3.00812	9.80722e-28	2.40034e-26
359845	FAM101B	1.20053	6.13636	1.38278e-23	2.78318e-22				87178	PNPT1	-2.24356	8.04689	1.69626e-124	3.71689e-122
100506826	MYLK-AS1	1.19888	2.8523	5.13211e-11	4.03533e-10				5371	PML	-2.24083	7.61585	1.38139e-124	3.05577e-122
54101	RIPK4	1.19772	5.81301	3.65811e-30	1.00553e-28				80201	HKDC1	-2.23991	2.06512	5.80234e-20	9.45098e-19
55256	ADI1	1.19749	5.41519	3.21388e-32	9.58266e-31				728978	LOC728978	-2.23465	-2.64364	0.00210582	0.00606997
64838	FNDC4	1.19745	0.726275	4.57099e-06	2.02422e-05				8330	HIST1H2AK	-2.23448	-0.188988	1.31173e-10	9.89203e-10
7846	TUBA1A	1.19712	6.51121	5.81312e-36	1.99146e-34				57758	SCUBE2	-2.23168	-0.888288	3.48537e-05	0.000135899
100130705	LOC100130705	1.19681	1.16785	3.28307e-05	0.000128563				5452	POU2F2	-2.2316	-0.188107	1.10059e-10	8.3787e-10
26249	KLHL3	1.19679	1.55556	8.23045e-07	4.02037e-06				27035	NOX1	-2.23099	-1.73467	0.000547371	0.00175678
11077	HSF2BP	1.19563	1.00028	6.54572e-07	3.23759e-06				81796	SLCO5A1	-2.22992	0.607196	9.9072e-17	1.28197e-15
3170	FOXA2	1.19558	-0.434648	0.00199638	0.00577748				388796	LOC388796	-2.22918	5.08466	1.65697e-32	5.04408e-31
92340	C17orf72	1.19305	-1.02065	0.00177063	0.0051738				4261	CIITA	-2.22857	1.3807	1.06859e-17	1.48091e-16
9897	KIAA0196	1.19237	6.45718	5.27127e-37	1.86356e-35				6672	SP100	-2.22717	8.14554	3.86597e-108	6.70111e-106
11160	ERLIN2	1.192	5.77412	1.02627e-29	2.74307e-28				710	SERPING1	-2.2249	1.50965	3.53848e-14	3.67897e-13
10277	UBE4B	1.19158	6.23134	2.37002e-34	7.76424e-33				595101	LOC595101	-2.22341	-0.990113	1.88409e-07	9.92332e-07
90417	C15orf23	1.19066	5.98592	2.06873e-32	6.24843e-31				5671	PSG3	-2.22152	-1.35686	0.000898078	0.00277168
245812	CNPY4	1.18934	4.68723	3.72585e-24	7.69247e-23				116937	SNORD83A	-2.22129	-2.50637	0.0015375	0.00454809
23122	CLASP2	1.18841	5.63701	7.38573e-31	2.08696e-29				56978	PRDM8	-2.21871	0.976933	7.2574e-22	1.3336e-20
150468	CKAP2L	1.18817	5.31369	1.285e-22	2.46462e-21				100628315	DNM3OS	-2.21868	0.466239	7.58976e-12	6.46926e-11
23093	TTLL5	1.18806	5.19375	2.01112e-23	4.0062e-22				162282	ANKFN1	-2.21824	0.138147	6.67926e-12	5.7247e-11
440275	EIF2AK4	1.18799	6.98686	2.99486e-38	1.10767e-36				8744	TNFSF9	-2.20914	4.53891	1.29535e-56	8.82319e-55
4784	NFIX	1.18755	6.80537	2.39009e-37	8.58033e-36				50853	VILL	-2.20882	-2.11386	0.000877979	0.00271506
23600	AMACR	1.18735	0.893693	3.01122e-07	1.54768e-06				55584	CHRNA9	-2.20621	0.342452	7.09428e-08	3.94002e-07
8895	CPNE3	1.18707	6.50671	1.96292e-29	5.16339e-28				2634	GBP2	-2.20497	6.92607	7.59866e-38	2.78382e-36
4900	NRGN	1.18575	4.64906	5.98503e-25	1.28598e-23				64866	CDCP1	-2.20281	-0.507932	3.50717e-10	2.52436e-09
10238	DCAF7	1.18575	7.41745	3.23043e-33	1.01123e-31				716	C1S	-2.19947	8.89452	5.87418e-53	3.45417e-51
140886	PABPC5	1.18567	1.6659	1.05356e-09	7.20794e-09				57674	RNF213	-2.19676	9.69278	5.81516e-75	5.77217e-73
388324	INCA1	1.18461	0.186296	1.8548e-05	7.54755e-05				9381	OTOF	-2.19527	0.491588	2.75537e-11	2.22296e-10
65988	ZNF747	1.18448	1.03763	1.32918e-07	7.1185e-07				3767	KCNJ11	-2.19415	-2.13686	0.000513999	0.00165769
11252	PACSIN2	1.18426	7.28865	7.04799e-39	2.66185e-37				10791	VAMP5	-2.19179	-1.1676	4.0073e-05	0.000154949
3927	LASP1	1.18355	8.29618	5.98164e-40	2.34689e-38				100616294	MIR4740	-2.19068	-1.92778	0.000275852	0.000929255
338094	FAM151A	1.18316	0.14712	1.25371e-05	5.21864e-05				58494	JAM2	-2.19047	1.44248	3.95972e-14	4.09859e-13
56128	PCDHB8	1.18298	3.59063	8.2407e-14	8.24318e-13				6791	AURKAPS1	-2.19011	1.51751	4.42915e-11	3.50156e-10
9989	PPP4R1	1.18221	6.8813	1.54463e-37	5.63221e-36				55335	NIPSNAP3B	-2.18931	1.53134	1.71868e-19	2.71379e-18
80270	HSD3B7	1.18171	1.56754	1.11901e-05	4.68731e-05				8605	PLA2G4C	-2.18926	3.02892	2.34815e-38	8.75449e-37
18	ABAT	1.18157	1.53736	9.31542e-07	4.51993e-06				79852	EPHX3	-2.18839	-1.92617	9.10025e-05	0.000332152
124936	CYB5D2	1.18133	3.46937	2.8531e-17	3.82662e-16				8497	PPFIA4	-2.18697	3.48652	1.26774e-15	1.48734e-14
643314	KIAA0754	1.18103	3.58739	1.81371e-17	2.47515e-16				5097	PCDH1	-2.18336	1.00659	1.01552e-16	1.3126e-15
100379571	BACE1-AS	1.17892	2.80124	9.96592e-14	9.90918e-13				346653	FAM71F2	-2.18241	0.578008	2.10501e-08	1.2378e-07
1545	CYP1B1	1.17839	7.32977	2.5469e-26	5.85132e-25				10068	IL18BP	-2.18166	2.8244	5.40844e-29	1.3958e-27
146691	TOM1L2	1.17813	4.71429	3.43784e-22	6.43438e-21				344148	NCKAP5	-2.18077	-1.43547	3.74325e-06	1.67523e-05
2013	EMP2	1.17735	4.98574	3.29501e-25	7.15264e-24				5603	MAPK13	-2.17847	0.0393839	6.27316e-07	3.10874e-06
23109	DDN	1.17725	-0.902108	0.00203661	0.00588508				400508	CRYM-AS1	-2.17837	-0.441536	7.38374e-06	3.17009e-05
400720	ZNF772	1.17663	3.56069	1.4291e-15	1.67223e-14				51066	C3orf32	-2.17783	-1.5257	0.000193385	0.000669014
9253	NUMBL	1.17646	5.79259	6.58462e-31	1.86286e-29				5801	PTPRR	-2.1773	1.54196	1.15528e-19	1.8455e-18
55224	ETNK2	1.17587	4.46767	2.24509e-18	3.27349e-17				339488	TFAP2E	-2.17277	-1.19943	2.35286e-05	9.4129e-05
27296	TP53TG5	1.17583	-1.03279	0.00203628	0.00588487				3595	IL12RB2	-2.17079	-2.16079	0.00163548	0.00481204
10003	NAALAD2	1.17491	0.234336	0.00218315	0.00627108				171489	SPANXE	-2.1707	4.08112	1.63109e-24	3.43165e-23
80333	KCNIP4	1.17364	0.617062	4.51625e-06	2.00074e-05				117	ADCYAP1R1	-2.16866	-0.786203	5.78248e-08	3.24028e-07
100507171	BOLA3-AS1	1.17335	1.37942	4.68495e-08	2.66318e-07				128102	HSD3BP4	-2.16589	0.22906	2.04867e-07	1.0756e-06
53354	PANK1	1.17238	3.53276	1.46737e-14	1.57936e-13				5157	PDGFRL	-2.16435	3.8427	1.76786e-22	3.36024e-21
79884	MAP9	1.17223	4.93467	9.55662e-24	1.93355e-22				221692	PHACTR1	-2.16355	2.44889	6.17355e-26	1.38678e-24
641364	SLC7A11-AS1	1.17171	4.7168	2.32603e-15	2.67063e-14				197135	PATL2	-2.16176	-1.38539	6.03419e-05	0.000226314
23171	GPD1L	1.17121	3.64534	1.30793e-15	1.53199e-14				257019	FRMD3	-2.15824	1.09252	2.69887e-18	3.90814e-17
10314	LANCL1	1.17082	6.4236	1.56398e-30	4.36092e-29				81893	SLC7A5P1	-2.15598	-0.221171	5.13453e-08	2.90523e-07
1943	EFNA2	1.17015	0.75382	1.33616e-06	6.34921e-06				9638	FEZ1	-2.15429	0.671967	4.12304e-16	5.03501e-15
54954	FAM120C	1.17003	4.6999	1.07184e-16	1.38156e-15				153770	PLAC8L1	-2.15267	-1.78062	0.00031871	0.00106086
22874	PLEKHA6	1.16995	4.29671	5.10986e-18	7.20623e-17				4237	MFAP2	-2.15219	-2.13942	0.00333071	0.00926163
9837	GINS1	1.16977	5.1695	8.82462e-25	1.88218e-23				9536	PTGES	-2.15068	6.92704	7.15618e-30	1.93726e-28
81579	PLA2G12A	1.1697	4.59697	4.56695e-25	9.89521e-24				157638	FAM84B	-2.15049	3.987	2.00867e-47	9.99044e-46
36	ACADSB	1.16951	4.01184	8.18006e-20	1.3176e-18				4013	VWA5A	-2.15037	6.49373	9.55444e-42	3.96997e-40
11270	NRM	1.16913	4.76009	6.5749e-17	8.60852e-16				1755	DMBT1	-2.14765	-1.95065	0.000395761	0.00129835
2177	FANCD2	1.16885	6.46662	1.5814e-18	2.33511e-17				9120	SLC16A6	-2.14653	5.74037	2.24125e-75	2.25357e-73
23166	STAB1	1.16854	1.70128	4.36976e-06	1.93992e-05				407975	MIR17HG	-2.14197	2.56983	1.11569e-13	1.10602e-12
57717	PCDHB16	1.16766	3.04127	3.68968e-13	3.51374e-12				134285	TMEM171	-2.14136	2.97847	3.50774e-31	1.00091e-29
284266	SIGLEC15	1.16731	0.508482	3.63743e-06	1.63133e-05				1846	DUSP4	-2.13726	5.35387	2.52811e-89	3.2264e-87
90060	CCDC120	1.16692	0.630757	6.6183e-06	2.86156e-05				55303	GIMAP4	-2.13651	-1.40245	9.50668e-07	4.606e-06
100528062	ARMCX5-GPRASP2	1.16648	0.607204	2.81905e-05	0.000111376				92749	CCDC164	-2.13291	-1.70336	0.00116763	0.00353685
11064	CNTRL	1.16586	5.10454	6.30823e-19	9.57655e-18				9312	KCNB2	-2.12621	-2.41497	0.00117197	0.0035486
55714	ODZ3	1.1651	7.84791	1.74056e-30	4.84747e-29				201164	PLD6	-2.12549	2.49382	8.79018e-22	1.60133e-20
408	ARRB1	1.16469	3.77691	2.1491e-12	1.929e-11				84628	NTNG2	-2.1253	3.76417	1.119e-36	3.89669e-35
54329	GPR85	1.16414	0.924236	1.33865e-06	6.35847e-06				130367	SGPP2	-2.12488	-1.54686	1.52532e-05	6.26612e-05
148327	CREB3L4	1.16402	3.44504	4.16942e-15	4.69428e-14				834	CASP1	-2.12482	5.44484	1.0229e-36	3.56741e-35
84561	SLC12A8	1.16356	6.31812	3.17932e-34	1.03716e-32				387254	SLC7A5P2	-2.12162	1.35613	7.0435e-12	6.01911e-11
55706	TMEM48	1.16161	6.62299	4.30586e-29	1.11621e-27				118490	MSS51	-2.11916	-0.284491	1.01621e-06	4.90206e-06
55604	LRRC16A	1.16089	4.66705	4.329e-18	6.15359e-17				567	B2M	-2.11523	10.5794	1.9026e-56	1.26988e-54
255104	TMCO4	1.15905	4.58836	8.28849e-22	1.5135e-20				26471	NUPR1	-2.11479	7.15234	3.19768e-60	2.45936e-58
4288	MKI67	1.15897	7.88136	5.87903e-31	1.66934e-29				85463	ZC3H12C	-2.11374	4.88291	4.54217e-60	3.41427e-58
284613	CYB561D1	1.1589	3.424	7.56292e-09	4.68562e-08				253650	ANKRD18A	-2.11272	2.5548	3.473e-19	5.36709e-18
55727	BTBD7	1.15853	5.11292	8.55672e-20	1.37732e-18				9214	FAIM3	-2.10971	1.66247	2.25798e-18	3.28403e-17
51302	CYP39A1	1.1585	1.60669	1.03983e-07	5.62855e-07				23101	MCF2L2	-2.10959	1.93151	8.7911e-28	2.15619e-26
80312	TET1	1.15803	1.5825	1.84482e-07	9.73023e-07				7475	WNT6	-2.10943	0.648733	2.07721e-06	9.62637e-06
79930	DOK3	1.15719	2.00941	8.47306e-07	4.13106e-06				3872	KRT17	-2.10803	5.05833	8.98695e-66	7.64615e-64
29028	ATAD2	1.15653	7.35959	1.01375e-32	3.11048e-31				100653515	LOC100653515	-2.1079	-1.99228	0.000731024	0.00229452
8629	JRK	1.15605	3.84781	4.9207e-05	0.000187274				8764	TNFRSF14	-2.10532	3.48586	5.76506e-32	1.70797e-30
352909	DNAAF3	1.15532	2.49295	8.25529e-08	4.54374e-07				2250	FGF5	-2.10312	3.50225	1.47693e-23	2.95985e-22
10634	GAS2L1	1.15424	4.09692	2.38155e-15	2.72897e-14				285958	SNHG15	-2.10285	5.67238	2.19373e-29	5.75749e-28
8914	TIMELESS	1.15381	7.43675	9.125e-31	2.56594e-29				80709	AKNA	-2.10267	5.04766	1.05799e-66	9.20371e-65
57446	NDRG3	1.15362	5.29653	1.8267e-26	4.22176e-25				100313843	MIR711	-2.10242	1.37433	7.59467e-11	5.87222e-10
51306	FAM13B	1.15324	5.85407	1.39791e-10	1.04976e-09				57529	RGAG1	-2.10101	-1.0258	9.16335e-07	4.44894e-06
8692	HYAL2	1.15314	4.53631	7.43559e-17	9.70261e-16				692227	SNORD104	-2.09738	1.78039	1.72011e-25	3.7906e-24
65989	DLK2	1.15303	4.02707	2.51144e-16	3.14465e-15				1395	CRHR2	-2.09481	-2.57316	0.00180057	0.00525203
9231	DLG5	1.15295	6.7392	2.20611e-31	6.35748e-30				81894	SLC25A28	-2.08761	3.99421	4.27673e-46	2.05664e-44
65263	PYCRL	1.15292	4.24516	1.96541e-17	2.67432e-16				116496	FAM129A	-2.08397	6.31767	1.58031e-95	2.3835e-93
5962	RDX	1.15278	7.50213	6.2023e-37	2.18937e-35				9881	TRANK1	-2.08273	5.09073	2.15472e-52	1.22968e-50
10479	SLC9A6	1.1524	4.93082	9.21635e-21	1.58452e-19				440836	ODF3B	-2.08146	-0.469572	1.22587e-06	5.85395e-06
9833	MELK	1.14988	7.42884	2.11714e-28	5.33928e-27				5800	PTPRO	-2.08055	1.0373	3.99732e-08	2.28628e-07
2909	ARHGAP35	1.14954	7.17672	2.34297e-33	7.384e-32				79627	OGFRL1	-2.08006	4.17038	4.34027e-36	1.49129e-34
11069	RAPGEF4	1.14868	0.0309567	0.000533313	0.00171474				162979	ZNF296	-2.07984	0.256636	5.52666e-12	4.77558e-11
8514	KCNAB2	1.148	4.18661	2.26532e-11	1.84879e-10				6456	SH3GL2	-2.07924	-1.58268	0.00239797	0.00684162
55260	TMEM143	1.14797	2.83602	7.46627e-11	5.77486e-10				503497	MS4A13	-2.07837	-2.44458	0.00164895	0.00484751
100294145	LOC100294145	1.14785	3.62963	6.28058e-17	8.24175e-16				4133	MAP2	-2.07603	3.63605	4.0976e-42	1.72107e-40
11278	KLF12	1.1475	3.14477	5.99281e-14	6.07795e-13				692210	SNORD93	-2.06914	-1.58166	5.05877e-06	2.23003e-05
5983	RFC3	1.14733	5.50469	4.13236e-27	9.85444e-26				2819	GPD1	-2.068	-1.3524	0.00330991	0.00920601
83695	C12orf32	1.14708	5.39485	1.49928e-18	2.22233e-17				100507410	LOC100507410	-2.06718	-2.44566	0.00319003	0.00889494
81556	C15orf44	1.14577	5.819	2.06474e-29	5.42507e-28				339210	C17orf67	-2.06578	1.98295	9.86595e-27	2.30772e-25
5257	PHKB	1.14527	6.64128	1.49958e-34	4.94755e-33				283849	EXOC3L1	-2.06251	0.762604	7.26926e-11	5.62623e-10
55709	KBTBD4	1.14425	4.42415	2.63361e-22	4.94509e-21				6329	SCN4A	-2.06134	-2.3258	0.00135056	0.00404246
57533	TBC1D14	1.14282	6.35074	8.83616e-33	2.71838e-31				54933	RHBDL2	-2.05962	-2.113	0.000659276	0.00208681
23321	TRIM2	1.1428	3.98601	3.60132e-19	5.55799e-18				2328	FMO3	-2.05905	-1.38893	1.65475e-06	7.76303e-06
23366	KIAA0895	1.14252	4.95533	1.62083e-20	2.73797e-19				57194	ATP10A	-2.05804	4.46883	1.43173e-42	6.18118e-41
10217	CTDSPL	1.14249	3.48057	3.57706e-16	4.38903e-15				4609	MYC	-2.05739	4.4089	1.15118e-46	5.61733e-45
6599	SMARCC1	1.14245	6.9007	7.82871e-33	2.41805e-31				6279	S100A8	-2.05497	-1.92754	0.000678158	0.00213958
79802	HHIPL2	1.14084	5.5178	9.85825e-24	1.99284e-22				11174	ADAMTS6	-2.05464	2.31787	2.7215e-23	5.37063e-22
8805	TRIM24	1.14061	5.68746	8.39076e-25	1.79294e-23				286133	SCARA5	-2.05365	-1.1554	0.000132976	0.000471476
8555	CDC14B	1.14014	5.18598	8.98523e-27	2.11021e-25				8013	NR4A3	-2.05241	1.28621	4.7194e-20	7.75229e-19
146909	KIF18B	1.13973	6.26933	6.7781e-25	1.45504e-23				58484	NLRC4	-2.05149	-1.92647	0.000221828	0.000758373
401093	LOC401093	1.13929	2.72072	1.1372e-12	1.04319e-11				100127888	LOC100127888	-2.04717	1.29239	8.89224e-22	1.61865e-20
2898	GRIK2	1.1381	1.13751	6.28394e-08	3.5069e-07				91703	ACY3	-2.04534	-1.33238	7.0957e-06	3.05433e-05
9991	PTBP3	1.13753	6.79502	2.15731e-33	6.80814e-32				79668	PARP8	-2.04417	5.54385	9.14723e-60	6.8097e-58
2674	GFRA1	1.1373	2.72582	5.10025e-06	2.24703e-05				130271	PLEKHH2	-2.04412	3.05143	1.18763e-29	3.16705e-28
30811	HUNK	1.13696	2.21654	7.76729e-11	5.99969e-10				100507582	LOC100507582	-2.04335	2.92456	5.20623e-28	1.28781e-26
727800	RNF208	1.13678	-0.148052	0.000249551	0.000846055				51251	NT5C3	-2.04167	6.68574	1.19612e-81	1.34213e-79
3835	KIF22	1.1364	6.74806	1.86641e-35	6.3102e-34				1562	CYP2C18	-2.04077	-2.01899	0.000148143	0.000521431
2149	F2R	1.13626	4.77373	4.00622e-24	8.24934e-23				3123	HLA-DRB1	-2.03744	-0.674422	1.9994e-05	8.07654e-05
221322	C6orf170	1.13563	2.10657	1.9061e-06	8.87413e-06				26769	SNORD81	-2.03665	0.261844	1.50376e-11	1.24653e-10
25777	SUN2	1.13559	7.71388	2.5178e-22	4.73913e-21				85480	TSLP	-2.03369	2.50111	1.16515e-26	2.71171e-25
5557	PRIM1	1.13421	5.2802	1.37978e-25	3.0522e-24				5047	PAEP	-2.03218	-2.01987	0.000584289	0.001868
2104	ESRRG	1.13396	-0.153353	0.00118184	0.00357708				84657	GHRLOS2	-2.03189	-1.13569	4.16947e-05	0.000160711
100129518	LOC100129518	1.13361	1.61877	6.81179e-09	4.24176e-08				283796	GOLGA8IP	-2.03117	-1.70457	0.00187617	0.00545677
260425	MAGI3	1.13331	3.31794	1.2769e-09	8.63923e-09				26813	SNORD36C	-2.03089	-1.6147	2.61827e-05	0.00010401
56138	PCDHA11	1.13258	2.08609	4.60352e-09	2.92067e-08				1294	COL7A1	-2.02923	8.23965	8.11335e-22	1.48268e-20
118881	COMTD1	1.13192	3.3116	1.83109e-12	1.65554e-11				7273	TTN	-2.02866	-0.243027	9.46755e-10	6.51371e-09
538	ATP7A	1.13165	5.09706	5.61037e-20	9.15112e-19				127254	C1orf173	-2.02687	-1.23288	1.97736e-06	9.18564e-06
23288	IQCE	1.13145	6.40261	1.02261e-20	1.7452e-19				5021	OXTR	-2.02669	-0.766126	8.9885e-06	3.80561e-05
202151	RANBP3L	1.13078	0.181166	0.00016018	0.000561077				3233	HOXD4	-2.02665	0.41923	8.17935e-08	4.50514e-07
80818	ZNF436	1.1307	4.08605	3.32914e-15	3.78492e-14				79992	AGPAT4-IT1	-2.02634	-2.4761	0.00159573	0.00470715
339803	LOC339803	1.12984	3.15036	4.26033e-10	3.04289e-09				100129424	RPL19P12	-2.02524	-2.47564	0.00164729	0.00484326
125058	TBC1D16	1.12974	6.40073	9.14527e-27	2.14563e-25				84541	KBTBD8	-2.02099	2.60141	8.07609e-15	8.86081e-14
56256	SERTAD4	1.129	2.84984	3.38596e-12	2.99374e-11				100132341	KIAA0664L3	-2.01998	1.80752	7.81706e-13	7.2714e-12
23072	HECW1	1.12829	4.52415	6.87149e-21	1.1893e-19				64405	CDH22	-2.01979	-0.221945	3.95045e-07	2.00212e-06
10495	ENOX2	1.12823	4.59169	3.39486e-22	6.35906e-21				92737	DNER	-2.01722	5.50037	1.18874e-89	1.53394e-87
84632	AFAP1L2	1.12769	1.21069	7.76326e-06	3.3226e-05				10896	OCLM	-2.01699	-1.63213	0.00017127	0.000597832
79980	DSN1	1.12673	5.34082	2.13547e-22	4.03913e-21				81848	SPRY4	-2.0156	3.22649	2.36412e-32	7.12209e-31
23270	TSPYL4	1.12572	3.40082	5.00652e-11	3.94058e-10				148823	C1orf150	-2.01411	-0.577088	5.16342e-09	3.25368e-08
80119	PIF1	1.1257	3.81418	2.84924e-07	1.47e-06				317754	POTED	-2.0134	-1.41941	1.37551e-05	5.69499e-05
10893	MMP24	1.12449	3.65839	1.47372e-13	1.44492e-12				374491	TPTE2P6	-2.01314	-0.991668	4.45701e-06	1.97601e-05
25805	BAMBI	1.12413	5.17295	4.88724e-26	1.10639e-24				344838	PAQR9	-2.01311	-1.86481	0.000538175	0.00172917
149095	DCST1	1.12391	0.36997	8.45325e-05	0.000310082				5913	RAPSN	-2.01304	-1.70417	0.000576469	0.00184583
23333	DPY19L1	1.12328	7.58456	8.512e-24	1.7252e-22				167127	UGT3A2	-2.01066	-1.54946	1.26807e-05	5.27461e-05
11041	B3GNT1	1.12326	3.76036	1.87884e-09	1.24437e-08				645949	LOC645949	-2.00826	-1.03939	1.77245e-06	8.2951e-06
92565	FANK1	1.12281	2.16827	9.88633e-08	5.37649e-07				27293	SMPDL3B	-2.00536	-0.896249	8.16985e-08	4.50097e-07
5139	PDE3A	1.12224	1.67729	1.4735e-06	6.96761e-06				9699	RIMS2	-2.00445	0.681259	7.00388e-13	6.54381e-12
25817	FAM19A5	1.12144	3.1428	3.37546e-12	2.98559e-11				6804	STX1A	-2.00408	4.95059	5.73253e-34	1.85187e-32
4628	MYH10	1.12141	7.18013	1.33717e-24	2.81836e-23				7133	TNFRSF1B	-2.00132	2.96053	2.25209e-18	3.28164e-17
114928	GPRASP2	1.12141	2.17775	2.28395e-10	1.68037e-09				8553	BHLHE40	-2.00004	6.88726	7.5672e-92	1.0339e-89
55193	PBRM1	1.12079	5.85157	2.50874e-18	3.6419e-17				2893	GRIA4	-1.99731	-1.95235	0.000132051	0.000468696
4154	MBNL1	1.12068	7.59505	1.96258e-33	6.21046e-32				441168	FAM26F	-1.99627	-1.86659	9.7308e-05	0.000353594
80199	FUZ	1.12037	5.57254	1.6639e-24	3.49433e-23				5016	OVGP1	-1.99281	-0.375806	8.81592e-07	4.29012e-06
404201	WDFY3-AS2	1.12002	-0.183185	0.000363784	0.0012004				200150	PLD5	-1.99042	-1.19658	6.88287e-05	0.000256158
23556	PIGN	1.11851	5.49152	4.94266e-23	9.60695e-22				8660	IRS2	-1.98672	3.88919	8.03251e-20	1.29653e-18
84518	CNFN	1.11828	-0.00433184	0.000100578	0.000364507				22861	NLRP1	-1.98	2.39679	9.77325e-21	1.67037e-19
2042	EPHA3	1.11826	0.463579	0.000462209	0.00150108				57018	CCNL1	-1.97772	6.8193	3.86077e-26	8.80885e-25
375298	CERKL	1.1182	3.83701	2.80193e-16	3.47652e-15				200315	APOBEC3A	-1.97766	-2.04551	0.00371991	0.0102567
128486	FITM2	1.11815	2.26486	6.61937e-09	4.13079e-08				8091	HMGA2	-1.97615	3.35232	1.75033e-35	5.92638e-34
23531	MMD	1.11797	5.90983	3.97271e-24	8.18758e-23				378925	RNF148	-1.97602	-2.64267	0.0037082	0.0102305
200942	KLHDC8B	1.11764	0.542587	6.62716e-06	2.86433e-05				56849	TCEAL7	-1.97411	-1.01022	4.3989e-06	1.95173e-05
4594	MUT	1.11735	5.29471	1.38432e-23	2.78385e-22				653483	MLLT4-AS1	-1.97225	-2.16381	0.000303064	0.00101255
348110	C15orf38	1.11713	3.30134	6.36464e-10	4.46216e-09				6007	RHD	-1.96946	-1.38863	6.94294e-06	2.99357e-05
5825	ABCD3	1.1169	6.22513	2.0452e-26	4.70801e-25				9846	GAB2	-1.96796	2.5974	4.83672e-25	1.04602e-23
84536	C21orf67	1.11633	2.49541	1.36757e-09	9.22319e-09				344558	SH3RF3	-1.96757	3.39886	3.41055e-31	9.74376e-30
95681	CEP41	1.1163	5.17113	5.4157e-26	1.22127e-24				3687	ITGAX	-1.96725	4.39166	3.16735e-27	7.56872e-26
100128890	FAM66B	1.11611	0.997553	2.43377e-06	1.11961e-05				55057	AIM1L	-1.9672	-1.51675	4.61645e-05	0.000176352
1382	CRABP2	1.11606	1.02747	7.6191e-05	0.000281528				6000	RGS7	-1.9669	-1.80377	9.9892e-05	0.000362303
84216	TMEM117	1.11581	1.98071	2.90023e-09	1.88324e-08				445	ASS1	-1.96649	6.26001	1.85655e-34	6.10795e-33
8839	WISP2	1.11556	1.42709	5.9319e-07	2.94591e-06				100506736	SLFN12L	-1.96304	-0.076844	1.02042e-09	6.99358e-09
55051	C14orf102	1.11509	3.19303	1.86567e-13	1.81541e-12				30817	EMR2	-1.96281	1.62243	4.78222e-14	4.90405e-13
221477	C6orf89	1.11448	6.42421	4.72341e-31	1.34614e-29				221458	KIF6	-1.9591	3.28548	1.28469e-21	2.31852e-20
6335	SCN9A	1.11427	1.96987	2.61826e-08	1.52647e-07				843	CASP10	-1.95893	0.330916	3.06731e-13	2.93671e-12
92104	TTC30A	1.11385	2.80306	1.03589e-10	7.90688e-10				1604	CD55	-1.95883	7.13758	2.08821e-61	1.64417e-59
152687	ZNF595	1.11361	4.16416	3.17002e-18	4.55632e-17				57576	KIF17	-1.95596	0.325254	3.15318e-06	1.4271e-05
51194	IPO11	1.11361	5.43799	3.08087e-24	6.37216e-23				155185	AMZ1	-1.95517	-1.9046	0.00125937	0.003791
147111	NOTUM	1.11199	2.15462	2.50712e-09	1.6353e-08				100507062	LOC100507062	-1.9521	-0.613016	0.00121389	0.00366931
8479	HIRIP3	1.11157	5.16585	6.83781e-25	1.4665e-23				51195	RAPGEFL1	-1.95185	3.31627	7.84301e-13	7.29262e-12
79109	MAPKAP1	1.11077	6.78183	5.93376e-34	1.91156e-32				7538	ZFP36	-1.94971	5.20689	1.10026e-59	8.13877e-58
10166	SLC25A15	1.11016	4.29728	1.41256e-19	2.24415e-18				128854	TSPY26P	-1.94952	-2.18812	0.00160058	0.00471906
51390	AIG1	1.10914	4.61809	1.57203e-13	1.53806e-12				1306	COL15A1	-1.94305	2.326	2.89165e-15	3.29722e-14
114794	ELFN2	1.10908	2.39356	5.13794e-10	3.63395e-09				11343	MGLL	-1.9419	3.09358	4.28352e-28	1.06296e-26
6867	TACC1	1.10893	7.10371	1.73559e-28	4.39135e-27				245806	VGLL2	-1.93952	-1.53274	9.69814e-06	4.09487e-05
390927	ZNF793	1.10879	1.44808	1.70906e-06	8.01138e-06				220213	OTUD1	-1.93731	1.96511	2.28609e-22	4.31349e-21
84823	LMNB2	1.10875	8.79406	1.01695e-31	2.96369e-30				27145	FILIP1	-1.93641	-1.13876	2.19134e-06	1.0129e-05
29969	MDFIC	1.10803	5.24496	7.67955e-22	1.40895e-20				29765	TMOD4	-1.93505	-0.980173	0.00378032	0.0104097
9087	TMSB4Y	1.10789	1.2585	2.84624e-06	1.29703e-05				54498	SMOX	-1.93182	5.53172	2.39626e-43	1.05413e-41
22929	SEPHS1	1.10737	6.93721	7.09092e-32	2.09011e-30				100859921	LINC00536	-1.93153	-0.596192	0.00162391	0.00478178
140461	ASB8	1.10626	4.05285	2.9109e-18	4.19948e-17				100874188	LINC00571	-1.92994	-2.1894	0.000527971	0.00169968
284098	PIGW	1.10595	4.43944	7.23798e-20	1.17154e-18				6737	TRIM21	-1.9272	6.1199	1.20482e-78	1.30768e-76
10076	PTPRU	1.1055	6.3192	2.04701e-23	4.0742e-22				23780	APOL2	-1.92709	6.46103	6.787e-89	8.52116e-87
255403	ZNF718	1.10414	3.49083	1.16516e-14	1.26345e-13				3626	INHBC	-1.92687	-2.41373	0.00173889	0.00508936
580	BARD1	1.10363	3.59525	7.33023e-14	7.36415e-13				201305	SPNS3	-1.92532	-1.35315	0.000321563	0.00106974
219654	ZCCHC24	1.10349	5.48868	5.86207e-19	8.92256e-18				8436	SDPR	-1.9242	2.5858	1.18251e-25	2.62833e-24
64747	MFSD1	1.10344	7.0224	4.72432e-33	1.467e-31				3575	IL7R	-1.92198	4.40621	1.828e-56	1.2236e-54
80228	ORAI2	1.1033	6.66929	8.58635e-33	2.64503e-31				54435	HCG4	-1.92051	0.337608	8.88531e-10	6.13311e-09
55032	SLC35A5	1.1017	4.9768	1.94784e-15	2.25423e-14				92745	SLC38A5	-1.92042	-1.67311	0.00166437	0.00488911
57326	PBXIP1	1.10114	5.49349	1.50327e-14	1.61576e-13				23424	TDRD7	-1.91804	6.01211	2.23488e-73	2.1362e-71
26958	COPG2	1.10072	5.1058	2.71763e-22	5.09875e-21				54988	ACSM5	-1.91773	1.25123	1.16235e-11	9.74298e-11
2189	FANCG	1.09993	6.22045	1.19065e-24	2.5187e-23				2888	GRB14	-1.9163	-0.191276	3.80536e-09	2.43625e-08
139886	SPIN4	1.09977	3.95928	2.54512e-16	3.17997e-15				27076	LYPD3	-1.91118	-0.693925	1.86411e-05	7.58011e-05
1397	CRIP2	1.09898	2.78841	1.63124e-08	9.72755e-08				3136	HLA-H	-1.90952	4.99391	6.71968e-46	3.21148e-44
55796	MBNL3	1.09894	4.89416	1.3128e-16	1.67725e-15				3736	KCNA1	-1.90741	-1.76454	7.22447e-05	0.000267927
283578	TMED8	1.09839	2.65931	1.32522e-11	1.10484e-10				653604	HIST2H3D	-1.90543	-2.01783	0.000523201	0.00168526
9315	NREP	1.09738	5.15408	4.14123e-09	2.64036e-08				100287216	LOC100287216	-1.9043	1.07601	2.13977e-16	2.68942e-15
115209	OMA1	1.09725	3.78212	1.95307e-13	1.89728e-12				22941	SHANK2	-1.90405	-2.29961	0.00282967	0.00796409
3707	ITPKB	1.09719	3.90705	1.05819e-11	8.89886e-11				1316	KLF6	-1.90383	6.50843	3.41463e-53	2.01811e-51
90141	EFCAB11	1.09699	2.92908	4.64781e-12	4.04779e-11				85450	ITPRIP	-1.89954	5.5273	2.06712e-59	1.51461e-57
55785	FGD6	1.09648	4.09115	1.06585e-15	1.25988e-14				9308	CD83	-1.89947	2.63107	2.97808e-30	8.21518e-29
100616668	LOC100616668	1.09544	2.0956	4.02609e-09	2.57189e-08				7453	WARS	-1.898	9.8801	2.956e-65	2.48765e-63
10460	TACC3	1.09528	7.86072	1.0645e-33	3.41037e-32				5920	RARRES3	-1.89651	4.59671	8.24111e-26	1.84231e-24
56124	PCDHB12	1.09507	3.38248	2.55625e-14	2.70005e-13				124739	USP43	-1.89631	1.97566	7.62844e-13	7.10448e-12
85352	KIAA1644	1.09476	4.65256	4.4353e-20	7.29595e-19				26059	ERC2	-1.89435	0.514324	1.35075e-11	1.12532e-10
4173	MCM4	1.09474	8.3803	4.80564e-30	1.31318e-28				9595	CYTIP	-1.89212	-1.4383	6.63983e-05	0.000247828
4298	MLLT1	1.09469	7.3408	1.3114e-33	4.18405e-32				9245	GCNT3	-1.89036	0.666546	3.47949e-12	3.07527e-11
2785	GNG3	1.09464	-0.698761	0.00183485	0.00534531				5610	EIF2AK2	-1.88983	6.45131	2.06008e-74	2.00207e-72
6839	SUV39H1	1.09437	4.67092	5.87963e-21	1.0222e-19				118427	OLFM3	-1.88878	-0.984818	5.62375e-06	2.46087e-05
23169	SLC35D1	1.09323	5.55282	3.20495e-23	6.28196e-22				9542	NRG2	-1.88503	1.39637	3.07397e-10	2.22844e-09
55205	ZNF532	1.09196	7.00614	1.80856e-27	4.37123e-26				407006	MIR221	-1.88444	-0.339815	4.474e-05	0.000171481
2053	EPHX2	1.09157	0.443358	0.0019385	0.00562677				9241	NOG	-1.88386	-0.100507	3.00389e-07	1.54445e-06
114804	RNF157	1.09148	4.62897	4.00791e-14	4.14478e-13				554223	LOC554223	-1.88297	0.379158	3.77781e-11	3.00814e-10
1102	RCBTB2	1.09142	3.642	5.59284e-11	4.3739e-10				3768	KCNJ12	-1.8823	0.99712	9.81225e-13	9.0512e-12
80034	CSRNP3	1.09142	1.91658	1.84959e-08	1.09398e-07				27123	DKK2	-1.88031	-0.863876	1.17146e-07	6.31457e-07
285220	EPHA6	1.09085	3.77403	5.42946e-14	5.52871e-13				2861	GPR37	-1.87999	1.48591	8.66778e-17	1.12599e-15
3306	HSPA2	1.09029	2.45784	1.243e-09	8.42956e-09				1999	ELF3	-1.87852	3.91693	4.27114e-24	8.77151e-23
115509	ZNF689	1.09007	3.37551	1.06313e-12	9.7718e-12				4891	SLC11A2	-1.87654	6.27847	5.6231e-41	2.28335e-39
80010	RMI1	1.08927	4.49163	4.70316e-20	7.73109e-19				56929	FEM1C	-1.87508	5.74869	1.02526e-16	1.32372e-15
6850	SYK	1.08913	0.314823	4.09707e-05	0.000158209				26814	SNORD36B	-1.87483	-1.72472	0.000427141	0.00139401
144110	TMEM86A	1.08902	1.52012	4.31875e-06	1.9191e-05				10475	TRIM38	-1.87343	5.44513	3.14088e-76	3.2138e-74
112936	VPS26B	1.08901	5.47814	1.13326e-25	2.5237e-24				3561	IL2RG	-1.87337	-1.57953	0.00016194	0.000566729
91442	C19orf40	1.08884	2.84384	1.08807e-08	6.62279e-08				56829	ZC3HAV1	-1.87225	7.41003	7.12253e-48	3.59641e-46
11013	TMSB15A	1.08824	2.47977	1.84254e-05	7.49898e-05				221416	C6orf223	-1.8711	2.6153	1.93718e-20	3.25579e-19
3795	KHK	1.08776	0.780585	5.91962e-06	2.58149e-05				3990	LIPC	-1.86785	0.363993	1.6837e-09	1.12248e-08
55114	ARHGAP17	1.08725	6.55134	8.39392e-32	2.46169e-30				79845	RNF122	-1.86779	3.00097	3.8675e-28	9.62813e-27
100133941	CD24	1.08712	5.66797	7.62598e-25	1.63252e-23				2152	F3	-1.86442	6.54298	1.08233e-54	6.72173e-53
23322	RPGRIP1L	1.08664	3.70003	1.88343e-11	1.54854e-10				1842	ECM2	-1.86255	0.89658	1.19453e-11	9.99115e-11
5422	POLA1	1.08645	5.94692	7.64441e-29	1.9663e-27				399959	MIR100HG	-1.86074	4.13551	6.65603e-48	3.36819e-46
1894	ECT2	1.08596	7.38218	1.12936e-25	2.51743e-24				389705	LOC389705	-1.85666	-1.29199	0.00019851	0.0006846
10927	SPIN1	1.08518	6.40134	4.4366e-27	1.05583e-25				100506801	LOC100506801	-1.85522	-2.13886	0.00348385	0.00964589
23148	NACAD	1.08372	4.35061	3.43012e-18	4.91798e-17				152	ADRA2C	-1.85197	2.81928	4.98887e-17	6.58764e-16
127707	KLHDC7A	1.08366	0.669058	9.98121e-06	4.20598e-05				23426	GRIP1	-1.85102	1.53423	9.23303e-19	1.38627e-17
9495	AKAP5	1.08333	0.868044	3.76775e-06	1.68554e-05				9732	DOCK4	-1.8427	4.05705	3.60071e-14	3.73699e-13
84314	TMEM107	1.08315	1.92179	3.61628e-06	1.6237e-05				1368	CPM	-1.8394	-0.413246	6.09777e-08	3.40791e-07
6470	SHMT1	1.08301	5.42348	3.18572e-23	6.24955e-22				894	CCND2	-1.83724	5.80826	1.87044e-69	1.69706e-67
1675	CFD	1.08286	0.543858	7.51364e-05	0.000277809				89795	NAV3	-1.83584	5.09094	1.39113e-43	6.21959e-42
201562	PTPLB	1.08261	4.80138	3.36199e-12	2.97481e-11				28231	SLCO4A1	-1.83572	4.94475	3.91432e-49	2.07575e-47
80344	DCAF11	1.0826	5.91964	6.63708e-28	1.63478e-26				654434	LINC00338	-1.83479	3.47947	5.62891e-25	1.21283e-23
26052	DNM3	1.08222	1.19689	1.19746e-06	5.72645e-06				4616	GADD45B	-1.83473	4.51363	3.11885e-33	9.77618e-32
146223	CMTM4	1.08221	5.06426	3.46861e-14	3.61118e-13				60489	APOBEC3G	-1.83438	5.44544	2.61249e-45	1.23334e-43
79842	ZBTB3	1.08166	1.08973	8.09918e-07	3.96041e-06				55340	GIMAP5	-1.83429	-2.04454	0.00302624	0.00847997
114625	ERMAP	1.08079	3.86917	2.04174e-11	1.67102e-10				92162	TMEM88	-1.83154	-1.31593	8.88602e-06	3.76428e-05
55133	SRBD1	1.08037	5.06481	4.15797e-20	6.84459e-19				139065	SLITRK4	-1.82982	0.646452	5.46255e-11	4.28331e-10
5049	PAFAH1B2	1.07991	6.63713	6.01345e-28	1.48274e-26				503569	FLJ35946	-1.82963	-0.132914	2.82074e-09	1.8347e-08
221	ALDH3B1	1.07985	5.2595	2.67482e-21	4.74986e-20				100616209	MIR4461	-1.829	6.06581	1.81674e-56	1.21958e-54
64375	IKZF4	1.07953	3.1869	1.88376e-09	1.24726e-08				6708	SPTA1	-1.82864	3.47063	3.34071e-29	8.69896e-28
606495	CYB5RL	1.07808	2.67126	4.47166e-10	3.18599e-09				9001	HAP1	-1.82846	0.886009	0.000133652	0.000473729
55449	DHRS4-AS1	1.07776	4.29534	7.75435e-16	9.2697e-15				389084	C2orf82	-1.82682	0.28973	9.19842e-08	5.02473e-07
146198	ZFP90	1.07678	3.21887	2.74588e-09	1.78751e-08				8358	HIST1H3B	-1.82392	-1.74679	0.000112329	0.000404131
23456	ABCB10	1.07654	4.64107	1.94923e-20	3.27366e-19				100506046	LOC100506046	-1.82181	2.46758	3.18172e-17	4.25212e-16
4174	MCM5	1.07623	7.57042	1.82478e-33	5.7823e-32				2498	FTH1P3	-1.82081	-0.65417	6.1702e-06	2.6823e-05
253832	ZDHHC20	1.07477	5.80677	1.81161e-26	4.19106e-25				158471	PRUNE2	-1.82077	2.28968	1.94558e-14	2.07579e-13
283011	FLJ37201	1.0747	-0.525549	0.000778134	0.00242926				285830	HLA-F-AS1	-1.81908	0.907782	4.68621e-11	3.69598e-10
55775	TDP1	1.07369	4.65499	2.39307e-20	3.99597e-19				2191	FAP	-1.81902	1.74625	9.62749e-14	9.58088e-13
201229	C17orf108	1.07356	0.169999	0.00048079	0.0015562				595135	PGM5P2	-1.81805	0.0500777	6.93149e-06	2.98919e-05
54331	GNG2	1.07328	4.35177	2.86898e-10	2.08634e-09				79674	VEPH1	-1.81715	0.291118	2.31771e-11	1.88757e-10
145173	B3GALTL	1.07282	4.11072	2.96799e-15	3.3826e-14				4312	MMP1	-1.81713	2.85764	5.04103e-18	7.11349e-17
6988	TCTA	1.07244	4.32735	3.77584e-19	5.80804e-18				171024	SYNPO2	-1.81667	-0.456801	3.86094e-08	2.21154e-07
90249	UNC5A	1.07209	0.70624	0.000309479	0.00103191				8858	PROZ	-1.81544	-1.01303	0.00300308	0.00841913
57605	PITPNM2	1.07123	5.17628	2.31704e-10	1.70256e-09				10653	SPINT2	-1.8145	-2.35686	0.00256546	0.00727569
84912	SLC35B4	1.07121	5.73663	1.21747e-20	2.06863e-19				79836	LONRF3	-1.8144	2.33374	5.59733e-20	9.13628e-19
90459	ERI1	1.07118	5.65654	1.41287e-20	2.39015e-19				774	CACNA1B	-1.81291	-1.11894	2.32945e-05	9.32544e-05
397	ARHGDIB	1.07088	1.70893	0.000207233	0.000712462				60674	GAS5	-1.80954	4.36366	2.99686e-41	1.22765e-39
11178	LZTS1	1.07082	3.97661	2.17678e-16	2.73297e-15				643401	LOC643401	-1.80387	2.52707	7.27266e-10	5.06969e-09
160418	TMTC3	1.07048	5.60994	8.5306e-24	1.72747e-22				54	ACP5	-1.79949	2.0025	1.46913e-19	2.33085e-18
54961	SSH3	1.06934	5.4343	1.40503e-20	2.37862e-19				30819	KCNIP2	-1.79822	-0.347091	9.61325e-05	0.000349541
100289092	LOC100289092	1.0689	1.55249	7.04925e-07	3.46745e-06				283663	LOC283663	-1.79778	-0.433309	0.000131092	0.00046572
4175	MCM6	1.06711	7.38571	6.1394e-32	1.81425e-30				55432	YOD1	-1.79625	4.709	9.97383e-17	1.28988e-15
5031	P2RY6	1.0671	0.871436	7.92441e-06	3.38907e-05				153579	BTNL9	-1.7943	-0.771184	1.08722e-06	5.2251e-06
6117	RPA1	1.06694	7.90308	2.63556e-32	7.89885e-31				342372	PKD1L3	-1.79162	-2.089	0.00142056	0.00423888
148398	SAMD11	1.06663	7.33868	1.80917e-29	4.76975e-28				5630	PRPH	-1.78498	-1.19163	0.000216192	0.000741069
55970	GNG12	1.06646	7.76864	1.00833e-29	2.69821e-28				57561	ARRDC3	-1.77799	6.53362	1.11866e-78	1.21986e-76
9700	ESPL1	1.06601	6.23224	2.3298e-19	3.6416e-18				654502	IQCJ	-1.77657	-1.58058	0.0003826	0.00125802
386627	FLJ38109	1.06519	0.0530981	0.000787133	0.00245472				4336	MOBP	-1.77614	-1.8516	0.00320931	0.00894549
56977	STOX2	1.06495	2.57247	1.11228e-05	4.66081e-05				1827	RCAN1	-1.77516	6.29502	1.08868e-74	1.07147e-72
90246	LOC90246	1.06493	0.930054	0.00170284	0.00499392				79905	TMC7	-1.77337	1.14073	6.77693e-13	6.34197e-12
85444	LRRCC1	1.06489	4.59244	1.62488e-19	2.56741e-18				4023	LPL	-1.77258	-1.06849	0.000138569	0.000490333
79183	TTPAL	1.0634	5.2599	1.20265e-24	2.54177e-23				1910	EDNRB	-1.77241	-1.49893	0.000148839	0.000523802
23051	ZHX3	1.0628	4.22175	3.49807e-15	3.96533e-14				55876	GSDMB	-1.77119	1.01092	5.81213e-15	6.47163e-14
115795	C3orf24	1.06234	1.67772	3.30026e-08	1.90448e-07				2046	EPHA8	-1.771	-1.41844	0.000549042	0.0017619
29957	SLC25A24	1.0619	5.81042	2.32534e-25	5.08575e-24				387751	GVINP1	-1.77073	0.713678	6.61949e-12	5.67765e-11
788	SLC25A20	1.06153	3.81481	5.20688e-14	5.32073e-13				11067	C10orf10	-1.76919	5.21262	1.50112e-29	3.98019e-28
641	BLM	1.06056	4.85868	1.09556e-17	1.51648e-16				115908	CTHRC1	-1.76834	0.611361	1.51912e-06	7.16568e-06
10376	TUBA1B	1.06026	10.1587	2.54819e-32	7.65676e-31				100271836	LOC100271836	-1.76735	1.80823	1.31754e-11	1.09884e-10
339926	LOC339926	1.05992	-0.312507	0.000678576	0.00214032				80765	STARD5	-1.76612	1.09222	7.31711e-10	5.09915e-09
59339	PLEKHA2	1.05959	6.09311	8.37278e-19	1.26282e-17				604	BCL6	-1.76101	5.18177	7.41528e-59	5.36557e-57
83756	TAS1R3	1.05952	-0.168242	0.000504191	0.00162741				1284	COL4A2	-1.76003	7.5782	1.76118e-47	8.77834e-46
5594	MAPK1	1.05888	6.51852	8.08465e-30	2.18605e-28				100216545	LOC100216545	-1.75873	1.70012	5.72553e-13	5.39063e-12
23363	OBSL1	1.05857	6.86671	1.89988e-24	3.97554e-23				284021	MILR1	-1.75787	3.17214	8.22902e-30	2.22251e-28
55329	MNS1	1.05704	1.84211	7.4998e-05	0.000277341				80830	APOL6	-1.75786	6.48212	1.92761e-73	1.85011e-71
1112	FOXN3	1.05625	4.62991	1.58182e-17	2.16761e-16				442898	MIR324	-1.75469	-2.5085	0.0034671	0.00960295
8867	SYNJ1	1.05614	4.57958	3.80181e-14	3.94041e-13				441951	ZNFX1-AS1	-1.74983	7.32319	5.30112e-49	2.79204e-47
6326	SCN2A	1.05587	1.80788	1.94494e-06	9.04752e-06				3105	HLA-A	-1.74938	8.44551	6.82353e-53	3.99219e-51
55884	WSB2	1.05505	7.02643	9.02711e-30	2.42396e-28				139411	PTCHD1	-1.74915	0.206168	1.46979e-09	9.86099e-09
401474	SAMD12	1.05502	0.0425412	0.000187012	0.000648704				10957	PNRC1	-1.74817	5.13417	3.88013e-26	8.84433e-25
26123	TCTN3	1.05498	5.99457	6.72794e-22	1.24024e-20				3107	HLA-C	-1.74795	10.2385	1.3642e-51	7.63525e-50
65123	INTS3	1.0532	6.29135	1.37483e-17	1.88954e-16				286557	RBMY1A3P	-1.74553	-1.60015	0.000405956	0.00132885
23211	ZC3H4	1.05139	5.59682	2.58596e-20	4.30876e-19				56261	GPCPD1	-1.74442	4.89031	4.98404e-26	1.12721e-24
83541	FAM110A	1.05068	2.18437	1.52185e-09	1.01838e-08				5744	PTHLH	-1.7409	0.930693	4.58396e-14	4.70905e-13
23526	HMHA1	1.05042	3.26819	3.07128e-11	2.46584e-10				148022	TICAM1	-1.74039	3.82558	3.88844e-37	1.37888e-35
90506	LRRC46	1.04912	0.955095	2.08618e-05	8.41244e-05				100133445	LOC100133445	-1.74006	0.860814	1.17869e-13	1.1655e-12
210	ALAD	1.04904	4.802	2.22331e-21	3.96627e-20				51278	IER5	-1.73965	4.90804	8.25715e-42	3.43708e-40
84263	HSDL2	1.04897	6.14753	6.76311e-28	1.66405e-26				7050	TGIF1	-1.7396	5.54165	7.3533e-61	5.75068e-59
23107	MRPS27	1.04834	5.89278	1.10823e-26	2.58183e-25				355	FAS	-1.73808	4.84543	1.68497e-29	4.44735e-28
100133172	FAM66A	1.0481	-0.325899	0.000747645	0.00234227				653712	LOC653712	-1.7368	-0.862249	0.000260293	0.000879904
25938	HEATR5A	1.04764	5.19574	1.33938e-19	2.13081e-18				773	CACNA1A	-1.73676	-1.48432	2.64746e-05	0.000105061
285368	PRRT3	1.04662	2.67222	1.33166e-07	7.12846e-07				4692	NDN	-1.73608	-2.02201	0.00245591	0.00699234
3033	HADH	1.04621	5.34115	7.5708e-20	1.22456e-18				7098	TLR3	-1.7359	5.50037	8.52363e-53	4.94946e-51
27092	CACNG4	1.04525	2.48981	2.41123e-09	1.57762e-08				4306	NR3C2	-1.73478	0.478204	3.17456e-09	2.05106e-08
140462	ASB9	1.04465	2.40486	1.253e-07	6.7369e-07				51704	GPRC5B	-1.73291	3.3754	1.78495e-19	2.81079e-18
2976	GTF3C2	1.04394	5.89386	1.97158e-27	4.75535e-26				55608	ANKRD10	-1.73241	4.67073	9.87409e-29	2.5342e-27
1131	CHRM3	1.04361	2.06986	1.06762e-08	6.50858e-08				2015	EMR1	-1.72913	5.82385	4.47732e-47	2.19398e-45
729156	LOC729156	1.04266	2.16381	6.69881e-08	3.72589e-07				100151684	RNU6ATAC	-1.72425	-2.04259	0.00186815	0.00543549
132949	AASDH	1.04245	2.80885	8.36412e-09	5.15862e-08				202915	TMEM184A	-1.72339	6.01247	2.83527e-50	1.54953e-48
79962	DNAJC22	1.04117	4.4357	1.17969e-15	1.38949e-14				100288077	LOC100288077	-1.72293	-0.00192586	3.67121e-07	1.86875e-06
81876	RAB1B	1.04063	7.54067	5.9538e-32	1.76164e-30				5129	CDK18	-1.72254	4.62747	1.06574e-35	3.62961e-34
79068	FTO	1.04025	5.31586	9.43255e-21	1.61452e-19				8522	GAS7	-1.7224	1.27612	2.4539e-09	1.60419e-08
285382	C3orf70	1.04013	0.1236	0.000257402	0.000870638				9447	AIM2	-1.72217	6.2734	1.39058e-62	1.12149e-60
10655	DMRT2	1.03945	0.780282	4.54223e-05	0.000173752				642366	LOC642366	-1.72191	-0.652194	4.91915e-06	2.17054e-05
4285	MIPEP	1.0388	3.81577	1.16829e-10	8.86501e-10				958	CD40	-1.72092	4.2117	4.49884e-17	5.9609e-16
79023	NUP37	1.03638	5.65262	2.79322e-17	3.75315e-16				15	AANAT	-1.72006	-2.0424	0.00155415	0.00459325
128710	C20orf94	1.03594	1.87049	0.000120397	0.000430755				51131	PHF11	-1.71658	4.73476	7.72373e-39	2.9076e-37
51347	TAOK3	1.03548	6.01389	5.61474e-25	1.2109e-23				7422	VEGFA	-1.71504	7.62787	1.34709e-51	7.55772e-50
11161	C14orf1	1.03525	4.84879	2.26881e-13	2.19849e-12				83648	FAM167A	-1.71262	2.10604	4.85719e-20	7.96174e-19
200844	C3orf67	1.03515	1.79399	1.06844e-06	5.138e-06				3790	KCNS3	-1.71222	1.70638	2.83296e-14	2.98418e-13
2650	GCNT1	1.03512	2.74075	1.23588e-10	9.35648e-10				619565	SNORA52	-1.71221	-1.56447	0.000749332	0.00234723
23196	FAM120A	1.03492	7.54497	5.70157e-26	1.282e-24				9509	ADAMTS2	-1.71158	-0.718795	6.92106e-06	2.98525e-05
9535	GMFG	1.03452	2.653	5.57032e-08	3.13046e-07				5292	PIM1	-1.71126	4.91702	5.98416e-31	1.69712e-29
58497	PRUNE	1.03441	4.22395	2.79776e-16	3.4732e-15				100130357	LOC100130357	-1.71119	-1.61861	0.00105553	0.00322376
57530	CGN	1.03437	-0.638853	0.00205499	0.00593229				3717	JAK2	-1.70748	4.47459	2.91234e-26	6.67767e-25
7465	WEE1	1.03414	5.66327	8.39124e-19	1.26479e-17				338442	HCAR2	-1.70648	-0.62042	7.55559e-05	0.000279226
8574	AKR7A2	1.03337	5.69195	1.4507e-23	2.91231e-22				133923	ZNF474	-1.70634	-1.8247	0.000466381	0.00151378
54858	PGPEP1	1.03282	4.43531	2.71361e-15	3.10183e-14				24138	IFIT5	-1.70451	6.18651	1.90639e-70	1.75713e-68
5934	RBL2	1.03256	6.312	9.30819e-22	1.69172e-20				387755	INSC	-1.70433	-1.39184	5.45785e-05	0.00020623
57534	MIB1	1.032	6.7904	2.17514e-24	4.53927e-23				338821	SLCO1B7	-1.69893	-1.31479	0.00290474	0.0081592
6241	RRM2	1.03162	8.09876	1.81692e-31	5.24245e-30				169792	GLIS3	-1.69786	4.95507	5.4182e-33	1.67798e-31
148979	GLIS1	1.03128	2.92633	9.39993e-09	5.76227e-08				50509	COL5A3	-1.69548	2.20669	5.35383e-11	4.20255e-10
317749	DHRS4L2	1.03082	1.93588	5.33419e-08	3.01453e-07				148523	C1orf51	-1.69386	3.21047	1.7821e-22	3.38177e-21
147991	DPY19L3	1.0308	5.74219	1.81597e-15	2.10372e-14				113146	AHNAK2	-1.69127	4.59075	9.33001e-20	1.49971e-18
285362	SUMF1	1.03067	4.99076	8.40313e-17	1.09283e-15				57169	ZNFX1	-1.68815	7.16846	4.06883e-67	3.5798e-65
25906	ANAPC15	1.03025	5.26588	2.4286e-23	4.81306e-22				202299	C5orf27	-1.68758	-1.51727	7.44046e-05	0.000275336
54558	SPATA6	1.03023	2.63921	1.60269e-08	9.56219e-08				23308	ICOSLG	-1.6858	2.45935	3.24555e-10	2.34477e-09
55755	CDK5RAP2	1.03017	6.65069	5.0081e-23	9.71789e-22				126321	MFSD12	-1.68538	7.10948	5.25281e-61	4.12186e-59
2110	ETFDH	1.03016	3.93515	3.77793e-12	3.32386e-11				6503	SLA	-1.68514	-1.5172	5.46534e-05	0.000206479
55317	AP5S1	1.02988	3.94692	2.08456e-12	1.87521e-11				26873	OPLAH	-1.68269	2.13091	2.84791e-15	3.25054e-14
56242	ZNF253	1.02939	1.84569	2.45223e-07	1.27537e-06				6098	ROS1	-1.68194	3.24273	1.93543e-17	2.63506e-16
114791	TUBGCP5	1.02921	5.0467	9.50534e-16	1.12816e-14				79993	ELOVL7	-1.68087	4.49749	1.01696e-26	2.37397e-25
84279	PRADC1	1.02901	3.77865	2.95565e-10	2.14802e-09				3012	HIST1H2AE	-1.68023	-1.31545	0.000427839	0.00139571
670	BPHL	1.02883	3.17876	2.34118e-11	1.90468e-10				1850	DUSP8	-1.6772	4.2463	5.63972e-25	1.21403e-23
6051	RNPEP	1.0281	7.24079	3.43992e-29	8.94725e-28				5455	POU3F3	-1.67618	1.51887	8.01025e-14	8.02303e-13
7298	TYMS	1.02766	7.99624	3.21211e-31	9.19947e-30				286006	C7orf53	-1.67565	0.491466	3.10994e-09	2.01267e-08
85442	KNDC1	1.02752	1.36634	1.33501e-05	5.53619e-05				100289187	LOC100289187	-1.67446	-0.0606071	3.99486e-07	2.02374e-06
55351	STK32B	1.02636	4.37379	1.09838e-09	7.49911e-09				2560	GABRB1	-1.67221	-2.24484	0.0027856	0.00785304
3151	HMGN2	1.02623	6.83969	2.18024e-24	4.54582e-23				55901	THSD1	-1.66891	1.49409	2.23983e-15	2.57548e-14
201255	LRRC45	1.02596	5.13274	8.26249e-18	1.15332e-16				51313	FAM198B	-1.66864	2.03203	2.10188e-10	1.55281e-09
4361	MRE11A	1.02576	5.37106	2.58988e-19	4.03456e-18				24147	FJX1	-1.66834	5.07263	2.88405e-32	8.62134e-31
9610	RIN1	1.02558	5.13419	3.24099e-19	5.01856e-18				2118	ETV4	-1.66798	4.90453	1.53452e-43	6.78903e-42
283232	TMEM80	1.02544	3.32308	2.79786e-10	2.03782e-09				26191	PTPN22	-1.66709	-0.739736	0.00222811	0.00639153
10664	CTCF	1.02466	6.43455	6.93315e-27	1.63821e-25				7378	UPP1	-1.66513	7.83116	1.50308e-55	9.72477e-54
348235	SKA2	1.02459	5.77305	2.29796e-23	4.56194e-22				3755	KCNG1	-1.66497	4.77597	1.07172e-48	5.55642e-47
348654	GEN1	1.02383	3.99877	1.0021e-06	4.83702e-06				3621	ING1	-1.66397	4.5737	2.89298e-31	8.30598e-30
7083	TK1	1.02359	8.22447	1.07188e-28	2.73588e-27				2303	FOXC2	-1.66349	0.920674	1.87204e-10	1.38875e-09
79968	WDR76	1.02358	5.51838	3.15903e-23	6.20244e-22				100616465	MIR4656	-1.66097	-1.42145	0.00237792	0.00678609
100129931	LOC100129931	1.02335	5.03981	5.45248e-22	1.01073e-20				4794	NFKBIE	-1.66069	4.8311	1.87112e-32	5.6737e-31
55347	ABHD10	1.0225	4.45564	2.33066e-15	2.67329e-14				6385	SDC4	-1.65849	7.84299	5.64348e-19	8.60112e-18
1728	NQO1	1.02225	10.3483	4.47104e-30	1.22319e-28				6515	SLC2A3	-1.65778	6.42102	7.01157e-56	4.61354e-54
113130	CDCA5	1.02224	6.36067	1.20235e-27	2.92736e-26				10891	PPARGC1A	-1.65754	2.11647	3.78106e-18	5.39451e-17
80757	TMEM121	1.0218	2.63687	7.38837e-09	4.58482e-08				57096	RPGRIP1	-1.65628	-1.49775	0.0033083	0.00920262
25799	ZNF324	1.02136	3.42567	1.8943e-09	1.25389e-08				285025	CCDC141	-1.65417	-1.05732	0.000132539	0.000470213
6558	SLC12A2	1.02124	5.53439	1.23848e-13	1.22098e-12				80853	JHDM1D	-1.65401	3.88232	1.62022e-25	3.58068e-24
730183	LOC730183	1.02066	0.346472	0.000139739	0.00049402				162394	SLFN5	-1.65361	7.15325	6.40518e-59	4.64916e-57
868	CBLB	1.01996	4.60786	3.0131e-18	4.33883e-17				375607	NAT16	-1.65286	-0.866245	2.31605e-06	1.06757e-05
144717	FAM109A	1.0187	2.84485	3.17892e-10	2.29878e-09				23213	SULF1	-1.65245	0.282815	0.00105486	0.00322215
206358	SLC36A1	1.01805	4.02081	3.08018e-14	3.22849e-13				5699	PSMB10	-1.6491	6.8191	5.35689e-30	1.45867e-28
64398	MPP5	1.01771	6.11924	4.19969e-24	8.63242e-23				388	RHOB	-1.64828	4.70534	3.30686e-36	1.14468e-34
26002	MOXD1	1.01747	1.28265	1.14681e-05	4.79515e-05				64167	ERAP2	-1.64565	4.37651	3.82877e-33	1.1937e-31
57182	ANKRD50	1.01666	4.89859	6.62797e-14	6.69047e-13				4585	MUC4	-1.64523	-1.78672	0.00112669	0.003424
79447	C16orf53	1.01624	5.72934	4.08736e-24	8.40896e-23				5996	RGS1	-1.645	1.04693	3.36892e-07	1.72129e-06
79158	GNPTAB	1.01621	5.9796	3.78381e-26	8.64176e-25				80162	ATHL1	-1.64415	5.49722	1.19902e-25	2.66122e-24
178	AGL	1.01594	5.55497	2.4237e-18	3.52285e-17				168455	CCDC71L	-1.64398	5.8909	1.71479e-22	3.26471e-21
120863	DEPDC4	1.01551	0.355458	0.00264098	0.00747256				750	C16orf3	-1.64378	-2.09022	0.00312212	0.00872863
2530	FUT8	1.01533	4.96569	1.99919e-15	2.30677e-14				55096	EBLN2	-1.64169	-0.962583	0.000974066	0.00298991
6877	TAF5	1.01512	3.86938	6.47582e-14	6.54542e-13				693199	MIR614	-1.6394	1.0891	2.28926e-06	1.05585e-05
57507	ZNF608	1.0135	5.38242	2.81827e-19	4.37859e-18				56911	C21orf7	-1.63905	-0.220222	4.54014e-07	2.28354e-06
100499183	LOC100499183	1.0131	-0.205931	0.000932484	0.002871				27443	CECR2	-1.63707	0.284919	5.76613e-08	3.2319e-07
57615	ZNF492	1.01304	1.63042	5.9177e-07	2.93949e-06				220323	OAF	-1.6366	6.67676	1.49759e-61	1.18718e-59
9971	NR1H4	1.0119	0.211043	0.00276972	0.0078149				399473	SPRED3	-1.63453	0.449091	2.77432e-10	2.02321e-09
11073	TOPBP1	1.01143	7.61457	1.69566e-28	4.29498e-27				1831	TSC22D3	-1.63409	3.43331	4.19128e-26	9.52553e-25
11130	ZWINT	1.01095	6.52482	5.94593e-27	1.41213e-25				286223	C9orf47	-1.63158	0.273734	5.68919e-07	2.83082e-06
2178	FANCE	1.01086	3.54808	2.02675e-13	1.96721e-12				83666	PARP9	-1.63124	7.43888	5.06834e-58	3.60007e-56
23332	CLASP1	1.01071	7.24063	4.82732e-18	6.84067e-17				7675	ZNF121	-1.63104	3.60193	6.08734e-11	4.74465e-10
100292680	LOC100292680	1.01069	6.58251	1.2584e-21	2.27284e-20				100507066	LOC100507066	-1.6306	-0.694492	0.000211475	0.000726295
63939	FAM217B	1.01041	3.98962	1.77049e-13	1.72641e-12				6590	SLPI	-1.62854	6.47108	2.52778e-17	3.40562e-16
79830	ZMYM1	1.01039	3.68229	2.58397e-12	2.30129e-11				57664	PLEKHA4	-1.62621	7.27579	1.9475e-55	1.25304e-53
8975	USP13	1.01016	5.95156	3.67898e-18	5.25857e-17				154091	SLC2A12	-1.62547	1.38703	5.33816e-12	4.61614e-11
114796	KIAA1908	1.01002	2.08406	1.47311e-08	8.82992e-08				79651	RHBDF2	-1.62391	5.93736	1.6222e-35	5.50055e-34
9615	GDA	1.009	5.16873	3.7289e-06	1.66945e-05				283551	C14orf182	-1.62385	-1.20652	0.000192924	0.000667616
85315	PAQR8	1.00867	2.15081	6.55358e-08	3.65036e-07				84221	C21orf56	-1.62119	-1.45307	0.000267718	0.000903557
199857	ALG14	1.00812	2.59204	1.12116e-08	6.80105e-08				54676	GTPBP2	-1.61974	7.64848	2.06229e-59	1.51461e-57
23328	SASH1	1.00807	4.29688	7.53364e-15	8.297e-14				6536	SLC6A9	-1.6186	5.35366	9.59367e-57	6.57322e-55
7534	YWHAZ	1.00719	9.30148	2.77124e-28	6.94001e-27				4189	DNAJB9	-1.61836	4.4787	1.45956e-42	6.27802e-41
51105	PHF20L1	1.00708	6.07808	4.32965e-26	9.82077e-25				54877	ZCCHC2	-1.61685	5.26025	6.76815e-38	2.48347e-36
55198	APPL2	1.00694	5.03546	9.45307e-20	1.51844e-18				93349	SP140L	-1.6157	5.78587	7.88861e-55	4.9255e-53
1434	CSE1L	1.00681	8.22624	5.23787e-30	1.42793e-28				10581	IFITM2	-1.61568	6.4678	2.08708e-35	7.03578e-34
283248	RCOR2	1.00663	1.96685	1.16016e-05	4.84398e-05				220001	VWCE	-1.61497	1.76365	9.77387e-07	4.72461e-06
6938	TCF12	1.00628	7.13902	4.8727e-19	7.44105e-18				10811	NOXA1	-1.61396	-0.572231	0.000370154	0.00122055
148213	ZNF681	1.00625	2.29193	1.08367e-07	5.85901e-07				2749	GLUD1P3	-1.61265	1.61768	3.65328e-09	2.3447e-08
2736	GLI2	1.00517	3.56885	2.45941e-09	1.60733e-08				9317	PTER	-1.61095	-1.33663	0.00258895	0.00733516
54903	MKS1	1.00463	4.41717	1.8387e-17	2.5063e-16				9423	NTN1	-1.61016	2.81509	1.99513e-10	1.47724e-09
4212	MEIS2	1.00453	4.76761	8.68852e-20	1.39756e-18				137872	ADHFE1	-1.60824	0.113227	2.96737e-07	1.52688e-06
25822	DNAJB5	1.00399	3.28206	1.22537e-06	5.85389e-06				1638	DCT	-1.60808	-1.88632	0.00202098	0.00584137
8243	SMC1A	1.00332	8.00303	8.39497e-27	1.97759e-25				5228	PGF	-1.60391	1.16866	2.52134e-10	1.84335e-09
387509	GPR153	1.00314	3.00637	1.47324e-10	1.10313e-09				55118	CRTAC1	-1.60352	0.31269	3.17121e-08	1.83228e-07
128077	LIX1L	1.00312	3.74368	1.62454e-11	1.34282e-10				64651	CSRNP1	-1.60117	3.89292	2.79752e-33	8.79269e-32
4172	MCM3	1.00295	8.48941	2.11771e-27	5.09193e-26				388581	FAM132A	-1.60078	-0.0351827	2.26854e-06	1.04713e-05
644660	RAD21-AS1	1.00226	0.863671	8.48965e-06	3.61351e-05				5028	P2RY1	-1.60076	0.599485	2.72374e-11	2.2005e-10
55246	CCDC25	1.00215	5.71481	8.07189e-18	1.12807e-16				54549	SDK2	-1.60073	-0.0285431	5.82949e-07	2.89877e-06
653820	FAM72B	1.00211	2.7899	1.82937e-08	1.08284e-07				57631	LRCH2	-1.59906	4.9439	1.09438e-34	3.63132e-33
26084	ARHGEF26	1.00165	3.78365	8.47952e-11	6.52814e-10				130540	ALS2CR12	-1.59867	-1.41939	0.000725979	0.00227961
7485	WRB	1.00086	4.11497	1.20964e-14	1.30985e-13				9079	LDB2	-1.59814	4.26775	5.42682e-20	8.88293e-19
53616	ADAM22	1.00064	4.77673	2.83015e-14	2.98258e-13				3918	LAMC2	-1.59584	-0.424343	7.902e-07	3.86894e-06
3204	HOXA7	1.00056	1.29699	1.43897e-05	5.93765e-05				285313	IGSF10	-1.59543	-0.836783	4.24803e-06	1.88913e-05
5827	PXMP2	0.999972	3.68845	7.71789e-12	6.57365e-11				100286793	LOC100286793	-1.59439	-0.556821	5.30476e-07	2.64805e-06
286495	TTC3P1	0.999518	2.73546	3.81692e-10	2.73882e-09				9914	ATP2C2	-1.59169	-0.53632	1.03632e-05	4.35982e-05
1121	CHM	0.999429	4.88808	1.06942e-14	1.16344e-13				2277	FIGF	-1.59012	-1.1827	2.82559e-05	0.000111616
3149	HMGB3	0.998324	6.3486	1.62667e-25	3.5915e-24				3099	HK2	-1.58896	6.91434	3.14455e-67	2.77712e-65
10825	NEU3	0.997666	2.61465	1.14198e-07	6.16283e-07				440482	ANKRD20A5P	-1.58711	1.2128	6.2365e-07	3.09255e-06
8611	PPAP2A	0.997361	5.31809	1.55243e-13	1.51952e-12				30844	EHD4	-1.5863	6.17573	1.30567e-56	8.86752e-55
23014	FBXO21	0.996669	5.72433	1.50134e-21	2.70532e-20				55370	PPP4R1L	-1.58509	3.41946	1.08825e-15	1.28438e-14
55614	KIF16B	0.996468	4.41922	1.02955e-10	7.86319e-10				5526	PPP2R5B	-1.58492	4.96502	7.37923e-28	1.81373e-26
8318	CDC45	0.995546	5.78433	1.36235e-20	2.31142e-19				6489	ST8SIA1	-1.5838	0.413285	1.57238e-09	1.05129e-08
23039	XPO7	0.995331	7.44159	1.05902e-27	2.58652e-26				131583	FAM43A	-1.58377	4.70262	1.89817e-30	5.26748e-29
4147	MATN2	0.995185	1.70341	3.70618e-07	1.88531e-06				253152	EPHX4	-1.58358	0.349822	1.63069e-09	1.08933e-08
221150	SKA3	0.995092	4.74391	1.81092e-16	2.28724e-15				3009	HIST1H1B	-1.58358	-1.82631	0.00124521	0.00375275
5311	PKD2	0.994337	5.71096	2.84489e-13	2.7339e-12				8420	SNHG3	-1.58114	6.39499	1.2283e-43	5.51833e-42
9240	PNMA1	0.994294	5.64313	6.51985e-22	1.20283e-20				79630	C1orf54	-1.58081	-0.749229	0.00015911	0.000557833
2218	FKTN	0.994228	4.90702	2.13828e-16	2.689e-15				10620	ARID3B	-1.57988	1.60879	2.14933e-12	1.929e-11
56257	MEPCE	0.994196	6.1709	2.10975e-21	3.77238e-20				440	ASNS	-1.57956	8.77937	9.687e-55	6.03217e-53
1763	DNA2	0.993996	4.89633	3.49872e-16	4.30427e-15				84850	GLIS3-AS1	-1.5791	0.224486	1.6752e-07	8.88961e-07
100873941	OPA1-AS1	0.99331	2.43053	1.09555e-08	6.66311e-08				8123	PAR5	-1.57883	0.602398	0.00013115	0.000465853
10229	COQ7	0.993252	3.83531	2.35173e-11	1.91259e-10				440944	LOC440944	-1.57627	3.47902	8.23638e-16	9.8257e-15
3909	LAMA3	0.993233	4.42249	5.59154e-13	5.27089e-12				114907	FBXO32	-1.57626	7.4751	5.00202e-43	2.18387e-41
2810	SFN	0.991448	1.31055	0.00183816	0.00535426				23461	ABCA5	-1.57585	4.13051	1.967e-16	2.47897e-15
22818	COPZ1	0.991014	6.66402	2.65719e-14	2.80411e-13				10385	BTN2A2	-1.57574	1.84893	1.66608e-14	1.78414e-13
23008	KLHDC10	0.990948	5.39575	2.79547e-21	4.95273e-20				1026	CDKN1A	-1.57542	8.01124	1.4858e-33	4.7275e-32
54914	FOCAD	0.990838	5.16117	6.13027e-18	8.62956e-17				54103	PION	-1.57427	3.77357	6.08891e-17	7.99823e-16
23048	FNBP1	0.990659	5.39252	9.21511e-23	1.77626e-21				57091	CASS4	-1.57421	-1.28874	0.000331981	0.00110109
57178	ZMIZ1	0.990468	7.52391	1.1835e-24	2.50585e-23				5077	PAX3	-1.57266	3.88828	1.35614e-26	3.1499e-25
285282	RABL3	0.989444	5.10785	1.64796e-20	2.78176e-19				84807	NFKBID	-1.57226	3.04345	1.81539e-16	2.29163e-15
26292	MYCBP	0.988992	5.02991	6.09156e-17	7.99823e-16				283537	SLC46A3	-1.57177	-0.880771	3.62894e-05	0.000141165
112476	PRRT2	0.988544	2.066	0.000474859	0.00153915				10950	BTG3	-1.57176	6.0301	4.31111e-54	2.64905e-52
1643	DDB2	0.988494	5.12283	1.22396e-19	1.95119e-18				91584	PLXNA4	-1.5704	-0.291832	1.50259e-07	8.01207e-07
829	CAPZA1	0.988296	7.05545	1.55972e-19	2.4695e-18				10379	IRF9	-1.56951	6.12726	7.40305e-55	4.63479e-53
7049	TGFBR3	0.988171	2.19039	2.46135e-06	1.13118e-05				23676	SMPX	-1.56881	0.754002	3.0789e-06	1.3973e-05
4354	MPP1	0.987748	3.6652	1.20055e-13	1.1856e-12				2533	FYB	-1.56793	-0.164177	1.21683e-06	5.8167e-06
63917	GALNT11	0.987534	5.70285	4.57064e-23	8.90622e-22				348013	FAM70B	-1.5676	0.566569	1.09149e-08	6.6419e-08
54058	C21orf58	0.987123	3.50567	2.17693e-07	1.13907e-06				8795	TNFRSF10B	-1.56731	7.62201	8.88303e-61	6.9237e-59
54756	IL17RD	0.985907	0.703134	8.09392e-05	0.0002977				100507632	LOC100507632	-1.56731	-0.480331	0.00104918	0.0032065
4665	NAB2	0.985856	5.45762	3.27956e-17	4.37532e-16				43	ACHE	-1.56489	0.917221	2.41472e-09	1.57946e-08
54939	COMMD4	0.985197	1.26137	3.42897e-05	0.000133857				22917	ZP1	-1.56423	0.400491	1.54636e-06	7.28091e-06
3978	LIG1	0.984971	7.18164	5.30204e-26	1.1968e-24				333926	PPM1J	-1.56419	-0.641087	3.60919e-05	0.000140443
7373	COL14A1	0.984689	1.45925	0.000893769	0.00275948				2827	GPR3	-1.56321	1.3001	3.83297e-12	3.36846e-11
55764	IFT122	0.984656	4.90948	6.21491e-16	7.49111e-15				2672	GFI1	-1.56123	-0.528598	1.42089e-05	5.8672e-05
349152	DPY19L2P2	0.984543	1.7991	1.89484e-06	8.82344e-06				79940	LINC00472	-1.56084	0.507981	1.3765e-05	5.69618e-05
10243	GPHN	0.984163	4.28725	6.80196e-09	4.23677e-08				90271	LINC00263	-1.55882	1.22394	7.73858e-09	4.78934e-08
643853	TMPPE	0.984141	0.0764137	0.00213225	0.00613855				4015	LOX	-1.5588	8.09681	2.65733e-19	4.13408e-18
24149	ZNF318	0.983726	5.04493	7.88508e-18	1.10329e-16				79986	ZNF702P	-1.55815	3.5774	1.9243e-26	4.4429e-25
57560	IFT80	0.98321	5.40374	1.65119e-17	2.25734e-16				3600	IL15	-1.55703	2.47872	1.98412e-11	1.62673e-10
91775	NXPE3	0.983083	5.79678	1.30994e-18	1.94914e-17				5672	PSG4	-1.55505	3.6883	6.98884e-16	8.39348e-15
51222	ZNF219	0.982739	4.08314	1.1852e-10	8.98456e-10				9674	KIAA0040	-1.55457	3.39613	6.03747e-21	1.04886e-19
2918	GRM8	0.982691	2.193	9.06343e-07	4.40226e-06				5175	PECAM1	-1.55314	-1.12149	5.73726e-05	0.00021619
5212	VIT	0.982551	1.35848	0.00023806	0.000810035				1890	TYMP	-1.55174	2.82942	4.64349e-19	7.10035e-18
83594	NUDT12	0.982388	3.7549	6.79024e-10	4.74765e-09				9766	KIAA0247	-1.55149	4.99171	1.64642e-15	1.91302e-14
84516	DCTN5	0.981998	5.78089	5.70853e-22	1.05651e-20				652965	SNORA48	-1.55116	-1.30196	0.00264099	0.00747256
100505641	FGD5-AS1	0.98128	6.60582	1.50411e-24	3.16736e-23				100505815	LOC100505815	-1.54779	0.844991	0.000351482	0.00116278
5395	PMS2	0.980957	5.2346	9.50238e-22	1.72566e-20				85028	SNHG12	-1.5462	1.52141	8.21101e-12	6.9783e-11
79776	ZFHX4	0.980564	5.15043	9.12992e-17	1.1847e-15				4061	LY6E	-1.54601	9.07442	5.76004e-34	1.85817e-32
4901	NRL	0.979441	1.504	9.64921e-07	4.6663e-06				51363	CHST15	-1.54542	3.80279	1.72102e-19	2.71563e-18
137886	UBXN2B	0.97913	4.74349	1.03852e-18	1.55323e-17				728855	LOC728855	-1.54481	-0.17538	1.49074e-07	7.95253e-07
22999	RIMS1	0.97879	0.389032	0.00085134	0.00263901				26797	SNORD52	-1.54433	-1.786	0.0014699	0.00436702
148206	ZNF714	0.978535	2.49466	8.61232e-08	4.72904e-07				100130872	LOC100130872	-1.54119	-0.308809	8.82588e-06	3.7429e-05
23387	SIK3	0.978234	5.21571	2.21248e-14	2.35083e-13				11217	AKAP2	-1.5408	5.76708	1.71945e-41	7.08114e-40
283489	CHAMP1	0.977078	4.38904	3.16588e-15	3.60283e-14				151473	SLC16A14	-1.53941	1.04295	2.17977e-10	1.6078e-09
2273	FHL1	0.976832	6.95339	9.87147e-25	2.09968e-23				9938	ARHGAP25	-1.5391	-1.27469	0.00213527	0.00614649
93663	ARHGAP18	0.976262	3.46933	3.49078e-10	2.51334e-09				23252	OTUD3	-1.53887	3.94293	4.4763e-12	3.90725e-11
100505624	LOC100505624	0.976232	3.46326	1.91928e-11	1.57579e-10				84894	LINGO1	-1.53659	-0.244705	3.69483e-07	1.88036e-06
83903	GSG2	0.976052	2.57988	2.71787e-07	1.40472e-06				151556	GPR155	-1.53251	1.59101	1.79288e-08	1.06287e-07
123228	SENP8	0.975977	0.334832	0.000115233	0.000413745				619562	SNORA3	-1.53022	-1.274	0.00130593	0.00391899
89890	KBTBD6	0.975378	3.4775	2.39243e-10	1.75556e-09				440905	LOC440905	-1.52979	1.71568	0.000120368	0.000430717
347733	TUBB2B	0.975209	0.937519	2.56507e-05	0.000102019				6445	SGCG	-1.52673	-1.56708	0.000883841	0.00273137
546	ATRX	0.974467	6.84353	1.96915e-17	2.67783e-16				152926	PPM1K	-1.52566	3.5737	2.90404e-27	6.95383e-26
9371	KIF3B	0.974234	6.05493	2.00526e-25	4.40229e-24				27	ABL2	-1.52342	6.21489	1.13517e-16	1.46075e-15
4591	TRIM37	0.974211	6.38062	8.01519e-22	1.46705e-20				8534	CHST1	-1.523	2.10815	1.06459e-09	7.27916e-09
54908	CCDC99	0.972724	5.69455	2.05521e-22	3.89049e-21				80144	FRAS1	-1.52225	0.248935	1.1101e-08	6.7445e-08
26112	CCDC69	0.972494	2.98302	1.92633e-07	1.01366e-06				440354	LOC440354	-1.52157	1.47348	1.16995e-08	7.07853e-08
1787	TRDMT1	0.972165	2.91801	6.01755e-10	4.22648e-09				7494	XBP1	-1.52017	6.42643	1.12154e-48	5.8018e-47
10051	SMC4	0.972037	8.73494	4.47616e-22	8.35082e-21				284185	LINC00482	-1.51934	-1.10723	0.000641765	0.00203582
60526	C2orf43	0.971994	2.80115	4.83298e-09	3.05664e-08				23710	GABARAPL1	-1.51827	7.1576	1.36242e-54	8.41623e-53
8935	SKAP2	0.971452	6.8712	1.75458e-23	3.50418e-22				8437	RASAL1	-1.51781	-1.61964	0.00125012	0.00376511
79184	BRCC3	0.971239	5.1884	3.63084e-18	5.19296e-17				55356	SLC22A15	-1.51746	2.21985	3.29825e-12	2.91953e-11
27085	MTBP	0.971204	4.02843	5.72987e-12	4.94199e-11				51807	TUBA8	-1.51607	-0.670515	1.67327e-05	6.84604e-05
23272	FAM208A	0.971034	6.41705	1.24026e-19	1.97582e-18				221662	RBM24	-1.51383	1.90762	1.93758e-11	1.59025e-10
80789	INTS5	0.970448	4.60119	8.72186e-17	1.13238e-15				644656	LOC644656	-1.51149	1.2758	2.39296e-10	1.75556e-09
440465	FLJ90757	0.969754	4.38204	7.42675e-15	8.18316e-14				23015	GOLGA8A	-1.51019	4.05914	2.14504e-08	1.25974e-07
767558	LUZP6	0.969497	5.77743	2.52038e-22	4.74015e-21				760	CA2	-1.50885	-1.04371	0.000710781	0.00223552
4919	ROR1	0.968915	1.66309	1.46213e-06	6.91769e-06				343521	TCTEX1D4	-1.5081	-0.408032	1.57452e-05	6.4568e-05
8078	USP5	0.968871	8.19076	9.86299e-28	2.41145e-26				386617	KCTD8	-1.50781	-1.11013	0.000206018	0.000708811
100132923	FAM66D	0.968388	1.39964	3.62667e-06	1.62745e-05				4193	MDM2	-1.50621	6.89287	3.48752e-21	6.15537e-20
3705	ITPK1	0.967889	6.43687	1.6903e-21	3.03874e-20				1969	EPHA2	-1.50554	6.40538	1.27106e-39	4.9123e-38
9828	ARHGEF17	0.967314	5.91258	7.6838e-14	7.70271e-13				80336	PABPC1L	-1.50517	5.05211	3.70519e-16	4.53905e-15
23741	EID1	0.966619	7.83348	2.44576e-20	4.08101e-19				79625	NDNF	-1.50262	2.38589	1.3822e-10	1.03831e-09
5291	PIK3CB	0.966479	5.44003	7.77232e-22	1.42372e-20				127544	RNF19B	-1.50233	4.98822	2.26098e-25	4.95899e-24
138199	C9orf41	0.966319	3.97362	2.36917e-10	1.73922e-09				728747	ANKRD20A4	-1.50217	-1.2474	0.00115468	0.00349943
402778	IFITM10	0.965651	3.77019	9.44249e-09	5.78682e-08				2335	FN1	-1.50056	9.67464	2.17091e-19	3.40012e-18
23463	ICMT	0.965648	6.30386	8.55889e-25	1.82718e-23				862	RUNX1T1	-1.50031	-0.125836	1.24326e-05	5.17884e-05
27039	PKD2L2	0.965492	2.38266	9.21471e-06	3.89783e-05				51312	SLC25A37	-1.50007	3.02644	6.80424e-19	1.03026e-17
650794	MIPEPP3	0.965442	1.36506	1.28668e-06	6.12412e-06				284047	CCDC144B	-1.4995	-0.393256	6.19898e-05	0.000232194
9096	TBX18	0.965436	1.34204	8.48332e-06	3.61147e-05				90952	ESAM	-1.49658	2.27854	2.10143e-08	1.23601e-07
10026	PIGK	0.96512	5.77497	2.0415e-20	3.42615e-19				2825	GPR1	-1.49534	1.9348	1.0971e-11	9.20607e-11
3977	LIFR	0.964609	6.18786	2.01581e-18	2.95402e-17				122060	SLAIN1	-1.49238	-0.079344	4.34217e-05	0.000166896
5296	PIK3R2	0.96437	7.15005	2.87942e-23	5.66781e-22				54972	TMEM132A	-1.49066	7.44925	2.25869e-32	6.81332e-31
5528	PPP2R5D	0.964289	6.95051	8.55405e-27	2.01098e-25				10616	RBCK1	-1.48996	8.01613	1.97225e-56	1.31259e-54
220972	2016-03-08	0.964174	3.73885	3.19548e-11	2.56378e-10				642924	LINC00535	-1.48806	-1.20811	0.000644316	0.00204335
9627	SNCAIP	0.963732	1.72276	7.73746e-05	0.000285538				671	BPI	-1.4825	-1.58698	0.000593489	0.00189354
153364	MBLAC2	0.963155	2.89872	3.90798e-09	2.49919e-08				10656	KHDRBS3	-1.48144	2.50588	3.534e-15	3.99826e-14
7504	XK	0.96289	1.62818	6.69602e-06	2.89301e-05				7035	TFPI	-1.47712	6.65393	3.47712e-56	2.30094e-54
57727	NCOA5	0.962508	5.45001	2.51743e-18	3.65223e-17				57458	TMCC3	-1.47667	1.56345	5.68069e-08	3.18786e-07
85002	FAM86B1	0.962283	-0.0604056	0.00117463	0.0035562				121551	BTBD11	-1.47568	-1.95536	0.00356545	0.00986008
728833	FAM72D	0.96228	1.1043	1.75876e-05	7.17562e-05				5210	PFKFB4	-1.47421	4.41861	1.26418e-24	2.66937e-23
374393	FAM111B	0.961809	5.10005	1.51938e-19	2.40727e-18				10371	SEMA3A	-1.4701	7.87003	4.92493e-50	2.67896e-48
26149	ZNF658	0.96123	0.290988	0.000168708	0.000589348				861	RUNX1	-1.46819	5.32141	3.95313e-39	1.50771e-37
622	BDH1	0.960858	1.79285	1.6999e-05	6.94644e-05				91523	PCED1B	-1.46785	3.03052	3.33025e-20	5.52117e-19
115106	HAUS1	0.960595	4.40895	1.88828e-14	2.01651e-13				56648	EIF5A2	-1.46446	4.98152	3.13946e-39	1.20132e-37
90624	LYRM7	0.959697	4.54399	1.58757e-16	2.0172e-15				23052	ENDOD1	-1.464	2.52704	1.52107e-17	2.08682e-16
115752	DIS3L	0.959678	4.834	9.63592e-18	1.3386e-16				347902	AMIGO2	-1.4632	6.22801	4.92461e-49	2.59963e-47
5050	PAFAH1B3	0.959558	4.8678	4.69243e-15	5.25765e-14				90632	LINC00473	-1.46275	1.13562	1.64545e-08	9.80473e-08
81611	ANP32E	0.959426	7.06228	4.34405e-21	7.62655e-20				196792	FAM24B	-1.46021	1.99927	1.38172e-10	1.03828e-09
343099	CCDC18	0.959161	3.49739	4.00566e-07	2.02833e-06				1491	CTH	-1.45958	5.20478	2.78764e-29	7.27511e-28
23201	FAM168A	0.958816	3.83598	1.80744e-11	1.48817e-10				6819	SULT1C2	-1.45879	1.08141	1.69128e-08	1.00701e-07
220074	LRTOMT	0.958749	4.21245	2.15659e-15	2.48591e-14				65072	CFLAR-AS1	-1.45718	1.35596	4.8115e-08	2.73311e-07
2583	B4GALNT1	0.958737	6.79248	2.64664e-20	4.40671e-19				5337	PLD1	-1.45704	5.69935	5.26432e-16	6.37177e-15
51449	PCYOX1	0.958448	5.57066	2.07387e-18	3.03336e-17				329	BIRC2	-1.45681	7.30424	6.00004e-39	2.27346e-37
5567	PRKACB	0.9577	5.00505	6.49523e-17	8.51381e-16				253639	ZNF620	-1.45602	-0.745106	0.000271606	0.000916016
64848	YTHDC2	0.957631	6.00391	4.5753e-15	5.13384e-14				9641	IKBKE	-1.45379	5.79194	7.21505e-19	1.09104e-17
128553	TSHZ2	0.957285	0.783908	5.34842e-05	0.000202523				205860	TRIML2	-1.45284	2.98501	4.10401e-11	3.25448e-10
619279	ZNF704	0.956644	1.98132	6.17593e-06	2.68429e-05				7546	ZIC2	-1.45118	3.1314	2.91988e-13	2.80248e-12
1111	CHEK1	0.956472	5.98848	7.55313e-22	1.38685e-20				4487	MSX1	-1.44491	4.9477	2.76598e-37	9.89915e-36
219333	USP12	0.95579	5.48366	5.20581e-17	6.86239e-16				375248	ANKRD36	-1.44455	2.72906	2.21372e-09	1.45372e-08
89910	UBE3B	0.955389	5.56037	2.8867e-16	3.57787e-15				11120	BTN2A1	-1.44243	5.16911	2.60796e-40	1.03371e-38
390748	PABPN1L	0.955256	0.0339166	0.00147513	0.00438031				1768	DNAH6	-1.44165	-0.656226	1.11484e-05	4.67069e-05
6048	RNF5	0.955136	3.44807	3.32787e-08	1.91898e-07				53947	A4GALT	-1.44035	1.16807	0.000274998	0.000926781
6873	TAF2	0.955061	6.26299	4.32173e-19	6.62579e-18				388591	RNF207	-1.43934	2.48948	3.68278e-09	2.36103e-08
23168	RTF1	0.954462	6.53977	2.78883e-25	6.07087e-24				199223	TTC21A	-1.43907	1.28262	1.62879e-11	1.34585e-10
10855	HPSE	0.954288	3.81387	8.8503e-12	7.49866e-11				316	AOX1	-1.43813	1.8494	1.06718e-05	4.48234e-05
5885	RAD21	0.954158	8.29881	2.81245e-26	6.45502e-25				11162	NUDT6	-1.43732	3.54481	3.41682e-21	6.03516e-20
84131	CEP78	0.954135	5.17214	5.39286e-18	7.59612e-17				23563	CHST5	-1.43617	-0.84628	0.000209542	0.000719974
284338	PRR19	0.954048	2.60157	3.67681e-08	2.11024e-07				339483	MTMR9LP	-1.43559	1.01251	3.63921e-09	2.33708e-08
26235	FBXL4	0.953772	3.14907	1.99999e-06	9.2852e-06				285429	DCAF4L1	-1.43532	0.445712	0.00144152	0.00429259
353088	ZNF429	0.95373	0.88076	3.02834e-05	0.000119098				387841	RPL13AP20	-1.43511	-0.431701	9.0185e-05	0.000329412
58495	OVOL2	0.953387	0.16931	0.0003081	0.00102746				114769	CARD16	-1.43337	4.69882	1.28304e-31	3.71585e-30
996	CDC27	0.952578	7.22781	1.70585e-24	3.57921e-23				51090	PLLP	-1.43234	-1.32255	0.000762304	0.00238401
9647	PPM1F	0.952248	5.6856	6.46466e-19	9.79482e-18				338817	LOC338817	-1.43112	-0.578739	0.00312116	0.0087276
151648	SGOL1	0.951585	3.76898	9.14545e-08	4.99698e-07				768096	HAR1A	-1.43101	0.185448	8.99448e-08	4.92027e-07
9031	BAZ1B	0.950845	8.17768	2.96642e-26	6.79497e-25				57512	GPR158	-1.4299	2.26874	2.93336e-14	3.08295e-13
29785	CYP2S1	0.950592	2.78262	1.23206e-08	7.44074e-08				100499177	LOC100499177	-1.42802	2.45594	4.76325e-13	4.50472e-12
401321	LOC401321	0.950509	3.26044	1.3387e-10	1.00889e-09				641298	LOC641298	-1.42727	0.738061	1.43315e-08	8.60816e-08
2140	EYA3	0.950433	4.65632	2.26361e-14	2.4012e-13				3855	KRT7	-1.42661	2.12766	3.03725e-10	2.20475e-09
93164	HTR7P1	0.950247	2.57584	5.95318e-08	3.33031e-07				3371	TNC	-1.42659	8.35323	2.56681e-44	1.17825e-42
50937	CDON	0.950095	3.51884	8.28854e-12	7.03904e-11				340152	ZC3H12D	-1.42539	-0.585983	1.13612e-05	4.75387e-05
39	ACAT2	0.950089	5.90338	2.41974e-23	4.7996e-22				284996	RNF149	-1.42348	3.92076	9.1878e-17	1.19154e-15
285629	LOC285629	0.949923	0.83169	4.14736e-05	0.000159976				441307	FLJ44511	-1.42292	1.73359	5.92052e-06	2.58149e-05
81839	VANGL1	0.949555	4.52749	4.4305e-12	3.87014e-11				1815	DRD4	-1.42272	-0.631928	0.00217707	0.00625749
784	CACNB3	0.949439	5.36336	9.29712e-19	1.39409e-17				26778	SNORA70	-1.42133	1.43053	2.82748e-06	1.28898e-05
2072	ERCC4	0.949261	3.6451	8.61135e-11	6.62523e-10				115123	2016-03-03	-1.4194	0.477647	8.24107e-08	4.53698e-07
9475	ROCK2	0.947294	6.31216	1.91748e-23	3.82623e-22				4621	MYH3	-1.41847	1.46666	8.02348e-05	0.000295343
55125	CEP192	0.946936	5.25659	2.04885e-13	1.98783e-12				6583	SLC22A4	-1.41834	3.01056	1.12224e-12	1.02988e-11
8355	HIST1H3G	0.946692	0.534358	0.000217161	0.000744173				10769	PLK2	-1.41728	6.48496	1.57765e-23	3.15897e-22
84727	SPSB2	0.946078	3.5824	6.51537e-09	4.06699e-08				728875	LOC728875	-1.41636	1.46375	3.22028e-11	2.58189e-10
26257	NKX2-8	0.94603	0.277316	0.00068818	0.00216869				9567	GTPBP1	-1.41624	6.43766	3.5225e-44	1.60426e-42
1975	EIF4B	0.945572	8.22238	1.46819e-26	3.40677e-25				4821	NKX2-2	-1.41624	1.29008	1.15382e-08	6.98638e-08
143884	CWF19L2	0.945261	4.21813	1.12118e-10	8.5215e-10				84668	FAM126A	-1.41473	7.24961	8.47636e-30	2.28399e-28
5325	PLAGL1	0.944816	6.31498	1.21631e-15	1.42971e-14				256586	LYSMD2	-1.41244	3.54832	1.9309e-19	3.03855e-18
5732	PTGER2	0.944577	2.0461	1.87349e-06	8.73981e-06				283208	P4HA3	-1.41235	-0.763686	0.000247452	0.000839553
647979	LOC647979	0.944352	7.69976	7.10951e-25	1.52336e-23				149483	CCDC17	-1.41234	0.289172	3.85051e-06	1.72058e-05
6591	SNAI2	0.944108	5.74341	7.94206e-21	1.36847e-19				6891	TAP2	-1.41157	8.21597	9.85434e-49	5.13199e-47
5648	MASP1	0.943635	3.27661	3.27018e-07	1.67416e-06				231	AKR1B1	-1.40984	9.20001	4.84011e-32	1.43578e-30
388569	ZNF324B	0.943247	2.65882	1.80319e-07	9.52743e-07				441177	LINC00602	-1.40913	-0.349778	6.94078e-05	0.00025819
57097	PARP11	0.943041	3.90916	1.92431e-09	1.27194e-08				8840	WISP1	-1.40856	1.45512	5.35518e-05	0.000202696
54919	HEATR2	0.942777	7.17569	4.96695e-20	8.13592e-19				230	ALDOC	-1.40853	1.68311	2.34057e-10	1.71876e-09
8086	AAAS	0.942364	6.11785	7.61819e-24	1.5481e-22				3594	IL12RB1	-1.40676	2.63024	8.12035e-11	6.25992e-10
79019	CENPM	0.94197	5.22534	3.02499e-16	3.7393e-15				117852	TRIM78P	-1.4039	3.23722	1.92714e-17	2.62532e-16
84295	PHF6	0.941918	5.8307	1.69919e-21	3.05237e-20				3269	HRH1	-1.40372	3.46779	2.22815e-20	3.72861e-19
29915	HCFC2	0.941673	4.22807	3.05261e-13	2.92384e-12				138715	ARID3C	-1.40299	-1.03456	0.00064933	0.00205785
134957	STXBP5	0.94164	4.16889	2.72811e-11	2.20325e-10				3142	HLX	-1.40289	1.56268	1.88784e-11	1.55107e-10
84869	CBR4	0.941557	4.65491	2.75828e-13	2.65396e-12				3889	KRT83	-1.40283	0.716896	5.64668e-07	2.81088e-06
56910	STARD7	0.941002	7.54674	2.29161e-26	5.27002e-25				100128071	LOC100128071	-1.40248	0.581938	1.1691e-05	4.88042e-05
118980	SFXN2	0.940983	2.78382	1.71942e-09	1.14465e-08				23286	WWC1	-1.40116	4.89184	1.26392e-34	4.18191e-33
730091	LOC730091	0.94043	2.45567	1.36266e-06	6.46851e-06				148170	CDC42EP5	-1.40025	3.5716	6.52284e-06	2.82608e-05
83742	MARVELD1	0.940356	6.11541	5.67319e-20	9.24711e-19				55711	FAR2	-1.40019	2.44749	4.28063e-14	4.41501e-13
7043	TGFB3	0.939719	0.997554	9.25427e-05	0.000337492				284581	LOC284581	-1.39698	1.11851	1.79915e-09	1.19465e-08
57624	NYAP2	0.938941	4.17889	2.48749e-10	1.82089e-09				128312	HIST3H2BB	-1.39685	-0.900279	0.000125401	0.000447004
388963	C2orf81	0.9389	0.999528	3.38383e-05	0.000132295				166824	RASSF6	-1.39644	-0.760314	0.00151019	0.00447469
80178	C16orf59	0.938852	4.83505	4.46449e-16	5.4434e-15				151636	DTX3L	-1.39593	4.12281	2.03002e-26	4.6777e-25
440519	ZNF724P	0.938752	-0.0398191	0.0022965	0.00656907				388692	LOC388692	-1.39447	3.3474	8.71649e-19	1.31211e-17
3993	LLGL2	0.938475	4.51949	1.45624e-15	1.70141e-14				677809	SNORA24	-1.39371	-1.58526	0.0019578	0.00567643
100652739	LOC100652739	0.93824	3.43323	8.95605e-08	4.9004e-07				132241	RPL32P3	-1.39178	3.55292	5.32354e-09	3.35094e-08
6697	SPR	0.937877	4.51629	4.53535e-16	5.5269e-15				57662	CAMSAP3	-1.39037	1.364	1.4471e-09	9.71441e-09
367	AR	0.937219	3.60868	1.81312e-10	1.3459e-09				2700	GJA3	-1.39019	-0.801513	0.000277753	0.000934846
222236	NAPEPLD	0.936771	3.69746	2.84179e-11	2.29108e-10				100132247	LOC100132247	-1.3896	0.828148	6.76508e-05	0.000252017
27436	EML4	0.936566	6.61442	5.81406e-21	1.01156e-19				3382	ICA1	-1.38957	1.66908	1.50992e-08	9.03191e-08
6416	MAP2K4	0.936174	4.61073	1.26734e-15	1.48734e-14				23024	PDZRN3	-1.38937	2.93141	4.90805e-09	3.10118e-08
3385	ICAM3	0.936118	2.52266	1.11695e-08	6.78081e-08				7706	TRIM25	-1.38902	8.21818	1.55543e-29	4.11011e-28
7464	CORO2A	0.93504	2.90274	1.41839e-09	9.54373e-09				84706	GPT2	-1.388	6.19137	9.48159e-44	4.27629e-42
23229	ARHGEF9	0.935031	4.20777	3.5098e-11	2.80338e-10				390980	ZNF805	-1.38669	3.34381	4.36136e-08	2.48653e-07
6595	SMARCA2	0.934184	5.6004	1.44452e-19	2.29335e-18				79788	ZNF665	-1.38464	-0.515507	0.000108721	0.000392182
7020	TFAP2A	0.934133	5.90617	4.35969e-18	6.19342e-17				100505746	LOC100505746	-1.38425	-0.526721	0.000617942	0.00196427
9282	MED14	0.933791	6.60088	9.7462e-22	1.76856e-20				84679	SLC9A7	-1.38354	2.5441	5.39133e-15	6.01751e-14
256364	EML3	0.93379	6.73963	1.38029e-20	2.34014e-19				26355	FAM162A	-1.38256	5.20506	2.54294e-16	3.17895e-15
64839	FBXL17	0.932883	5.5403	3.40665e-19	5.26806e-18				2297	FOXD1	-1.38256	4.87053	7.53346e-37	2.6432e-35
100526767	RNF103-CHMP3	0.932739	6.74314	7.24095e-24	1.47402e-22				79875	THSD4	-1.38113	2.6575	2.39577e-15	2.74391e-14
122622	ADSSL1	0.932616	2.53237	3.79219e-07	1.92696e-06				143098	MPP7	-1.37907	1.49815	3.79333e-11	3.01946e-10
84527	ZNF559	0.932379	2.30947	5.94385e-08	3.32589e-07				60468	BACH2	-1.37744	-0.355132	2.40602e-05	9.61042e-05
3077	HFE	0.931799	3.42063	2.23481e-08	1.30915e-07				7052	TGM2	-1.37742	5.68303	1.69322e-20	2.85609e-19
79989	TTC26	0.931135	4.10551	1.24267e-10	9.40487e-10				23180	RFTN1	-1.37683	2.9692	4.78913e-12	4.16463e-11
2002	ELK1	0.930789	5.761	7.97402e-18	1.11507e-16				9997	SCO2	-1.37659	4.97735	3.36637e-33	1.05237e-31
6596	HLTF	0.93078	6.93899	2.94557e-16	3.64694e-15				83858	ATAD3B	-1.37617	5.92088	1.00791e-12	9.28632e-12
219844	HYLS1	0.930739	2.97249	6.91063e-10	4.82311e-09				85363	TRIM5	-1.37586	5.85451	2.98675e-44	1.36562e-42
8100	IFT88	0.929722	3.76857	9.81907e-11	7.52698e-10				100216546	LOC100216546	-1.3758	1.32583	0.000145621	0.00051333
57222	ERGIC1	0.929649	7.02756	2.26986e-21	4.0462e-20				9853	RUSC2	-1.37491	6.04483	1.9711e-34	6.47563e-33
148362	BROX	0.929218	5.46624	1.58297e-19	2.5046e-18				2995	GYPC	-1.37432	5.84663	9.86261e-25	2.09968e-23
55215	FANCI	0.929204	7.47211	1.72029e-16	2.1775e-15				6035	RNASE1	-1.37401	-0.468945	1.07165e-05	4.4987e-05
5681	PSKH1	0.92866	4.28134	5.0373e-13	4.76003e-12				144132	DNHD1	-1.37334	4.3416	1.82554e-08	1.08085e-07
9577	BRE	0.92825	4.45181	2.72001e-12	2.41967e-11				79695	GALNT12	-1.37024	-0.139504	0.000425993	0.00139085
5925	RB1	0.927523	6.39058	3.60961e-19	5.56709e-18				79854	LINC00115	-1.36998	0.498829	7.05458e-06	3.03776e-05
313	AOAH	0.926943	4.45013	1.82442e-08	1.08046e-07				7096	TLR1	-1.36951	1.16542	5.37016e-08	3.03117e-07
91687	CENPL	0.92692	3.93213	1.59312e-12	1.44997e-11				4703	NEB	-1.36852	0.819545	3.01603e-08	1.74871e-07
8737	RIPK1	0.926837	5.41646	3.40718e-20	5.6447e-19				837	CASP4	-1.36812	6.314	1.94656e-37	7.0645e-36
55247	NEIL3	0.92678	4.93466	1.82845e-17	2.4938e-16				151242	PPP1R1C	-1.36564	0.839437	2.47726e-09	1.61718e-08
57180	ACTR3B	0.926364	3.91874	6.40714e-11	4.98054e-10				9589	WTAP	-1.36549	6.63697	1.08773e-30	3.04394e-29
10106	CTDSP2	0.926177	7.09938	6.68629e-20	1.08603e-18				7071	KLF10	-1.36468	5.96948	2.89885e-46	1.39982e-44
28969	BZW2	0.925876	8.34027	5.96976e-25	1.28389e-23				100272228	LOC100272228	-1.3645	0.663463	0.000500658	0.00161668
64418	TMEM168	0.925254	4.68454	2.78523e-10	2.02989e-09				57475	PLEKHH1	-1.36302	2.91049	1.08657e-08	6.61542e-08
118426	LOH12CR1	0.9242	2.76944	9.2071e-09	5.64853e-08				26815	SNORD36A	-1.36177	0.139607	1.48714e-05	6.12226e-05
1949	EFNB3	0.924165	4.04191	9.31974e-11	7.15366e-10				56895	AGPAT4	-1.36118	3.20584	1.22448e-16	1.57045e-15
83759	RBM4B	0.924094	3.6422	5.04732e-12	4.37441e-11				130399	ACVR1C	-1.3609	-0.156198	7.89567e-06	3.3774e-05
90139	TSPAN18	0.923995	0.833579	4.78623e-05	0.000182455				374882	TMEM205	-1.3606	4.85979	1.85623e-25	4.08671e-24
9367	RAB9A	0.923926	6.06103	7.61921e-12	6.49198e-11				9132	KCNQ4	-1.35872	-0.717451	0.000297182	0.000994905
11094	CACFD1	0.923892	2.57443	2.12536e-05	8.56299e-05				55248	TMEM206	-1.35807	4.36791	6.76811e-29	1.74283e-27
84938	ATG4C	0.923564	3.95671	5.40502e-11	4.2413e-10				80975	TMPRSS5	-1.3562	0.0542097	1.47448e-05	6.07229e-05
11156	PTP4A3	0.923057	1.52302	0.00236253	0.006743				54682	MANSC1	-1.35601	-0.219336	3.16333e-06	1.43114e-05
1075	CTSC	0.922805	7.90261	3.56709e-14	3.7054e-13				5142	PDE4B	-1.3559	4.8979	1.24204e-18	1.84928e-17
5867	RAB4A	0.922719	3.28611	1.36363e-09	9.19928e-09				9123	SLC16A3	-1.35542	7.30934	1.57308e-27	3.81e-26
2941	GSTA4	0.922692	1.54466	8.78216e-05	0.000321284				400931	MIRLET7BHG	-1.35492	2.06689	1.49649e-07	7.98141e-07
55650	PIGV	0.922674	3.38992	7.15036e-08	3.96755e-07				57110	HRASLS	-1.35468	2.41442	7.42016e-13	6.91883e-12
478	ATP1A3	0.922623	3.49947	9.42128e-10	6.48379e-09				7587	ZNF37A	-1.3536	-0.741958	0.00019357	0.000669555
23313	KIAA0930	0.922099	7.69136	5.54015e-21	9.65349e-20				23643	LY96	-1.35358	1.09946	1.05654e-05	4.44007e-05
9679	FAM53B	0.921995	4.55528	4.6594e-15	5.22316e-14				84070	FAM186B	-1.35344	0.356092	0.000122196	0.000436517
54899	PXK	0.921932	5.38227	9.23121e-11	7.08805e-10				53342	IL17D	-1.35307	-0.184162	0.000146892	0.000517339
1017	CDK2	0.921477	6.71332	4.9623e-22	9.24293e-21				26207	PITPNC1	-1.35175	2.41119	4.66855e-12	4.06281e-11
63977	PRDM15	0.921403	3.76363	1.38241e-07	7.39844e-07				80131	LRRC8E	-1.35145	3.17285	6.45872e-14	6.53383e-13
100132273	LOC100132273	0.92135	-0.242849	0.00255875	0.00725844				5616	PRKY	-1.35125	3.38798	3.30517e-10	2.3871e-09
9906	SLC35E2	0.921152	4.06325	8.47821e-07	4.13271e-06				3428	IFI16	-1.34981	8.66764	1.07726e-51	6.0585e-50
8458	TTF2	0.921115	4.70673	7.73479e-15	8.49839e-14				6539	SLC6A12	-1.34948	0.666328	0.00149799	0.00444081
7733	ZNF180	0.919194	2.94672	9.56246e-08	5.20889e-07				51334	PRR16	-1.34831	3.19218	6.54183e-13	6.13432e-12
84885	ZDHHC12	0.918839	5.17549	2.39097e-17	3.22879e-16				57234	FAM91A2	-1.34687	-1.13443	0.000355243	0.00117455
5530	PPP3CA	0.91859	6.52766	2.7059e-20	4.50215e-19				3887	KRT81	-1.34553	8.43091	9.96468e-40	3.8704e-38
84309	NUDT16L1	0.91778	4.03966	1.19252e-12	1.09308e-11				57526	PCDH19	-1.34436	-1.212	0.000719459	0.00226006
56254	RNF20	0.917416	6.3522	1.72258e-20	2.90352e-19				84815	MGC12916	-1.344	0.310732	1.65336e-05	6.76699e-05
692086	SNORD17	0.917226	0.501436	0.000427113	0.00139401				5734	PTGER4	-1.34118	3.3698	1.14742e-18	1.71416e-17
341640	FREM2	0.917041	1.05851	0.000863535	0.00267431				8548	BLZF1	-1.33875	5.53547	1.99712e-37	7.20295e-36
80028	FBXL18	0.916869	6.0024	1.36877e-17	1.88233e-16				8291	DYSF	-1.33783	1.43951	4.96563e-05	0.000188891
2064	ERBB2	0.916632	6.05215	8.45409e-18	1.17936e-16				29923	HILPDA	-1.33705	3.98926	6.69613e-12	5.73497e-11
201973	CCDC111	0.916604	4.48833	4.09643e-14	4.23256e-13				10312	TCIRG1	-1.33688	6.18041	2.91711e-19	4.52913e-18
7520	XRCC5	0.916256	9.60429	4.89258e-24	1.00123e-22				84688	C9orf24	-1.33667	0.0776849	0.00145814	0.00433707
6567	SLC16A2	0.916178	3.22429	4.37974e-09	2.78326e-08				60401	EDA2R	-1.33582	2.15833	1.84856e-08	1.09365e-07
2589	GALNT1	0.916157	6.96788	1.69544e-18	2.49398e-17				3801	KIFC3	-1.33513	7.24504	8.23051e-39	3.09337e-37
10902	BRD8	0.915995	6.81861	5.0654e-23	9.82087e-22				55323	LARP6	-1.33398	5.17274	1.21878e-18	1.81698e-17
3188	HNRNPH2	0.915925	2.26399	3.36701e-07	1.72069e-06				1634	DCN	-1.33303	1.79162	0.000239489	0.000814556
8031	NCOA4	0.915724	7.72839	4.7293e-17	6.25199e-16				6422	SFRP1	-1.33273	1.71349	1.5223e-10	1.13876e-09
26258	PLDN	0.915699	5.90008	1.03523e-20	1.76545e-19				79973	ZNF442	-1.33236	-0.386526	0.000740381	0.0023217
94239	H2AFV	0.915549	7.84331	1.28325e-25	2.84408e-24				54532	USP53	-1.33187	3.98973	1.94738e-23	3.88255e-22
4801	NFYB	0.914974	5.68747	4.05706e-21	7.1281e-20				5696	PSMB8	-1.3317	7.07793	5.64678e-26	1.27091e-24
55719	FAM178A	0.914352	5.56119	8.72142e-16	1.03777e-14				1961	EGR4	-1.33028	-1.18457	0.000916925	0.00282684
8505	PARG	0.914274	4.80821	1.04184e-15	1.23338e-14				5163	PDK1	-1.32985	4.69431	1.00871e-28	2.58602e-27
3416	IDE	0.913784	6.59635	5.13716e-21	8.96475e-20				100270804	LOC100270804	-1.32925	0.0346142	2.03345e-06	9.4311e-06
642852	LOC642852	0.912301	4.88418	1.42445e-12	1.29952e-11				8642	DCHS1	-1.32749	1.11646	6.94399e-05	0.000258237
84296	GINS4	0.912184	5.49057	2.46905e-17	3.33036e-16				54538	ROBO4	-1.32526	-0.188422	0.00158476	0.00467776
[truncated: 12,056 more rows]

## Sheet: YFPvsMATR3-YFP.expr.diff
gene.ids	gene.names	logFC	logCPM	PValue	p.adj	# reads	SUPPRESSED GENES	gene.ids	gene.names	logFC	logCPM	PValue	p.adj	# reads	INDUCED GENES
[truncated: 14,238 more rows]

[truncated: 2 more sheets: YFPvsF115CMATR3-YFP.expr.diff, WTvsF115CMATR3.expr.diff]
