# Supplementary material for: Characterization of gene regulation and protein interaction networks for Matrin 3 encoding mutations linked to amyotrophic lateral sclerosis and myopathy
Source: Sci Rep. 2018 Mar 6;8:4049. doi: 10.1038/s41598-018-21371-4 (PMC5840295; doi:10.1038/s41598-018-21371-4)
Supplement: Supplementary file 3 — Supplementary Table S5 [file 41598_2018_21371_MOESM3_ESM.xlsx]

## Sheet: Title Page
		Supplementary Information Table S5
		Characterization of gene regulation and protein interaction networks for Matrin 3 encoding mutations linked to amyotrophic lateral sclerosis and myopathy
		M. Carolina Gallego Iradi1*, Judy C. Triplett1*, James D. Thomas2*, Rachel Davila1, Anthony M. Crown1, Hilda Brown1, Jada Lewis1, Maurice S. Swanson2, Guilian Xu1, Edgardo Rodriguez-Lebron3, David R. Borchelt1
		1Department of Neuroscience, Center for Translational Research in Neurodegenerative Disease, McKnight Brain Institute, University of Florida, Gainesville, FL
		2Department of Molecular Genetics & Microbiology, Center for Neurogenetics, McKnight Brain Institute, University of Florida, Gainesville, FL
		3Department of Pharmacology & Therapeutics, Center for Translational Research in Neurodegenerative Disease, McKnight Brain Institute, University of Florida, Gainesville, FL
		*These authors contributed equally to this report.
		Address correspondence to David R. Borchelt, 1275 Center Dr., Box 100159, Gainesville, FL 32610, email: drb1@ufl.edu

## Sheet: Edited Protein List
			Light Blue marks 0 detections				Pink marks detection below threshold for significance												Green Highlights mark values < 0.05																				Blue Highlights mark downreguated proteins relative to WT Red Highligts mark upregulated proteins relative to WT
#Final Matrin3 Merge, Samples Report created on 04/19/2017																																							Normalized					Normalized					Normalized
Final Matrin3 Merge					Control	Control	Control	Control	Control		Adj		WT	WT	WT	WT		Fold	T-Test	G-Test		S85C	S85C	S85C	S85C	Fold	t-test	G-test	F115C	F115C	F115C	F115C	Fold	T-Test	G-Test	RRM1	RRM1	RRM1	Ratio	G-Test	RRM2	RRM2	RRM2	Ratio	G-Test	Znf1	Znf1	Znf1	Ratio
#	Identified Proteins (1886/1889)	Accession Number	Name	Molecular Weight	191	192	314	319	385	Avg	Avg		193	194	315	316	Avg	Change	control	control		195	196	310	Avg	change	WT	WT	197	198	386	Avg	Change	WT	vs WT	317	318	Avg	WT	vs WT	387	388	Avg	WT	vs WT	322	323	Avg	WT
135	Matrin-3 OS=Homo sapiens GN=MATR3 PE=1 SV=1	A8MXP9_HUMAN	MATR3	100 kDa	6	9	2	5	5	5.4			134	133	717	515	374.75	69.3981	0.0231568	4.48352e-103		170	171	217	186	0.496331	0.32341	9.40252e-16	134	147	773	351.333	0.937514	0.927951	0.385447	139	592	365.5	0.975317	0.734214	373	470	421.5	1.12475	0.0978948	145	488	316.5	1.01348
154	Heterogeneous nuclear ribonucleoprotein M (Fragment) OS=Homo sapiens GN=HNRNPM PE=1 SV=1	M0QZM1_HUMAN	HNRNPM	40 kDa	20	0	0	0	0	4			43	38	310	239	157.5	39.375	0.0396738	1.8276e-41		46	48	179	91	0.577778	0.491627	2.36878e-05	44	53	212	103	0.653968	0.585793	0.000735246	127	256	191.5	1.21587	0.0693382	83	111	97	0.615873	0.000147385	113	227	170	1.29524
128	Splicing factor, arginine/serine-rich 14, isoform CRA_a OS=Homo sapiens GN=SFRS14 PE=4 SV=1	A0A024R7K0_HUMAN (+3)	SFRS14	120 kDa	0	0	0	0	0	0	1		34	32	23	16	26.25	26.25	0.000182836	3.31047e-08		21	16	9	15.3333	0.584127	0.115092	0.0964238	25	31	27	27.6667	1.05397	0.794295	0.849731	2	15	8.5	0.32381	0.00278669	8	12	10	0.380952	0.0075894	6	8	7	0.32
291	Isoform 1 of Polypyrimidine tract-binding protein 3 OS=Homo sapiens GN=PTBP3	sp|O95758-1|PTBP3_HUMAN	PTBP3	57 kDa	1	1	0	0	0	0.4	1		14	12	40	32	24.5	24.5	0.00517877	2.9386e-07		16	16	24	18.6667	0.761905	0.518628	0.384743	13	13	40	22	0.897959	0.830161	0.719551	7	27	17	0.693878	0.254289	14	11	12.5	0.510204	0.0527162	15	25	20	0.979592
282	Uncharacterized protein (Fragment) OS=Homo sapiens PE=1 SV=1	M0QYT0_HUMAN	M0QYT0	36 kDa	0	0	0	0	4	0.8	1		21	17	24	33	23.75	23.75	0.00015557	1.15995e-06		24	21	19	21.3333	0.898246	0.590205	0.724634	22	26	58	35.3333	1.48772	0.31375	0.137125	0	28	14	0.589474	0.120095	17	18	17.5	0.736842	0.341085	0	18	9	0.454737
327	Adenosine deaminase, RNA-specific isoform ADAR-a variant (Fragment) OS=Homo sapiens PE=2 SV=1	Q59EC0_HUMAN	ADAR	138 kDa	0	2	0	0	0	0.4	1		36	37	8	9	22.5	22.5	0.017209	1.10298e-06		31	36	7	24.6667	1.0963	0.865484	0.757284	40	38	20	32.6667	1.45185	0.395766	0.177585	0	6	3	0.133333	9.11242e-05	7	10	8.5	0.377778	0.0132773	0	2	1	0.0533333
186	Pre-mRNA-processing-splicing factor 8 OS=Homo sapiens GN=PRPF8 PE=1 SV=2	PRP8_HUMAN	PRPF8	274 kDa	0	2	0	0	3	1			26	33	11	10	20	20	0.00693498	1.89246e-05		35	33	8	25.3333	1.26667	0.612898	0.437733	39	27	40	35.3333	1.76667	0.0985363	0.0416071	3	8	5.5	0.275	0.00455983	55	49	52	2.6	0.000155449	4	1	2.5	0.15
213.2	HCG31253, isoform CRA_a OS=Homo sapiens GN=hCG_31253 PE=4 SV=1	A0A024R8A7_HUMAN (+1)	A0A024R8A7	62 kDa	4	6	0	0	0	2			39	36	43	37	38.75	19.375	3.2263e-07	8.95953e-10		35	41	20	32	0.825806	0.277157	0.428388	39	45	45	43	1.10968	0.147351	0.642286	10	33	21.5	0.554839	0.0277544	18	22	20	0.516129	0.0152912	4	20	12	0.371613
196.1	Isoform 2 of Polypyrimidine tract-binding protein 1 OS=Homo sapiens GN=PTBP1	sp|P26599-2|PTBP1_HUMAN (+2)	PTBP1	59 kDa	4	6	0	0	4	2.8			26	22	96	65	52.25	18.6607	0.0150198	8.51717e-13		35	44	48	42.3333	0.810207	0.656218	0.312522	29	40	199	89.3333	1.70973	0.494991	0.00185581	24	70	47	0.899522	0.601763	94	148	121	2.31579	1.41031e-07	34	73	53.5	1.22871
279.1	DBIRD complex subunit ZNF326 OS=Homo sapiens GN=ZNF326 PE=1 SV=2	sp|Q5BKZ1|ZN326_HUMAN	ZNF236	66 kDa	0	0	0	0	0	0	1		19	19	22	13	18.25	18.25	1.13161e-05	7.32524e-06		23	15	4	14	0.767123	0.44436	0.46714	20	22	19	20.3333	1.11416	0.416304	0.743592	4	10	7	0.383562	0.0286862	2	2	2	0.109589	0.000273063	2	13	7.5	0.493151
288	Polyadenylate-binding protein OS=Homo sapiens GN=PABPC1 PE=3 SV=1	A0A024R9C1_HUMAN (+3)	PABPC1	71 kDa	3	4	0	0	0	1.4			10	17	38	35	25	17.8571	0.00599252	1.68962e-06		15	8	22	15	0.6	0.304769	0.121027	17	17	34	22.6667	0.906667	0.813022	0.740532	6	23	14.5	0.58	0.101251	14	26	20	0.8	0.465381	9	17	13	0.624
289	Isoform 7 of Interleukin enhancer-binding factor 3 OS=Homo sapiens GN=ILF3	sp|Q12906-7|ILF3_HUMAN	ILF3	96 kDa	2	6	0	0	1	1.8			36	34	30	28	32	17.7778	1.54207e-06	4.35708e-08		38	35	16	29.6667	0.927083	0.72016	0.769933	39	30	42	37	1.15625	0.235632	0.552755	12	27	19.5	0.609375	0.0859982	36	30	33	1.03125	0.902763	9	19	14	0.525
268.1	Isoform 2 of Polyadenylate-binding protein 4 OS=Homo sapiens GN=PABPC4	sp|Q13310-2|PABP4_HUMAN	PABPC4(2)	70 kDa	0	2	0	0	0	0.4	1		13	17	22	19	17.75	17.75	2.01028e-05	2.49731e-05		12	7	13	10.6667	0.600939	0.0480091	0.196958	12	10	14	12	0.676056	0.0645049	0.306174	2	15	8.5	0.478873	0.0790005	6	12	9	0.507042	0.0999865	2	8	5	0.338028
300	U5 small nuclear ribonucleoprotein 200 kDa helicase OS=Homo sapiens GN=SNRNP200 PE=1 SV=2	sp|O75643|U520_HUMAN	SNRNP200	245 kDa	0	2	0	0	2	0.8	1		24	30	4	8	16.5	16.5	0.0246609	0.000120268		33	35	6	24.6667	1.49495	0.481939	0.212488	34	33	23	30	1.81818	0.150018	0.0510136	4	4	4	0.242424	0.00668823	66	38	52	3.15152	1.5136e-05	0	0	0	0.0727273
338	Isoform 2 of Myb-binding protein 1A OS=Homo sapiens GN=MYBBP1A	sp|Q9BQG0-2|MBB1A_HUMAN	MYBBP1A(2)	149 kDa	0	0	0	0	1	0.2	1		22	21	10	12	16.25	16.25	0.000575519	4.38192e-05		25	22	5	17.3333	1.06667	0.871186	0.855878	25	27	43	31.6667	1.94872	0.049777	0.0278045	4	8	6	0.369231	0.0344608	58	54	56	3.44615	2.17353e-06	9	5	7	0.516923
187	cDNA, FLJ94229, highly similar to Homo sapiens heterogeneous nuclear ribonucleoprotein L (HNRPL),mRNA OS=Homo sapiens PE=2 SV=1	B2R959_HUMAN	B2R959	60 kDa	2	3	0	0	5	2			24	23	34	43	31	15.5	0.000256204	1.18545e-07		29	30	26	28.3333	0.913978	0.657422	0.733438	26	37	79	47.3333	1.52688	0.314531	0.0674442	7	31	19	0.612903	0.0945972	25	23	24	0.774194	0.353229	9	26	17.5	0.677419
155	Heterogeneous nuclear ribonucleoproteins A2/B1 OS=Homo sapiens GN=HNRNPA2B1 PE=1 SV=2	sp|P22626|ROA2_HUMAN	HNRNPA2B1	37 kDa	5	4	2	0	18	5.8			49	42	146	113	87.5	15.0862	0.00825957	7.77862e-20		62	57	63	60.6667	0.693333	0.410122	0.0281198	55	61	288	134.667	1.53905	0.534531	0.00156639	12	96	54	0.617143	0.00496213	150	163	156.5	1.78857	9.46845e-06	24	135	79.5	1.09029
250	DEAH (Asp-Glu-Ala-His) box polypeptide 30, isoform CRA_b OS=Homo sapiens GN=DHX30 PE=4 SV=1	A0A024R2T6_HUMAN (+1)	DHX30	134 kDa	0	0	0	0	0	0	1		23	24	5	8	15	15	0.0106866	6.4675e-05		18	15	1	11.3333	0.755556	0.637483	0.490311	23	18	8	16.3333	1.08889	0.85483	0.817337	1	3	2	0.133333	0.00177824	10	13	11.5	0.766667	0.511542	2	3	2.5	0.2
340	Insulin-like growth factor 2 mRNA-binding protein 3 OS=Homo sapiens GN=IGF2BP3 PE=1 SV=2	sp|O00425|IF2B3_HUMAN	IGF2BP3	64 kDa	1	0	0	0	0	0.2	1		17	18	13	10	14.5	14.5	5.22321e-05	0.000138674		16	17	2	11.6667	0.804598	0.565194	0.593124	17	14	18	16.3333	1.12644	0.48065	0.748942	4	4	4	0.275862	0.0175349	20	22	21	1.44828	0.287269	1	3	2	0.165517
238	Isoform 2 of Bcl-2-associated transcription factor 1 OS=Homo sapiens GN=BCLAF1	sp|Q9NYF8-2|BCLF1_HUMAN (+1)	BCLAF1	106 kDa	0	0	1	0	1	0.4	1		14	12	14	15	13.75	13.75	1.15469e-07	0.000334529		7	3	8	6	0.436364	0.00335397	0.0929158	18	10	2	10	0.727273	0.384408	0.45911	20	9	14.5	1.05455	0.891528	29	24	26.5	1.92727	0.048049	11	9	10	0.872727
236	Heterogeneous nuclear ribonucleoprotein A3 OS=Homo sapiens GN=HNRNPA3 PE=1 SV=2	sp|P51991|ROA3_HUMAN	HNRNPA3	40 kDa	2	3	0	0	7	2.4			30	24	37	37	32	13.3333	3.00911e-05	1.29902e-07		36	35	27	32.6667	1.02083	0.88574	0.934925	33	36	84	51	1.59375	0.241739	0.0384919	8	32	20	0.625	0.101039	45	45	45	1.40625	0.142663	7	39	23	0.8625
21	Heterogeneous nuclear ribonucleoprotein Q OS=Homo sapiens GN=SYNCRIP PE=1 SV=2	sp|O60506|HNRPQ_HUMAN	SYNCRIP	70 kDa	2	2	0	0	2	1.2			13	14	23	14	16	13.3333	0.000223728	0.000320475		14	12	8	11.3333	0.708333	0.197717	0.387877	13	13	40	22	1.375	0.488312	0.34187	0	7	3.5	0.21875	0.00538614	17	25	21	1.3125	0.422701	3	13	8	0.6
244	HCG2020860, isoform CRA_b OS=Homo sapiens GN=hCG_2020860 PE=4 SV=1	A0A024RC46_HUMAN	A0A024RC46	34 kDa	6	3	0	0	9	3.6			36	28	64	63	47.75	13.2639	0.00114298	6.64821e-11		46	43	41	43.3333	0.907504	0.704663	0.647047	34	41	214	96.3333	2.01745	0.37979	4.94428e-05	3	43	23	0.481675	0.00337912	114	132	123	2.57592	5.79195e-09	14	62	38	0.954974
149	Heterogeneous nuclear ribonucleoprotein A1, isoform CRA_a OS=Homo sapiens GN=HNRPA1 PE=4 SV=1	A0A024RB53_HUMAN (+1)	HNRNPA1	34 kDa	8	3	0	0	11	4.4			41	32	80	76	57.25	13.0114	0.00191513	8.06731e-13		52	47	53	50.6667	0.885007	0.667928	0.529924	40	47	227	104.667	1.82824	0.413461	0.000191331	10	55	32.5	0.567686	0.00932313	129	139	134	2.34061	2.16774e-08	23	78	50.5	1.05852
322	Putative helicase MOV-10 OS=Homo sapiens GN=MOV10 PE=1 SV=2	sp|Q9HCE1|MOV10_HUMAN	MOV10	114 kDa	0	0	0	0	0	0	1		18	24	6	4	13	13	0.0176596	0.000245462		17	16	1	11.3333	0.871795	0.824626	0.745262	23	30	11	21.3333	1.64103	0.307183	0.16493	0	2	1	0.0769231	0.00146346	3	4	3.5	0.269231	0.0236621	0	3	1.5	0.138462
414	ATPase family AAA domain-containing protein 3B OS=Homo sapiens GN=ATAD3B PE=1 SV=1	sp|Q5T9A4|ATD3B_HUMAN	ATAD3B	73 kDa	0	4	0	0	0	0.8	1		6	6	17	21	12.5	12.5	0.0122591	0.0014614		6	9	18	11	0.88	0.794311	0.766367	9	11	12	10.6667	0.853333	0.706899	0.714654	8	11	9.5	0.76	0.539761	8	14	11	0.88	0.766367	17	14	15.5	1.488
214	Isoform 2 of Heterogeneous nuclear ribonucleoprotein U-like protein 1 OS=Homo sapiens GN=HNRNPUL1	sp|Q9BUJ2-2|HNRL1_HUMAN (+1)	HNRNPUL1(2)	90 kDa	1	0	0	0	0	0.2	1		18	15	12	5	12.5	12.5	0.00154959	0.000513496		15	12	4	10.3333	0.826667	0.634905	0.663518	16	20	16	17.3333	1.38667	0.223291	0.390719	0	2	1	0.08	0.00198135	9	12	10.5	0.84	0.688999	0	2	1	0.096
318	Thyroid hormone receptor-associated protein 3 OS=Homo sapiens GN=THRAP3 PE=1 SV=2	TR150_HUMAN	THRAP3	109 kDa	0	0	0	0	0	0	1		13	13	12	10	12	12	2.47932e-07	0.000477076		13	13	8	11.3333	0.944444	0.698809	0.89462	17	12	3	10.6667	0.888889	0.720971	0.788293	13	9	11	0.916667	0.84146	11	11	11	0.916667	0.84146	2	7	4.5	0.45
173	ATP-dependent RNA helicase DDX1 OS=Homo sapiens GN=DDX1 PE=2 SV=1	A3RJH1_HUMAN (+1) PE=1/helicase	DDX1	82 kDa	0	2	0	0	0	0.4	1		18	18	7	4	11.75	11.75	0.0100458	0.00120523		22	18	5	15	1.2766	0.616896	0.543999	22	25	20	22.3333	1.90071	0.0653243	0.0759162	1	2	1.5	0.12766	0.00605515	1	0	0.5	0.0425532	0.00143166	0	1	0.5	0.0510638
169	Isoform 2 of Heterogeneous nuclear ribonucleoprotein R OS=Homo sapiens GN=HNRNPR	sp|O43390-2|HNRPR_HUMAN	HNRNPR(2)	71 kDa	2	2	0	0	4	1.6			17	17	24	15	18.25	11.4062	5.61542e-05	0.000152281		20	19	9	16	0.876712	0.574989	0.708535	21	19	46	28.6667	1.57078	0.230566	0.134893	4	6	5	0.273973	0.00684385	30	36	33	1.80822	0.0418911	4	13	8.5	0.558904
314	60S ribosomal protein L13a OS=Homo sapiens GN=RPL13A PE=1 SV=2	RL13A_HUMAN	RPL13A	24 kDa	0	1	2	0	1	0.8	1		7	9	13	15	11	11	0.00046789	0.0036629		9	7	10	8.66667	0.787879	0.353596	0.615831	9	9	20	12.6667	1.15152	0.675462	0.742086	12	8	10	0.909091	0.834802	26	27	26.5	2.40909	0.0124273	10	22	16	1.74545
143	Ribosomal protein L15 OS=Homo sapiens GN=RPL15 PE=3 SV=1	A0A024R2Q4_HUMAN (+1)	RPL15	24 kDa	0	0	0	0	1	0.2	1		7	9	12	14	10.5	10.5	0.000144229	0.00188241		11	12	10	11	1.04762	0.803106	0.917847	11	10	29	16.6667	1.5873	0.311779	0.251726	6	6	6	0.571429	0.293029	23	29	26	2.47619	0.011279	3	10	6.5	0.742857
132.1	60S ribosomal protein L6 OS=Homo sapiens GN=RPL6 PE=3 SV=1	A0A024RBK3_HUMAN (+4)	RPL6	33 kDa	3	6	0	0	1	2			16	16	29	22	20.75	10.375	0.000431062	6.23864e-05		14	18	19	17	0.819277	0.377696	0.551689	18	20	43	27	1.3012	0.45072	0.374932	10	10	10	0.481928	0.0579574	51	48	49.5	2.38554	0.000604148	18	19	18.5	1.06988
280.2	Nucleolar GTP-binding protein 1 OS=Homo sapiens GN=GTPBP4 PE=3 SV=1	D2CFK9_HUMAN (+2)	GTPBP4	74 kDa	0	1	0	0	0	0.2	1		11	15	6	9	10.25	10.25	0.000538806	0.00221243		11	12	6	9.66667	0.943089	0.838662	0.900832	18	15	9	14	1.36585	0.286538	0.463449	0	4	2	0.195122	0.0241048	15	18	16.5	1.60976	0.24188	0	1	0.5	0.0585366
337	Heterogeneous nuclear ribonucleoprotein U-like protein 2 OS=Homo sapiens GN=HNRNPUL2 PE=1 SV=1	HNRL2_HUMAN	HNRNPUL2	85 kDa	0	0	0	0	0	0	1		14	13	6	8	10.25	10.25	0.000519429	0.00151935		11	12	1	8	0.780488	0.571895	0.616711	15	18	11	14.6667	1.43089	0.181367	0.393531	0	2	1	0.097561	0.0076087	6	6	6	0.585366	0.317584	0	0	0	0.117073
14.1	Nuclear receptor coactivator 5 OS=Homo sapiens GN=NCOA5 PE=1 SV=2	NCOA5_HUMAN	NCOA5	66 kDa	0	0	0	0	0	0	1		16	13	11	1	10.25	10.25	0.00884755	0.00151935		26	20	4	16.6667	1.62602	0.382559	0.230821	15	15	12	14	1.36585	0.384408	0.463449	0	7	3.5	0.341463	0.0838503	4	0	2	0.195122	0.0241048	0	5	2.5	0.292683
260.3	Ribosomal L1 domain-containing protein 1 OS=Homo sapiens GN=RSL1D1 PE=1 SV=3	sp|O76021|RL1D1_HUMAN	RSL1D1	55 kDa	0	1	0	0	1	0.4	1		15	13	7	5	10	10	0.00263118	0.00365647		16	18	6	13.3333	1.33333	0.462636	0.507185	19	19	24	20.6667	2.06667	0.019379	0.0596285	0	3	1.5	0.15	0.0162326	39	49	44	4.4	2.52627e-06	2	5	3.5	0.42
3.2	Structural maintenance of chromosomes protein 1A OS=Homo sapiens GN=SMC1A PE=1 SV=2	SMC1A_HUMAN	SMC1A	143 kDa	2	0	0	0	3	1			14	16	4	6	10	10	0.0121822	0.00881748		14	16	0	10	1	1	1	18	13	12	14.3333	1.43333	0.307361	0.397349	3	3	3	0.3	0.0653167	26	37	31.5	3.15	0.000859605	2	2	2	0.24
191	Structural maintenance of chromosomes protein OS=Homo sapiens PE=2 SV=1	B0AZQ4_HUMAN (+2)	B0AZQ4	142 kDa	0	0	0	0	1	0.2	1		17	16	2	4	9.75	9.75	0.027889	0.00305423		16	10	1	9	0.923077	0.903861	0.869208	13	21	21	18.3333	1.88034	0.156518	0.115057	1	2	1.5	0.153846	0.0186462	26	33	29.5	3.02564	0.0016935	1	0	0.5	0.0615385
192	Myelin expression factor 2 OS=Homo sapiens GN=MYEF2 PE=1 SV=1	A0A0A0MR39_HUMAN	MYEF2	64 kDa	0	0	0	0	0	0	1		16	12	6	5	9.75	9.75	0.00365838	0.00211278		7	6	1	4.66667	0.478632	0.199505	0.205875	10	13	10	11	1.12821	0.710573	0.793216	1	1	1	0.102564	0.0102135	7	0	3.5	0.358974	0.104303	0	5	2.5	0.307692
348	Structural maintenance of chromosomes flexible hinge domain-containing protein 1 OS=Homo sapiens GN=SMCHD1 PE=1 SV=2	sp|A6NHR9|SMHD1_HUMAN	SMCHD1	226 kDa	0	0	0	0	2	0.4	1		12	20	3	4	9.75	9.75	0.0323868	0.00428014		18	14	4	12	1.23077	0.71607	0.644055	30	20	11	20.3333	2.08547	0.167859	0.0592817	0	3	1.5	0.153846	0.0186462	31	32	31.5	3.23077	0.000713768	3	1	2	0.246154
218	Insulin-like growth factor 2 mRNA-binding protein 1 OS=Homo sapiens GN=IGF2BP1 PE=1 SV=2	sp|Q9NZI8|IF2B1_HUMAN	IGF2BP1	63 kDa	6	8	0	0	3	3.4			35	31	30	36	33	9.70588	3.20063e-06	3.60777e-07		34	26	15	25	0.757576	0.165304	0.300979	30	35	51	38.6667	1.17172	0.356268	0.5089	12	24	18	0.545455	0.0380261	30	40	35	1.06061	0.811058	10	17	13.5	0.490909
187.1	Epiplakin OS=Homo sapiens GN=EPPK1 PE=1 SV=2	EPIPL_HUMAN	EPPK1	556 kDa	0	0	6	0	5	2.2			28	33	15	9	21.25	9.65909	0.0075285	6.23222e-05		35	35	7	25.6667	1.20784	0.683652	0.527439	47	27	19	31	1.45882	0.356074	0.184392	15	9	12	0.564706	0.11708	35	17	26	1.22353	0.498169	15	3	9	0.508235
346	KH domain-containing, RNA-binding, signal transduction-associated protein 1 OS=Homo sapiens GN=KHDRBS1 PE=1 SV=1	sp|Q07666|KHDR1_HUMAN	KHDRBS1	48 kDa	3	3	0	0	2	1.6			13	11	18	19	15.25	9.53125	0.000158679	0.000907787		14	14	16	14.6667	0.961749	0.813986	0.917759	15	12	30	19	1.2459	0.502216	0.533023	5	12	8.5	0.557377	0.180894	12	18	15	0.983607	0.964886	5	13	9	0.708197
145.1	Pre-mRNA-splicing factor ATP-dependent RNA helicase DHX15 OS=Homo sapiens GN=DHX15 PE=1 SV=2	DHX15_HUMAN	DHX15	91 kDa	3	3	0	0	4	2			20	16	18	22	19	9.5	8.46197e-06	0.00017585		15	16	11	14	0.736842	0.0537963	0.397217	19	20	25	21.3333	1.12281	0.333025	0.719811	4	5	4.5	0.236842	0.00308006	29	14	21.5	1.13158	0.70128	5	5	5	0.315789
14.7	cDNA FLJ16777 fis, clone BRHIP2029567, highly similar to Cell division cycle 5-like protein OS=Homo sapiens PE=2 SV=1	B3KY60_HUMAN (+1)	B3KY60	92 kDa	1	2	0	0	1	0.8	1		14	14	5	5	9.5	9.5	0.00718368	0.00906391		14	11	5	10	1.05263	0.900138	0.914124	14	16	6	12	1.26316	0.559186	0.605715	1	7	4	0.421053	0.157842	14	10	12	1.26316	0.605715	1	0	0.5	0.0631579
207	Pre-mRNA-processing factor 6 OS=Homo sapiens GN=PRPF6 PE=1 SV=1	sp|O94906|PRP6_HUMAN	PRPF6	107 kDa	0	1	0	0	0	0.2	1		13	16	4	5	9.5	9.5	0.00914556	0.00358733		17	15	1	11	1.15789	0.795089	0.751741	15	17	10	14	1.47368	0.301756	0.371605	0	0	0	0.105263	0.00249088	6	10	8	0.842105	0.733969	1	0	0.5	0.0631579
270	Interleukin enhancer-binding factor 2 OS=Homo sapiens GN=ILF2 PE=1 SV=1	B4DY09_HUMAN (+2)	ILF2	39 kDa	1	4	0	0	4	1.8			15	11	23	18	16.75	9.30556	0.000492905	0.000497152		14	18	8	13.3333	0.79602	0.416107	0.545994	17	19	20	18.6667	1.11443	0.561267	0.753971	3	9	6	0.358209	0.0279954	26	23	24.5	1.46269	0.237351	1	17	9	0.644776
420.1	Leucine-rich PPR-motif containing OS=Homo sapiens GN=LRPPRC PE=4 SV=1	E5KNY5_HUMAN (+1)	LRPPRC	158 kDa	1	2	0	0	1	0.8	1		11	17	5	4	9.25	9.25	0.0160292	0.0105261		20	25	0	15	1.62162	0.467479	0.259805	18	24	9	17	1.83784	0.18892	0.142235	2	1	1.5	0.162162	0.0245571	24	9	16.5	1.78378	0.166265	0	1	0.5	0.0648649
16	cDNA FLJ77421, highly similar to Homo sapiens autoantigen p542 mRNA OS=Homo sapiens PE=2 SV=1	A8K4T9_HUMAN	A8K4T9	30 kDa	1	1	0	0	3	1			9	7	10	10	9	9	3.94587e-05	0.0158264		11	9	8	9.33333	1.03704	0.777108	0.941071	9	7	22	12.6667	1.40741	0.403781	0.450112	3	5	4	0.444444	0.19242	10	12	11	1.22222	0.669601	5	13	9	1.2
300.1	HCG1991735, isoform CRA_a OS=Homo sapiens GN=hCG_1991735 PE=4 SV=1	A0A024RC65_HUMAN (+2)	A0A024RC65	189 kDa	0	1	0	0	0	0.2	1		13	17	1	5	9	9	0.0290417	0.00494539		23	19	0	14	1.55556	0.526099	0.315677	16	19	3	12.6667	1.40741	0.565454	0.450112	0	0	0	0.111111	0.00346046	7	2	4.5	0.5	0.249616	0	0	0	0.133333
231	Eukaryotic translation initiation factor 3 subunit C OS=Homo sapiens GN=EIF3S8 PE=3 SV=1	A0A024QYU9_HUMAN (+4)	EIF3C	105 kDa	0	0	0	0	0	0	1		16	13	3	3	8.75	8.75	0.0213728	0.00407766		12	9	0	7	0.8	0.740867	0.677621	9	12	5	8.66667	0.990476	0.985422	0.984911	1	0	0.5	0.0571429	0.00931905	6	4	5	0.571429	0.342382	0	1	0.5	0.0685714
195	cDNA, FLJ96156, highly similar to Homo sapiens leucyl-tRNA synthetase (LARS), mRNA OS=Homo sapiens PE=2 SV=1	B2RCM2_HUMAN (+3)	B2RCM2	134 kDa	0	0	0	0	0	0	1		14	13	3	5	8.75	8.75	0.00893564	0.00407766		13	14	0	9	1.02857	0.962099	0.955139	15	14	4	11	1.25714	0.631678	0.629179	1	0	0.5	0.0571429	0.00931905	4	4	4	0.457143	0.212067	1	5	3	0.411429
263.1	40S ribosomal protein S9 OS=Homo sapiens GN=RPS9 PE=1 SV=1	A0A024R4M0_HUMAN (+1)	RPS9	23 kDa	0	4	1	0	6	2.2			12	13	20	30	18.75	8.52273	0.00377893	0.000268985		9	9	30	16	0.853333	0.733702	0.649941	10	10	30	16.6667	0.888889	0.790456	0.733349	9	18	13.5	0.72	0.368734	17	19	18	0.96	0.904098	17	31	24	1.536
142	Isoform 3 of Heterogeneous nuclear ribonucleoprotein K OS=Homo sapiens GN=HNRNPK	sp|P61978-3|HNRPK_HUMAN	HNRNPK(3)	49 kDa	3	7	1	0	15	5.2			21	23	78	55	44.25	8.50962	0.0162257	7.25662e-09		22	22	33	25.6667	0.580038	0.310615	0.0275363	25	28	157	70	1.58192	0.546553	0.016476	21	45	33	0.745763	0.205562	68	84	76	1.71751	0.00387559	21	53	37	1.00339
41	DEAD/H (Asp-Glu-Ala-Asp/His) box polypeptide 3 variant (Fragment) OS=Homo sapiens PE=2 SV=1	Q59GX6_HUMAN	Q59GX6	75 kDa	8	7	3	0	10	5.6			29	31	69	61	47.5	8.48214	0.00266357	1.97568e-09		33	31	33	32.3333	0.680702	0.266583	0.0926771	35	31	99	55	1.15789	0.747681	0.462955	19	49	34	0.715789	0.138707	61	81	71	1.49474	0.0317399	23	35	29	0.732632
183	60S ribosomal protein L7a OS=Homo sapiens GN=RPL7A PE=1 SV=2	RL7A_HUMAN	RPL7A	30 kDa	0	2	4	0	9	3			21	19	34	27	25.25	8.41667	0.000396144	1.88341e-05		19	23	27	23	0.910891	0.633657	0.750896	25	24	46	31.6667	1.25413	0.41417	0.402705	23	16	19.5	0.772277	0.399772	37	32	34.5	1.36634	0.23826	23	41	32	1.52079
297.1	60S ribosomal protein L28 OS=Homo sapiens GN=RPL28 PE=1 SV=3	sp|P46779|RL28_HUMAN	RPL28	16 kDa	0	1	3	0	2	1.2			3	4	16	17	10	8.33333	0.0349	0.0113846		3	2	14	6.33333	0.633333	0.534041	0.390205	2	2	15	6.33333	0.633333	0.551243	0.390205	12	6	9	0.9	0.827227	13	13	13	1.3	0.548024	6	18	12	1.44
279	tRNA-splicing ligase RtcB homolog OS=Homo sapiens GN=RTCB PE=1 SV=1	RTCB_HUMAN	RTCB	55 kDa	0	3	0	0	5	1.6			13	15	14	11	13.25	8.28125	6.68714e-05	0.00290742		13	13	5	10.3333	0.779874	0.287155	0.563756	15	18	21	18	1.35849	0.0433609	0.409277	4	5	4.5	0.339623	0.0451092	13	18	15.5	1.16981	0.684792	9	12	10.5	0.950943
125	Heterogeneous nuclear ribonucleoprotein H3 (2H9), isoform CRA_a OS=Homo sapiens GN=HNRPH3 PE=4 SV=1	A0A024QZK8_HUMAN (+2)	HNRNPH3	37 kDa	2	2	0	0	1	1			7	7	11	8	8.25	8.25	0.000143784	0.0244045		12	14	2	9.33333	1.13131	0.756092	0.80656	6	10	44	20	2.42424	0.29923	0.0304029	0	6	3	0.363636	0.143656	17	19	18	2.18182	0.0638188	0	6	3	0.436364
21.1	cDNA FLJ53573, highly similar to Myosin Ic OS=Homo sapiens PE=2 SV=1	B7Z3E5_HUMAN (+3)	B7Z3E5	119 kDa	0	0	0	0	0	0	1		12	16	1	4	8.25	8.25	0.0304401	0.00565882		14	17	0	10.3333	1.25253	0.742897	0.645809	14	15	5	11.3333	1.37374	0.556457	0.506165	3	1	2	0.242424	0.0674533	6	2	4	0.484848	0.256595	0	0	0	0.145455
315.2	Splicing factor 3B subunit 2 OS=Homo sapiens GN=SF3B2 PE=1 SV=2	SF3B2_HUMAN	SF3B2	100 kDa	3	2	0	0	0	1			12	13	6	2	8.25	8.25	0.0189732	0.0244045		12	12	0	8	0.969697	0.958228	0.953333	12	15	2	9.66667	1.17172	0.765515	0.750809	0	2	1	0.121212	0.0244045	2	1	1.5	0.181818	0.0422441	0	0	0	0.145455
268.2	Ribosomal protein L7, isoform CRA_a OS=Homo sapiens GN=RPL7 PE=4 SV=1	A0A024R814_HUMAN	RPL7	30 kDa	5	7	0	0	4	3.2			20	25	28	31	26	8.125	4.99416e-05	1.61204e-05		17	22	23	20.6667	0.794872	0.154337	0.444106	22	25	41	29.3333	1.12821	0.581559	0.659684	14	14	14	0.538462	0.0622345	44	40	42	1.61538	0.0547504	23	27	25	1.15385
234	Serine/arginine-rich splicing factor 9 OS=Homo sapiens GN=SRSF9 PE=1 SV=1	SRSF9_HUMAN	SRSF9	26 kDa	0	0	0	0	2	0.4	1		7	8	10	6	7.75	7.75	6.73928e-05	0.0149129		9	7	11	9	1.16129	0.412191	0.772748	10	8	24	14	1.80645	0.208553	0.197028	1	8	4.5	0.580645	0.387176	13	14	13.5	1.74194	0.230641	7	17	12	1.85806
421	Isoleucyl-tRNA synthetase, cytoplasmic variant (Fragment) OS=Homo sapiens PE=2 SV=1	Q59G75_HUMAN (+1)	Q59G75	146 kDa	1	5	0	0	0	1.2			12	17	4	4	9.25	7.70833	0.0320646	0.017486		13	11	3	9	0.972973	0.958462	0.955695	20	15	10	15	1.62162	0.256451	0.259805	2	2	2	0.216216	0.0405833	9	10	9.5	1.02703	0.956232	3	2	2.5	0.324324
137	60S ribosomal protein L18 (Fragment) OS=Homo sapiens GN=RPL18 PE=1 SV=1	J3QQ67_HUMAN	RPL18	22 kDa	2	1	0	0	3	1.2			5	6	14	12	9.25	7.70833	0.00573797	0.017486		5	4	15	8	0.864865	0.763603	0.775643	8	5	31	14.6667	1.58559	0.494414	0.285549	6	8	7	0.756757	0.597946	36	24	30	3.24324	0.000946284	6	21	13.5	1.75135
302	60S ribosomal protein L4 OS=Homo sapiens GN=RPL4 PE=1 SV=5	RL4_HUMAN	RPL4	48 kDa	3	7	2	0	10	4.4			25	23	40	47	33.75	7.67045	0.00108924	9.86792e-07		29	34	29	30.6667	0.908642	0.67919	0.705128	30	39	84	51	1.51111	0.318629	0.0631338	25	24	24.5	0.725926	0.232458	72	58	65	1.92593	0.00169402	22	32	27	0.96
268	Isoform 2 of ATPase family AAA domain-containing protein 3A OS=Homo sapiens GN=ATAD3A	sp|Q9NVI7-2|ATD3A_HUMAN	ATAD3A	66 kDa	2	5	0	0	4	2.2			11	8	23	25	16.75	7.61364	0.00742378	0.000848004		10	14	21	15	0.895522	0.77131	0.763186	13	16	17	15.3333	0.915423	0.793411	0.808242	11	12	11.5	0.686567	0.338584	14	20	17	1.01493	0.966648	19	15	17	1.21791
416	cDNA FLJ78483, highly similar to Homo sapiens elongation factor Tu GTP binding domain containing 2 (EFTUD2), mRNA OS=Homo sapiens PE=2 SV=1	A8KAP3_HUMAN (+3)	A8KAP3	109 kDa	2	1	0	0	6	1.8			20	22	5	6	13.25	7.36111	0.0280608	0.00373771		18	23	4	15	1.13208	0.816077	0.75028	20	18	13	17	1.28302	0.532724	0.508557	3	1	2	0.150943	0.00474722	25	25	25	1.88679	0.0620928	1	2	1.5	0.135849
153	DNA topoisomerase 1 OS=Homo sapiens GN=TOP1 PE=1 SV=2	TOP1_HUMAN	TOP1	91 kDa	0	2	0	0	1	0.6	1		11	8	9	1	7.25	7.25	0.0116402	0.0266346		7	10	12	9.66667	1.33333	0.434533	0.577936	16	10	23	16.3333	2.25287	0.075569	0.0694297	0	1	0.5	0.0689655	0.0233192	23	31	27	3.72414	0.000747088	7	1	4	0.662069
330.1	RBM1 (Fragment) OS=Homo sapiens PE=4 SV=1	Q2VIN3_HUMAN (+1)	RBM1	41 kDa	1	3	3	0	9	3.2			17	14	29	31	22.75	7.10938	0.00212836	0.000102424		26	23	20	23	1.01099	0.963748	0.97114	19	18	41	26	1.14286	0.702926	0.648126	15	33	24	1.05495	0.857907	22	20	21	0.923077	0.795821	15	31	23	1.21319
133	SAFB protein OS=Homo sapiens GN=SAFB PE=2 SV=1	B7ZLP5_HUMAN	SAFB	103 kDa	0	0	0	0	0	0	1		7	6	10	5	7	7	0.000152164	0.0127918		9	8	0	5.66667	0.809524	0.642824	0.727543	8	7	22	12.3333	1.7619	0.264765	0.245701	1	9	5	0.714286	0.592347	0	3	1.5	0.214286	0.0817517	0	3	1.5	0.257143
129	Nuclease-sensitive element-binding protein 1 OS=Homo sapiens GN=YBX1 PE=1 SV=3	YBOX1_HUMAN	YBX1	36 kDa	0	0	0	0	1	0.2	1		10	9	5	4	7	7	0.00127997	0.0176637		7	7	2	5.33333	0.761905	0.488671	0.659413	6	9	7	7.33333	1.04762	0.867031	0.934264	2	3	2.5	0.357143	0.178651	5	9	7	1	1	2	3	2.5	0.428571
359	Nucleolar RNA helicase 2 OS=Homo sapiens GN=DDX21 PE=1 SV=5	sp|Q9NR30|DDX21_HUMAN	DDX21	87 kDa	1	8	2	0	7	3.6			29	28	20	23	25	6.94444	8.08177e-05	4.82376e-05		29	37	17	27.6667	1.10667	0.646648	0.718294	46	35	55	45.3333	1.81333	0.0135661	0.0160848	4	13	8.5	0.34	0.00475014	58	64	61	2.44	9.83401e-05	17	14	15.5	0.744
198	Isoform 2 of Probable 28S rRNA (cytosine(4447)-C(5))-methyltransferase OS=Homo sapiens GN=NOP2	sp|P46087-2|NOP2_HUMAN (+2)	NOP2	89 kDa	1	3	0	0	4	1.6			15	17	6	6	11	6.875	0.010631	0.0104268		15	15	6	12	1.09091	0.823968	0.84146	13	15	11	13	1.18182	0.600721	0.694743	2	5	3.5	0.318182	0.0599987	17	17	17	1.54545	0.271703	4	4	4	0.436364
16.2	40S ribosomal protein S2 OS=Homo sapiens GN=RPS2 PE=1 SV=2	RS2_HUMAN	RPS2	31 kDa	3	5	1	0	4	2.6			16	9	21	25	17.75	6.82692	0.00214606	0.000795788		16	19	29	21.3333	1.20188	0.524529	0.575882	20	21	38	26.3333	1.48357	0.235445	0.204762	9	16	12.5	0.704225	0.354168	26	28	27	1.52113	0.174676	12	24	18	1.2169
130	ATP-binding cassette sub-family F member 1 OS=Homo sapiens GN=ABCF1 PE=1 SV=2	sp|Q8NE71|ABCF1_HUMAN	ABCF1	96 kDa	0	0	0	0	4	0.8	1		9	11	5	2	6.75	6.75	0.020192	0.0456505		13	12	1	8.66667	1.28395	0.65236	0.645709	19	12	12	14.3333	2.12346	0.0571908	0.111125	0	5	2.5	0.37037	0.199489	15	15	15	2.22222	0.0871417	1	2	1.5	0.266667
131	Eukaryotic translation initiation factor 4 gamma 1 OS=Homo sapiens GN=EIF4G1 PE=1 SV=1	E7EUU4_HUMAN (+3)	EIF4G1	172 kDa	0	0	1	0	0	0.2	1		10	12	2	3	6.75	6.75	0.0207452	0.0206802		4	6	1	3.66667	0.54321	0.37864	0.379066	10	8	9	9	1.33333	0.485968	0.592808	4	3	3.5	0.518519	0.350221	10	8	9	1.33333	0.592808	3	0	1.5	0.266667
70	RNA-binding protein 4 OS=Homo sapiens GN=RBM4 PE=1 SV=1	sp|Q9BWF3|RBM4_HUMAN	RBM4	40 kDa	0	0	0	0	0	0	1		10	10	5	2	6.75	6.75	0.00594742	0.0150477		11	10	0	7	1.03704	0.949476	0.94977	14	12	14	13.3333	1.97531	0.0407049	0.158055	0	1	0.5	0.0740741	0.0315401	4	4	4	0.592593	0.43941	0	3	1.5	0.266667
197	Isoform 4 of Serine/arginine-rich splicing factor 7 OS=Homo sapiens GN=SRSF7	sp|Q16629-4|SRSF7_HUMAN (+1)	SRSF7(4)	26 kDa	0	2	0	0	1	0.6	1		3	4	9	11	6.75	6.75	0.00995453	0.0358639		5	3	7	5	0.740741	0.512042	0.636512	6	2	7	5	0.740741	0.533469	0.636512	9	8	8.5	1.25926	0.673234	9	14	11.5	1.7037	0.28892	6	7	6.5	1.15556
269.1	cDNA FLJ75871, highly similar to Homo sapiens staufen, RNA binding protein (STAU), transcript variant T3, mRNA OS=Homo sapiens PE=2 SV=1	A8K622_HUMAN (+3)	A8K622	63 kDa	0	1	0	0	0	0.2	1		10	11	2	4	6.75	6.75	0.0122898	0.0206802		12	10	1	7.66667	1.1358	0.821509	0.820969	16	13	7	12	1.77778	0.186256	0.24653	1	1	1	0.148148	0.0570379	6	7	6.5	0.962963	0.948954	1	2	1.5	0.266667
339	Spermatid perinuclear RNA binding protein isoform 2 (Fragment) OS=Homo sapiens GN=STRBP PE=2 SV=1	A0A0S2Z5K8_HUMAN (+3)	STRBP	72 kDa	0	0	0	0	0	0	1		11	13	0	3	6.75	6.75	0.0432194	0.0150477		9	10	2	7	1.03704	0.955361	0.94977	10	12	4	8.66667	1.28395	0.667496	0.645709	0	2	1	0.148148	0.0570379	4	0	2	0.296296	0.140443	0	0	0	0.177778
122.2	Probable ATP-dependent RNA helicase DDX17 OS=Homo sapiens GN=DDX17 PE=1 SV=1	H3BLZ8_HUMAN (+2)	DDX17	80 kDa	9	10	5	0	18	8.4			34	43	78	70	56.25	6.69643	0.00184206	6.50091e-10		42	44	48	44.6667	0.794074	0.398598	0.253033	42	48	116	68.6667	1.22074	0.619046	0.270008	30	60	45	0.8	0.267753	67	68	67.5	1.2	0.315429	33	57	45	0.96
153.1	Heterogeneous nuclear ribonucleoprotein A0 OS=Homo sapiens GN=HNRNPA0 PE=1 SV=1	ROA0_HUMAN	HNRNPA0	31 kDa	0	4	0	0	6	2			9	11	20	13	13.25	6.625	0.00307937	0.00474722		13	16	8	12.3333	0.930818	0.800502	0.861431	13	14	40	22.3333	1.68553	0.303235	0.136481	3	8	5.5	0.415094	0.0850351	29	27	28	2.11321	0.0234792	7	17	12	1.08679
262	Isoform 2 of ELAV-like protein 1 OS=Homo sapiens GN=ELAVL1	sp|Q15717-2|ELAV1_HUMAN (+1)	ELAVL1	39 kDa	7	5	0	0	3	3			14	10	25	29	19.5	6.5	0.00592897	0.000489039		18	19	15	17.3333	0.888889	0.704667	0.728007	17	19	57	31	1.58974	0.385906	0.111024	8	23	15.5	0.794872	0.510384	14	23	18.5	0.948718	0.874361	8	31	19.5	1.2
298	MYO1B variant protein OS=Homo sapiens GN=MYO1B PE=2 SV=1	B0I1S9_HUMAN (+3)	MYO1B	132 kDa	0	0	0	0	0	0	1		10	13	2	1	6.5	6.5	0.0408813	0.0176967		11	14	0	8.33333	1.28205	0.728501	0.654667	16	18	2	12	1.84615	0.361272	0.221621	0	0	0	0.153846	0.0176967	1	0	0.5	0.0769231	0.0366512	1	0	0.5	0.0923077
18	cDNA FLJ76823, highly similar to Homo sapiens splicing factor, arginine/serine-rich 6 (SFRS6), mRNA OS=Homo sapiens PE=2 SV=1	A8K588_HUMAN (+4)	A8K588	39 kDa	0	1	0	0	1	0.4	1		6	4	11	5	6.5	6.5	0.00324261	0.032122		4	5	7	5.33333	0.820513	0.581668	0.753624	8	7	8	7.66667	1.17949	0.55811	0.771598	7	4	5.5	0.846154	0.78918	6	13	9.5	1.46154	0.478473	8	6	7	1.29231
243	Heterogeneous nuclear ribonucleoproteins C1/C2 OS=Homo sapiens GN=HNRNPC PE=1 SV=1	B2R5W2_HUMAN (+3)	HNRNPC	32 kDa	7	11	1	0	21	8			33	29	76	65	50.75	6.34375	0.00631541	8.10334e-09		31	25	44	33.3333	0.656814	0.285283	0.0596086	34	33	116	61	1.20197	0.718061	0.336197	30	50	40	0.788177	0.263789	65	69	67	1.3202	0.136947	27	52	39.5	0.93399
237	40S ribosomal protein S3a OS=Homo sapiens GN=RPS3A PE=2 SV=1	Q6NXR8_HUMAN (+1)	RPS3A	30 kDa	6	12	1	0	6	5			23	18	40	45	31.5	6.3	0.00373112	7.53108e-06		19	16	30	21.6667	0.687831	0.299027	0.184354	22	22	40	28	0.888889	0.71916	0.655291	22	24	23	0.730159	0.257225	29	23	26	0.825397	0.475516	18	39	28.5	1.08571
280.1	40S ribosomal protein S13 OS=Homo sapiens GN=RPS13 PE=1 SV=2	RS13_HUMAN	RPS13	17 kDa	3	7	1	0	2	2.6			12	12	21	20	16.25	6.25	0.00108521	0.00182391		14	14	19	15.6667	0.964103	0.863768	0.920212	12	16	28	18.6667	1.14872	0.647119	0.690713	8	11	9.5	0.584615	0.197809	17	17	17	1.04615	0.899473	17	24	20.5	1.51385
299.1	Structural maintenance of chromosomes protein OS=Homo sapiens GN=SMC2L1 PE=3 SV=1	A0A024R158_HUMAN (+2)	SMC2L1	136 kDa	0	2	0	0	5	1.4			14	13	3	5	8.75	6.25	0.0289267	0.0290046		12	8	4	8	0.914286	0.851887	0.862472	12	9	14	11.6667	1.33333	0.44348	0.537298	0	3	1.5	0.171429	0.0322551	23	29	26	2.97143	0.00370288	1	3	2	0.274286
20.1	Splicing factor arginine/serine-rich 3 OS=Homo sapiens GN=SFRS3 PE=2 SV=1	B2R6F3_HUMAN (+2)	SFRS3	19 kDa	0	2	0	0	4	1.2			6	5	11	8	7.5	6.25	0.00368291	0.0465807		7	5	6	6	0.8	0.401829	0.702982	8	5	31	14.6667	1.95556	0.355824	0.141867	8	6	7	0.933333	0.902027	29	17	23	3.06667	0.00551698	10	9	9.5	1.52
147	cDNA FLJ60713, highly similar to Homo sapiens heterogeneous nuclear ribonucleoprotein A/B (HNRPAB), transcript variant 1, mRNA OS=Homo sapiens PE=2 SV=1	B4DMY3_HUMAN (+6)	B4DMY3	35 kDa	0	0	0	0	0	0	1		4	8	7	6	6.25	6.25	7.01709e-05	0.0208064		5	7	7	6.33333	1.01333	0.945237	0.98259	10	7	23	13.3333	2.13333	0.15493	0.123823	1	5	3	0.48	0.329108	17	18	17.5	2.8	0.0241374	1	7	4	0.768
358	Insulin-like growth factor 2 mRNA-binding protein 2 OS=Homo sapiens GN=IGF2BP2 PE=1 SV=1	F8W930_HUMAN (+2)	IGF2BP2	67 kDa	0	0	0	0	0	0	1		10	11	4	0	6.25	6.25	0.0287865	0.0208064		9	10	0	6.33333	1.01333	0.984425	0.98259	8	11	7	8.66667	1.38667	0.488002	0.556146	0	0	0	0.16	0.0208064	12	13	12.5	2	0.166732	0	0	0	0.192
148	Pre-rRNA-processing protein TSR1 homolog OS=Homo sapiens GN=TSR1 PE=1 SV=1	TSR1_HUMAN	TSR1	92 kDa	0	0	0	0	0	0	1		10	8	4	3	6.25	6.25	0.00353427	0.0208064		7	9	1	5.66667	0.906667	0.843437	0.875725	12	10	0	7.33333	1.17333	0.779688	0.783669	0	0	0	0.16	0.0208064	1	0	0.5	0.08	0.0425661	0	0	0	0.192
132	Splicing factor, proline- and glutamine-rich OS=Homo sapiens GN=SFPQ PE=1 SV=2	sp|P23246|SFPQ_HUMAN	SFPQ	76 kDa	11	8	1	0	27	9.4			41	42	90	61	58.5	6.2234	0.00366949	6.71089e-10		32	33	21	28.6667	0.490028	0.0853064	0.00142224	38	29	87	51.3333	0.877493	0.738226	0.49782	38	42	40	0.683761	0.0642174	109	101	105	1.79487	0.00027367	39	49	44	0.902564
286	Probable ATP-dependent RNA helicase DDX5 OS=Homo sapiens GN=DDX5 PE=1 SV=1	J3KTA4_HUMAN	DDX5	69 kDa	13	12	4	0	17	9.2			37	32	83	76	57	6.19565	0.00540279	1.18619e-09		39	40	63	47.3333	0.830409	0.590799	0.348201	37	46	120	67.6667	1.18713	0.708255	0.342967	35	67	51	0.894737	0.567173	59	66	62.5	1.09649	0.61774	38	67	52.5	1.10526
172	RNA-binding motif protein, X chromosome OS=Homo sapiens GN=RBMX PE=1 SV=3	sp|P38159|RBMX_HUMAN	RBMX	42 kDa	3	6	3	0	16	5.6			25	22	42	49	34.5	6.16071	0.00309589	3.03056e-06		37	34	35	35.3333	1.02415	0.918776	0.921675	26	28	71	41.6667	1.20773	0.642392	0.417269	25	59	42	1.21739	0.396914	32	38	35	1.01449	0.952847	21	50	35.5	1.23478
14.2	60S ribosomal protein L26-like 1 OS=Homo sapiens GN=RPL26L1 PE=1 SV=1	RL26L_HUMAN	RPL26L1	17 kDa	0	2	0	0	7	1.8			7	10	17	10	11	6.11111	0.00664589	0.0130684		12	8	15	11.6667	1.06061	0.834527	0.893213	13	9	23	15	1.36364	0.394276	0.448916	8	6	7	0.636364	0.369478	20	18	19	1.72727	0.155099	14	17	15.5	1.69091
305	RNA-binding protein 4B OS=Homo sapiens GN=RBM4B PE=1 SV=1	RBM4B_HUMAN	RBM4B	40 kDa	0	0	0	0	0	0	1		10	9	4	1	6	6	0.0146472	0.0244555		9	7	0	5.33333	0.888889	0.85196	0.855102	11	10	12	11	1.83333	0.107818	0.248554	0	0	0	0.166667	0.0244555	0	3	1.5	0.25	0.136282	0	0	0	0.2
239	Zinc finger CCCH-type antiviral protein 1 OS=Homo sapiens GN=ZC3HAV1 PE=1 SV=3	sp|Q7Z2W4|ZCCHV_HUMAN	ZC3HAV1	101 kDa	0	0	0	0	0	0	1		7	12	3	2	6	6	0.0197912	0.0244555		12	13	0	8.33333	1.38889	0.619342	0.563035	8	9	4	7	1.16667	0.750633	0.796179	0	1	0.5	0.0833333	0.0494057	6	4	5	0.833333	0.781406	0	2	1	0.2
218.1	Heterogeneous nuclear ribonucleoprotein U OS=Homo sapiens GN=HNRNPU PE=1 SV=6	sp|Q00839|HNRPU_HUMAN	HNRNPU	91 kDa	12	11	3	0	24	10			47	39	76	77	59.75	5.975	0.00146616	7.1106e-10		43	41	43	42.3333	0.708508	0.1942	0.087047	40	46	100	62	1.03766	0.913672	0.839709	36	54	45	0.753138	0.152748	112	96	104	1.74059	0.00054418	40	61	50.5	1.01423
233	Heterogeneous nuclear ribonucleoprotein C-like 1 OS=Homo sapiens GN=HNRNPCL1 PE=1 SV=1	HNRC1_HUMAN (+1)	HNRNPCL1	32 kDa	4	5	0	0	7	3.2			15	16	25	20	19	5.9375	0.000442305	0.000812326		18	14	21	17.6667	0.929825	0.692393	0.830201	19	17	56	30.6667	1.61404	0.335168	0.103078	6	19	12.5	0.657895	0.259911	25	33	29	1.52632	0.1559	7	19	13	0.821053
16.1	60S ribosomal protein L3 OS=Homo sapiens GN=RPL3 PE=1 SV=2	RL3_HUMAN	RPL3	46 kDa	1	3	4	0	7	3			18	18	15	20	17.75	5.91667	4.59545e-05	0.00127346		15	22	14	17	0.957746	0.770338	0.901535	18	23	36	25.6667	1.44601	0.149464	0.238905	9	6	7.5	0.422535	0.0468158	41	37	39	2.19718	0.00504509	5	13	9	0.608451
245	RPL14 protein OS=Homo sapiens GN=RPL14 PE=1 SV=1	Q6IPH7_HUMAN	RPL14	24 kDa	0	3	0	0	4	1.4			8	9	7	9	8.25	5.89286	0.000375499	0.038124		9	8	8	8.33333	1.0101	0.900138	0.984577	9	9	22	13.3333	1.61616	0.224581	0.293314	4	6	5	0.606061	0.403469	21	19	20	2.42424	0.0304029	4	11	7.5	1.09091
132.2	Ribosome-binding protein 1 OS=Homo sapiens GN=RRBP1 PE=1 SV=1	A0A0A0MRV0_HUMAN (+3)	RRBP1	152 kDa	0	0	0	0	0	0	1		9	9	2	3	5.75	5.75	0.0104269	0.0287359		10	9	1	6.66667	1.15942	0.790193	0.809164	11	12	11	11.3333	1.97101	0.0557863	0.197915	1	2	1.5	0.26087	0.154427	11	22	16.5	2.86957	0.0263137	1	2	1.5	0.313043
235	Heat shock 70 kDa protein 1B OS=Homo sapiens GN=HSPA1B PE=1 SV=1	A0A0G2JIW1_HUMAN (+3)	HSPA1B	70 kDa	1	2	0	0	4	1.4			12	11	3	5	7.75	5.53571	0.0200983	0.0499609		17	11	2	10	1.29032	0.63752	0.612267	13	14	17	14.6667	1.89247	0.05679	0.158716	3	5	4	0.516129	0.308801	51	51	51	6.58065	5.14718e-09	2	2	2	0.309677
20.2	cDNA FLJ77827, highly similar to Human upstream binding factor (hUBF) OS=Homo sapiens PE=2 SV=1	A8K962_HUMAN	A8K962	89 kDa	0	0	0	0	1	0.2	1		10	9	3	0	5.5	5.5	0.0408712	0.0452131		6	7	4	5.66667	1.0303	0.956866	0.963364	9	10	3	7.33333	1.33333	0.610374	0.633629	0	1	0.5	0.0909091	0.0664295	2	6	4	0.727273	0.657797	5	2	3.5	0.763636
144	Zinc finger RNA binding protein OS=Homo sapiens GN=ZFR PE=2 SV=1	B2RNR6_HUMAN	ZFR	117 kDa	0	0	0	0	0	0	1		7	8	2	5	5.5	5.5	0.00212352	0.0337546		10	6	0	5.33333	0.969697	0.956269	0.962892	6	5	0	3.66667	0.666667	0.443564	0.582405	1	0	0.5	0.0909091	0.0664295	3	2	2.5	0.454545	0.339052	0	0	0	0.218182
280	40S ribosomal protein S4 OS=Homo sapiens GN=RPS4X PE=2 SV=1	B2R491_HUMAN (+1)	RPS4X	30 kDa	5	9	4	0	6	4.8			15	16	44	30	26.25	5.46875	0.0107843	0.00010119		16	20	20	18.6667	0.711111	0.395633	0.26719	18	20	47	28.3333	1.07937	0.860399	0.781788	21	19	20	0.761905	0.367569	23	14	18.5	0.704762	0.255917	32	36	34	1.55429
9	HCG26523, isoform CRA_a OS=Homo sapiens GN=hCG_26523 PE=4 SV=1	A0A024RBF6_HUMAN	A0A024RBF6	17 kDa	0	0	1	0	7	1.6			4	5	14	12	8.75	5.46875	0.0322212	0.0357539		5	4	14	7.66667	0.87619	0.796094	0.800645	6	5	15	8.66667	0.990476	0.984084	0.984911	10	3	6.5	0.742857	0.587468	18	8	13	1.48571	0.381881	16	11	13.5	1.85143
398	Serine/arginine-rich-splicing factor 1 OS=Homo sapiens GN=SRSF1 PE=1 SV=1	J3KTL2_HUMAN (+1)	SRSF1	28 kDa	3	1	0	0	7	2.2			7	6	17	17	11.75	5.34091	0.0167954	0.0133595		10	10	18	12.6667	1.07801	0.837027	0.858434	10	10	23	14.3333	1.21986	0.634372	0.625674	14	21	17.5	1.48936	0.302293	31	23	27	2.29787	0.0155917	20	30	25	2.55319
266	60S ribosomal protein L10a OS=Homo sapiens GN=RPL10A PE=1 SV=2	RL10A_HUMAN	RPL10A	25 kDa	3	9	0	0	1	2.6			15	19	11	10	13.75	5.28846	0.00387568	0.00701357		18	22	7	15.6667	1.13939	0.686055	0.732306	22	21	16	19.6667	1.4303	0.0956716	0.31899	8	6	7	0.509091	0.153894	19	20	19.5	1.41818	0.331726	7	16	11.5	1.00364
276	60S ribosomal protein L8 OS=Homo sapiens GN=RPL8 PE=1 SV=2	RL8_HUMAN	RPL8	28 kDa	2	5	3	0	7	3.4			10	9	29	23	17.75	5.22059	0.015837	0.00197111		10	15	21	15.3333	0.86385	0.721347	0.683151	11	13	24	16	0.901408	0.805337	0.769718	12	12	12	0.676056	0.306174	27	20	23.5	1.32394	0.381234	14	34	24	1.62254
222	RNA binding motif protein 14 isoform 1 (Fragment) OS=Homo sapiens GN=RBM14 PE=2 SV=1	A0A0S2Z4Z0_HUMAN (+1)	RBM14	69 kDa	6	8	1	0	11	5.2			24	24	34	24	26.5	5.09615	0.000303066	0.000136967		22	22	24	22.6667	0.855346	0.258843	0.591855	25	20	33	26	0.981132	0.912644	0.946001	18	28	23	0.867925	0.62562	20	33	26.5	1	1	17	21	19	0.860377
9.3	60S ribosomal protein L10 OS=Homo sapiens GN=RPL10 PE=1 SV=1	A0A087WV22_HUMAN	RPL10	20 kDa	0	2	0	0	9	2.2			12	13	8	11	11	5	0.00510447	0.0198366		12	9	13	11.3333	1.0303	0.845671	0.946124	12	11	38	20.3333	1.84848	0.268716	0.103641	4	4	4	0.363636	0.0848277	24	23	23.5	2.13636	0.0366051	7	15	11	1.2
297	Splicing factor 3B subunit 1 OS=Homo sapiens GN=SF3B1 PE=1 SV=3	sp|O75533|SF3B1_HUMAN	SF3B1	146 kDa	7	3	0	0	0	2			11	18	5	6	10	5	0.0339437	0.0274882		11	16	4	10.3333	1.03333	0.944629	0.943767	20	16	8	14.6667	1.46667	0.356041	0.364921	2	1	1.5	0.15	0.0162326	5	4	4.5	0.45	0.171602	2	3	2.5	0.3
121	cDNA FLJ10711 fis, clone NT2RP3000917, highly similar to 5'-3' exoribonuclease 2 (EC 3.1.11.-) OS=Homo sapiens PE=2 SV=1	B3KMC9_HUMAN (+1)	B3KMC9	109 kDa	0	0	0	0	0	0	1		3	3	5	9	5	5	0.00502515	0.0465264		4	6	3	4.33333	0.866667	0.730364	0.842977	7	6	7	6.66667	1.33333	0.370986	0.651704	2	4	3	0.6	0.525693	2	5	3.5	0.7	0.64286	3	3	3	0.72
72.1	SRSF protein kinase 1 OS=Homo sapiens GN=SRPK1 PE=1 SV=2	sp|Q96SB4|SRPK1_HUMAN	SRPK1	74 kDa	0	0	0	0	0	0	1		3	12	3	2	5	5	0.0455944	0.0465264		10	8	0	6	1.2	0.801543	0.781406	8	9	2	6.33333	1.26667	0.704841	0.714773	1	1	1	0.2	0.147976	3	2	2.5	0.5	0.414552	1	1	1	0.24
217	ATP-dependent RNA helicase A OS=Homo sapiens GN=DHX9 PE=1 SV=4	sp|Q08211|DHX9_HUMAN	DHX9	141 kDa	10	19	0	0	17	9.2			44	45	43	38	42.5	4.61957	0.000218679	2.41568e-06		47	56	25	42.6667	1.00392	0.984025	0.985757	55	54	107	72	1.69412	0.102092	0.00599466	19	28	23.5	0.552941	0.0203671	75	91	83	1.95294	0.000296832	13	33	23	0.649412
279.2	Bifunctional glutamate/proline--tRNA ligase OS=Homo sapiens GN=EPRS PE=1 SV=5	SYEP_HUMAN	EPRS	171 kDa	5	9	0	0	1	3			18	21	8	8	13.75	4.58333	0.0197333	0.0104573		21	18	5	14.6667	1.06667	0.87916	0.867982	21	15	11	15.6667	1.13939	0.698856	0.732306	3	3	3	0.218182	0.0104573	7	7	7	0.509091	0.153894	2	5	3.5	0.305455
46.1	60S ribosomal protein L13 OS=Homo sapiens GN=RPL13 PE=2 SV=1	A8K4C8_HUMAN (+2)	RPL13	24 kDa	2	6	2	0	12	4.4			13	13	26	27	19.75	4.48864	0.00809426	0.00192883		13	11	25	16.3333	0.827004	0.587053	0.579564	14	12	25	17	0.860759	0.651154	0.658521	12	16	14	0.708861	0.335161	30	23	26.5	1.34177	0.330381	27	29	28	1.70127
161	40S ribosomal protein S6 OS=Homo sapiens GN=RPS6 PE=2 SV=1	A2A3R6_HUMAN (+2)	RPS6	29 kDa	2	7	1	0	6	3.2			11	9	15	22	14.25	4.45312	0.00749549	0.00981285		13	12	9	11.3333	0.795322	0.447497	0.578303	11	14	28	17.6667	1.23977	0.564657	0.557089	14	12	13	0.912281	0.81719	17	14	15.5	1.08772	0.824417	6	24	15	1.26316
252.1	Heterogeneous nuclear ribonucleoprotein F, isoform CRA_a OS=Homo sapiens GN=HNRPF PE=4 SV=1	A0A024R7T3_HUMAN (+1)	HNRPF	46 kDa	5	7	0	0	3	3			17	11	13	11	13	4.33333	0.00154958	0.0152802		20	23	16	19.6667	1.51282	0.0380916	0.256035	17	22	55	31.3333	2.41026	0.129604	0.00632097	6	10	8	0.615385	0.295215	35	35	35	2.69231	0.00154901	8	12	10	0.923077
267	60S ribosomal protein L27 OS=Homo sapiens GN=RPL27 PE=3 SV=1	A0A024R1V4_HUMAN (+1)	RPL27	16 kDa	2	6	0	0	9	3.4			9	10	19	17	13.75	4.04412	0.0103283	0.0151054		10	6	22	12.6667	0.921212	0.836706	0.838941	11	8	20	13	0.945455	0.865961	0.888752	10	9	9.5	0.690909	0.39655	13	10	11.5	0.836364	0.666274	11	24	17.5	1.52727
284	Heterogeneous nuclear ribonucleoprotein H OS=Homo sapiens GN=HNRNPH1 PE=1 SV=1	G8JLB6_HUMAN (+1)	HNRNPH1	51 kDa	8	9	1	0	17	7			23	20	38	32	28.25	4.03571	0.00394476	0.00033133		29	27	43	33	1.16814	0.494636	0.550146	25	25	124	58	2.0531	0.337219	0.0013831	13	23	18	0.637168	0.138536	55	58	56.5	2	0.00220628	16	36	26	1.10442
13.4	40S ribosomal protein S3 OS=Homo sapiens GN=RPS3 PE=1 SV=2	sp|P23396|RS3_HUMAN	RPS3	27 kDa	8	12	2	0	11	6.6			13	15	35	43	26.5	4.01515	0.0257444	0.000537372		18	19	35	24	0.90566	0.810788	0.730021	17	18	41	25.3333	0.955975	0.91929	0.873657	13	34	23.5	0.886792	0.677307	22	35	28.5	1.07547	0.791061	18	33	25.5	1.15472
168.1	40S ribosomal protein S18 OS=Homo sapiens GN=RPS18 PE=1 SV=3	RS18_HUMAN	RPS18	18 kDa	5	7	2	0	9	4.6			9	9	28	27	18.25	3.96739	0.0303941	0.0048634		9	7	22	12.6667	0.694064	0.487194	0.329302	8	9	36	17.6667	0.968037	0.95549	0.924525	6	16	11	0.60274	0.192625	21	30	25.5	1.39726	0.282762	29	26	27.5	1.80822
185	Heterogeneous nuclear ribonucleoprotein H2 OS=Homo sapiens GN=HNRNPH2 PE=1 SV=1	HNRH2_HUMAN	HNRNPH2	49 kDa	6	5	1	0	13	5			14	16	28	21	19.75	3.95	0.00591518	0.00335138		18	20	31	23	1.16456	0.544788	0.626934	17	17	83	39	1.97468	0.352192	0.0127303	9	13	11	0.556962	0.123971	32	32	32	1.62025	0.093297	11	25	18	1.09367
3	Non-POU domain containing octamer-binding isoform 1 (Fragment) OS=Homo sapiens GN=NONO PE=2 SV=1	A0A0S2Z4Z9_HUMAN (+1)	NONO	54 kDa	7	12	2	0	33	10.8			45	32	46	44	41.75	3.86574	0.0038732	1.57061e-05		31	38	20	29.6667	0.710579	0.0938055	0.157525	44	47	91	60.6667	1.45309	0.213851	0.0634036	24	29	26.5	0.634731	0.0677379	97	101	99	2.37126	1.1742e-06	25	33	29	0.833533
124.2	40S ribosomal protein S11 OS=Homo sapiens GN=RPS11 PE=1 SV=3	RS11_HUMAN	RPS11	18 kDa	2	7	0	0	12	4.2			12	14	23	14	15.75	3.75	0.011745	0.0114463		15	15	20	16.6667	1.0582	0.787932	0.875827	12	13	22	15.6667	0.994709	0.983965	0.988498	1	8	4.5	0.285714	0.014639	21	11	16	1.01587	0.965675	10	21	15.5	1.18095
408	rRNA 2'-O-methyltransferase fibrillarin OS=Homo sapiens GN=FBL PE=1 SV=2	FBRL_HUMAN (+1)	FBL	34 kDa	2	8	1	0	7	3.6			15	18	9	12	13.5	3.75	0.00560165	0.0202507		21	21	13	18.3333	1.35802	0.191105	0.405199	27	19	27	24.3333	1.80247	0.0195156	0.0841045	1	7	4	0.296296	0.0279481	26	34	30	2.22222	0.0133503	8	17	12.5	1.11111
386	TAR DNA binding protein, isoform CRA_b OS=Homo sapiens GN=TARDBP PE=4 SV=1	A0A024R4E2_HUMAN (+2)	TARDBP	45 kDa	2	2	0	0	2	1.2			5	5	3	4	4.25	3.54167	0.00324261	0.256766		7	4	2	4.33333	1.01961	0.952861	0.979564	8	7	6	7	1.64706	0.014085	0.448309	1	2	1.5	0.352941	0.317943	9	4	6.5	1.52941	0.527531	1	4	2.5	0.705882
11	Poly [ADP-ribose] polymerase OS=Homo sapiens GN=PARP1 PE=4 SV=1	A0A024R3T8_HUMAN	PARP1	113 kDa	6	12	24	0	49	18.2			55	59	86	20	55	3.02198	0.0485096	1.44671e-05		59	60	86	68.3333	1.24242	0.484074	0.233218	77	63	100	80	1.45455	0.232189	0.0322021	7	50	28.5	0.518182	0.00385627	167	188	177.5	3.22727	2.35932e-16	89	65	77	1.68
321	40S ribosomal protein S14 OS=Homo sapiens GN=RPS14 PE=1 SV=3	RS14_HUMAN	RPS14	16 kDa	3	6	2	0	11	4.4			10	13	14	15	13	2.95455	0.00837211	0.0469207		12	10	15	12.3333	0.948718	0.720971	0.898528	14	15	18	15.6667	1.20513	0.161963	0.629914	8	9	8.5	0.653846	0.351774	16	9	12.5	0.961538	0.924038	14	15	14.5	1.33846
344	ATP synthase subunit alpha OS=Homo sapiens GN=HEL-S-123m PE=2 SV=1	V9HW26_HUMAN (+1)	HEL-S-123m	60 kDa	7	9	3	0	10	5.8			16	11	24	16	16.75	2.88793	0.0108268	0.0244785		14	26	10	16.6667	0.995025	0.987663	0.988828	20	24	18	20.6667	1.23383	0.314839	0.532391	12	14	13	0.776119	0.505223	38	46	42	2.50746	0.00100405	12	16	14	1.00299
176	Tubulin beta-6 chain OS=Homo sapiens GN=TUBB6 PE=1 SV=1	TBB6_HUMAN	TUBB6	50 kDa	12	16	3	0	20	10.2			34	28	23	28	28.25	2.76961	0.00664758	0.00386614		29	34	14	25.6667	0.908555	0.668796	0.729695	36	33	77	48.6667	1.72271	0.154252	0.0208105	13	11	12	0.424779	0.0113224	91	138	114.5	4.0531	1.22277e-13	17	16	16.5	0.700885
263.2	40S ribosomal protein S8 OS=Homo sapiens GN=RPS8 PE=2 SV=1	Q5JR94_HUMAN (+1)	RPS8	24 kDa	6	11	1	0	9	5.4			14	14	15	15	14.5	2.68519	0.0076759	0.0483325		14	14	12	13.3333	0.91954	0.134541	0.83084	17	14	32	21	1.44828	0.222776	0.287269	5	8	6.5	0.448276	0.0918514	16	19	17.5	1.2069	0.606671	16	17	16.5	1.36552
168	Tubulin beta-3 chain OS=Homo sapiens GN=TUBB3 PE=1 SV=2	sp|Q13509|TBB3_HUMAN	TUBB3	50 kDa	17	24	4	0	32	15.4			44	39	39	43	41.25	2.67857	0.00718676	0.000594112		47	52	27	42	1.01818	0.913646	0.935259	50	49	133	77.3333	1.87475	0.182777	0.0009286	20	25	22.5	0.545455	0.0198858	134	187	160.5	3.89091	6.20992e-18	26	34	30	0.872727
163	Tubulin beta chain OS=Homo sapiens PE=2 SV=1	Q8IWP6_HUMAN	Q8IWP6	50 kDa	26	34	5	0	52	23.4			70	59	59	61	62.25	2.66026	0.0098625	2.41119e-05		67	84	45	65.3333	1.04953	0.768995	0.786488	77	77	188	114	1.83133	0.157129	9.45411e-05	32	35	33.5	0.538153	0.00339461	198	298	248	3.98394	1.59645e-27	41	50	45.5	0.877108
260.2	Tubulin beta-4A chain OS=Homo sapiens GN=TUBB4A PE=1 SV=2	TBB4A_HUMAN	TUBB4A	50 kDa	22	28	0	0	42	18.4			51	44	48	52	48.75	2.64946	0.0145589	0.000204951		53	68	36	52.3333	1.0735	0.673735	0.724112	60	58	148	88.6667	1.8188	0.170053	0.000663031	24	29	26.5	0.54359	0.0107859	171	252	211.5	4.33846	1.83485e-25	35	41	38	0.935385
180	Tubulin beta-2B chain OS=Homo sapiens GN=TUBB2B PE=1 SV=1	TBB2B_HUMAN	TUBB2B	50 kDa	22	35	6	0	46	21.8			71	61	45	53	57.5	2.63761	0.0137031	5.62885e-05		63	82	35	60	1.04348	0.857021	0.8191	76	73	184	111	1.93043	0.147546	3.59449e-05	29	26	27.5	0.478261	0.00115545	186	280	233	4.05217	2.44071e-26	33	36	34.5	0.72
224	Tubulin beta-2A chain OS=Homo sapiens GN=TUBB2A PE=1 SV=1	TBB2A_HUMAN	TUBB2A	50 kDa	22	35	6	0	46	21.8			71	61	45	52	57.25	2.62615	0.0143105	6.19565e-05		63	82	35	60	1.04803	0.84346	0.801166	76	73	184	111	1.93886	0.146221	3.25409e-05	28	26	27	0.471616	0.00099417	184	281	232.5	4.06114	2.45508e-26	32	35	33.5	0.702183
	List of proteins influenced by F115C mutation
338	Isoform 2 of Myb-binding protein 1A OS=Homo sapiens GN=MYBBP1A	sp|Q9BQG0-2|MBB1A_HUMAN	MYBBP1A(2)	149 kDa	0	0	0	0	1	0.2	1		22	21	10	12	16.25	16.25	0.000575519	4.38192e-05		25	22	5	17.3333	1.06667	0.871186	0.855878	25	27	43	31.6667	1.94872	0.049777	0.0278045	4	8	6	0.369231	0.0344608	58	54	56	3.44615	2.17353e-06	9	5	7	0.516923
359	Nucleolar RNA helicase 2 OS=Homo sapiens GN=DDX21 PE=1 SV=5	sp|Q9NR30|DDX21_HUMAN	DDX21	87 kDa	1	8	2	0	7	3.6			29	28	20	23	25	6.94444	8.08177e-05	4.82376e-05		29	37	17	27.6667	1.10667	0.646648	0.718294	46	35	55	45.3333	1.81333	0.0135661	0.0160848	4	13	8.5	0.34	0.00475014	58	64	61	2.44	9.83401e-05	17	14	15.5	0.744
260.1	Proliferation marker protein Ki-67 OS=Homo sapiens GN=MKI67 PE=1 SV=2	sp|P46013|KI67_HUMAN	MKI67	359 kDa	0	1	0	0	10	2.2			28	28	6	0	15.5	7.04545	0.0914659	0.00171811		15	33	14	20.6667	1.33333	0.630232	0.402257	47	36	35	39.3333	2.53763	0.0494552	0.00132286	0	9	4.5	0.290323	0.016435	37	52	44.5	2.87097	0.000172581	18	2	10	0.774194
271	Ribosomal protein L5 OS=Homo sapiens GN=RPL5 PE=2 SV=1	A2RUM7_HUMAN (+2)	RPL5	34 kDa	0	1	0	0	4	1			11	12	1	1	6.25	6.25	0.103842	0.0752418		14	18	0	10.6667	1.70667	0.481489	0.307639	16	18	16	16.6667	2.66667	0.0352563	0.0340649	0	0	0	0	0.0208064	17	16	16.5	2.64	0.0364596	0	1	0.5	0.096
226.1	Ribosomal protein L32, isoform CRA_a OS=Homo sapiens GN=RPL32 PE=4 SV=1	A0A024R2G7_HUMAN (+3)	RPL32	16 kDa	1	1	0	0	0	0.4	1		5	5	3	1	3.5	3.5	0.00998691	0.19053		6	4	6	5.33333	1.52381	0.206246	0.576606	11	9	21	13.6667	3.90476	0.0276112	0.017166	0	3	1.5	0.428571	0.446521	11	13	12	3.42857	0.0379224	1	10	5.5	1.88571
365	Cytoskeleton-associated protein 4, isoform CRA_c OS=Homo sapiens GN=CKAP4 PE=4 SV=1	A0A024RBH2_HUMAN (+1)	CKAP4	66 kDa	2	5	0	0	9	3.2			16	19	4	5	11	3.4375	0.0835907	0.0478264		18	29	6	17.6667	1.60606	0.394165	0.226785	22	30	23	25	2.27273	0.0373253	0.0215542	5	2	3.5	0.318182	0.0599987	23	30	26.5	2.40909	0.0124273	2	5	3.5	0.381818
1.3	60S acidic ribosomal protein P0 (Fragment) OS=Homo sapiens PE=2 SV=1	Q53HW2_HUMAN	Q53HW2	34 kDa	0	0	0	0	0	0	1		12	0	0	0	3	3	0.292352	0.165038		10	16	0	8.66667	2.88889	0.331943	0.11964	13	13	28	18	6	0.0410813	0.00111203	0	0	0	0	0.165038	48	27	37.5	12.5	1.25441e-08	0	0	0	0.4
331.3	High mobility group protein B2 OS=Homo sapiens GN=HMGB2 PE=1 SV=2	HMGB2_HUMAN (+1)	HMGB2	24 kDa	0	0	0	0	3	0.6	1		5	5	0	0	2.5	2.5	0.228174	0.394443		5	7	0	4	1.6	0.565499	0.605962	11	8	19	12.6667	5.06667	0.0255703	0.0111935	0	0	0	0	0.225193	23	27	25	10	1.05618e-05	0	0	0	0.48
431.1	THO complex subunit 4 OS=Homo sapiens GN=ALYREF PE=1 SV=1	E9PB61_HUMAN	ALYREF	28 kDa	0	1	0	0	3	0.8	1		3	3	2	0	2	2	0.227453	0.58188		3	9	2	4.66667	2.33333	0.242188	0.361125	6	8	18	10.6667	5.33333	0.0430598	0.0193358	0	0	0	0	0.306315	21	20	20.5	10.25	7.23958e-05	1	5	3	1.8
295.2	cDNA FLJ78268, highly similar to Homo sapiens fusion (involved in t(12;16) in malignant liposarcoma), transcript variant 1, mRNA OS=Homo sapiens PE=2 SV=1	A8K4H1_HUMAN (+7)	FUS SIM	53 kDa	9	4	0	0	0	2.6			9	8	12	3	8	3.07692	0.0764811	0.122042		10	5	1	5.33333	0.666667	0.429751	0.494771	7	12	12	10.3333	1.29167	0.413314	0.604441	0	4	2	0.25	0.0764178	12	13	12.5	1.5625	0.341152	0	2	1	0.15
	Proteins below are not significantly over represented relative to controls
196	Nucleolar protein 58 OS=Homo sapiens GN=NOP58 PE=1 SV=1	NOP58_HUMAN		60 kDa	0	3	0	0	2	1			20	21	2	3	11.5	11.5	0.0575289	0.00361695		19	25	6	16.6667	1.44928	0.534069	0.345673	21	23	10	18	1.56522	0.397285	0.245111	1	2	1.5	0.130435	0.00698206	20	16	18	1.56522	0.245111	4	1	2.5	0.26087
219	Isoform 2 of Coatomer subunit alpha OS=Homo sapiens GN=COPA	sp|P53621-2|COPA_HUMAN		139 kDa	0	6	0	0	0	1.2			20	21	0	4	11.25	9.375	0.0813613	0.00551144		21	21	0	14	1.24444	0.763998	0.598018	21	20	4	15	1.33333	0.654372	0.479825	0	0	0	0	0.000784373	12	5	8.5	0.755556	0.554888	1	0	0.5	0.0533333
204.1	cDNA FLJ76789, highly similar to Homo sapiens methionine-tRNA synthetase (MARS), mRNA OS=Homo sapiens PE=2 SV=1	A8K492_HUMAN (+1)		101 kDa	0	4	0	0	0	0.8	1		15	17	1	2	8.75	8.75	0.0752142	0.0141767		13	18	0	10.3333	1.18095	0.822707	0.730101	15	15	4	11.3333	1.29524	0.677267	0.582074	1	0	0.5	0.0571429	0.00931905	8	6	7	0.8	0.677621	1	3	2	0.274286
14.4	UPF1 regulator of nonsense transcripts homolog (Yeast), isoform CRA_b OS=Homo sapiens GN=UPF1 PE=4 SV=1	A0A024R7L5_HUMAN (+3)		123 kDa	0	0	0	0	0	0	1		9	21	2	2	8.5	8.5	0.0676579	0.00480408		10	11	0	7	0.823529	0.81441	0.719753	15	15	4	11.3333	1.33333	0.663145	0.543701	0	0	0	0	0.00480408	6	16	11	1.29412	0.589353	0	0	0	0
14.4	UPF1 regulator of nonsense transcripts homolog (Yeast), isoform CRA_b OS=Homo sapiens GN=UPF1 PE=4 SV=1	A0A024R7L5_HUMAN (+3)		123 kDa	0	0	0	0	0	0	1		9	21	2	2	8.5	8.5	0.0676579	0.00480408		10	11	0	7	0.823529	0.81441	0.719753	15	15	4	11.3333	1.33333	0.663145	0.543701	0	0	0	0	0.00480408	6	16	11	1.29412	0.589353	0	0	0	0
13.5	Isoform 3 of DNA ligase 3 OS=Homo sapiens GN=LIG3	sp|P49916-3|DNLI3_HUMAN (+1)		103 kDa	0	0	0	0	0	0	1		11	16	1	1	7.25	7.25	0.0636185	0.0108715		14	8	1	7.66667	1.05747	0.94189	0.919304	21	11	5	12.3333	1.70115	0.429049	0.271619	0	0	0	0	0.0108715	13	16	14.5	2	0.133711	2	0	1	0.165517
259	cDNA FLJ78686, highly similar to Homo sapiens nucleoporin 93kDa (NUP93), mRNA OS=Homo sapiens PE=2 SV=1	A8K897_HUMAN (+1)		93 kDa	3	2	0	0	0	1			11	15	1	2	7.25	7.25	0.0829918	0.0431011		16	13	0	9.66667	1.33333	0.692746	0.577936	14	17	9	13.3333	1.83908	0.234176	0.197725	2	0	1	0.137931	0.0431011	13	10	11.5	1.58621	0.349115	0	0	0	0
166	Nuclear mitotic apparatus protein 1, isoform CRA_a OS=Homo sapiens GN=NUMA1 PE=4 SV=1	A0A024R5M9_HUMAN (+3)		237 kDa	0	1	1	0	0	0.4	1		7	18	2	1	7	7	0.0958775	0.0236651		10	11	1	7.33333	1.04762	0.952475	0.934264	20	10	15	15	2.14286	0.184731	0.0991984	1	1	1	0.142857	0.049601	5	6	5.5	0.785714	0.69338	1	0	0.5	0.0857143
204	Isoform 2 of Cytoskeleton-associated protein 5 OS=Homo sapiens GN=CKAP5	sp|Q14008-2|CKAP5_HUMAN (+2)	CKAP5	219 kDa	0	0	0	0	2	0.4	1		12	13	3	0	7	7	0.0557989	0.0236651		13	15	0	9.33333	1.33333	0.688677	0.58528	23	15	9	15.6667	2.2381	0.151272	0.0777647	0	0	0	0	0.0127918	27	23	25	3.57143	0.00153712	1	0	0.5	0.0857143
9.4	Isoform 2 of Ribosomal RNA processing protein 1 homolog B OS=Homo sapiens GN=RRP1B	sp|Q14684-2|RRP1B_HUMAN (+1)		82 kDa	0	0	0	0	0	0	1		12	14	1	0	6.75	6.75	0.0724718	0.0150477		16	16	1	11	1.62963	0.510502	0.337016	18	22	5	15	2.22222	0.232786	0.0871417	0	0	0	0	0.0150477	11	7	9	1.33333	0.592808	0	0	0	0
139	Transducin beta-like protein 3 OS=Homo sapiens GN=TBL3 PE=1 SV=2	TBL3_HUMAN		89 kDa	0	0	1	0	0	0.2	1		10	14	1	1	6.5	6.5	0.0655486	0.0242026		12	11	1	8	1.23077	0.770338	0.711733	14	11	7	10.6667	1.64103	0.370273	0.339301	0	1	0.5	0.0769231	0.0366512	6	4	5	0.769231	0.682782	0	1	0.5	0.0923077
264	Heterochromatin protein 1-binding protein 3 OS=Homo sapiens GN=HP1BP3 PE=1 SV=1	sp|Q5SSJ5|HP1B3_HUMAN		61 kDa	0	0	1	0	4	1			8	11	6	1	6.5	6.5	0.0310588	0.0655378		9	6	7	7.33333	1.12821	0.760994	0.834077	13	10	7	10	1.53846	0.278225	0.41439	0	1	0.5	0.0769231	0.0366512	18	16	17	2.61538	0.0348026	5	0	2.5	0.461538
281	FACT complex subunit SPT16 OS=Homo sapiens GN=SUPT16H PE=1 SV=1	SP16H_HUMAN		120 kDa	0	3	2	0	5	2			21	20	6	1	12	6	0.0632817	0.00943683		21	22	7	16.6667	1.38889	0.544742	0.398479	27	24	23	24.6667	2.05556	0.0893011	0.0397852	0	3	1.5	0.125	0.0052488	24	44	34	2.83333	0.00121337	7	6	6.5	0.65
215	DEAD (Asp-Glu-Ala-Asp) box polypeptide 18, isoform CRA_b OS=Homo sapiens GN=DDX18 PE=3 SV=1	A0A024RAH8_HUMAN (+1)		75 kDa	0	1	1	0	1	0.6	1		10	5	4	4	5.75	5.75	0.00527441	0.0645428		5	6	5	5.33333	0.927536	0.818417	0.908284	11	12	9	10.6667	1.85507	0.0452087	0.249046	3	3	3	0.521739	0.39899	17	16	16.5	2.86957	0.0263137	0	2	1	0.208696
259.1	Heterogeneous nuclear ribonucleoprotein D (AU-rich element RNA binding protein 1, 37kDa), isoform CRA_d OS=Homo sapiens GN=HNRPD PE=4 SV=1	A0A024RDF3_HUMAN (+3)		38 kDa	1	1	0	0	2	0.8	1		7	5	6	5	5.75	5.75	7.27263e-05	0.0806255		7	6	5	6	1.04348	0.750633	0.946246	7	8	27	14	2.43478	0.192072	0.0732327	1	5	3	0.521739	0.39899	18	13	15.5	2.69565	0.0400003	0	7	3.5	0.730435
177	DNA helicase (Fragment) OS=Homo sapiens GN=MCM3 PE=2 SV=1	A0A0S2Z4T1_HUMAN (+4)		91 kDa	1	1	0	0	0	0.4	1		13	8	0	1	5.5	5.5	0.101827	0.0588024		12	14	0	8.66667	1.57576	0.565805	0.429453	10	11	5	8.66667	1.57576	0.459013	0.429453	0	0	0	0	0.0337546	20	18	19	3.45455	0.00724642	0	0	0	0
178.1	ATP-dependent 6-phosphofructokinase, platelet type OS=Homo sapiens GN=PFKP PE=1 SV=2	sp|Q01813|PFKAP_HUMAN		86 kDa	0	0	0	0	2	0.4	1		11	10	0	1	5.5	5.5	0.0894237	0.0588024		9	13	0	7.33333	1.33333	0.712779	0.633629	8	10	9	9	1.63636	0.358993	0.38708	0	0	0	0	0.0337546	11	11	11	2	0.197588	0	0	0	0
299	DNA-dependent protein kinase catalytic subunit OS=Homo sapiens GN=PRKDC PE=1 SV=3	sp|P78527|PRKDC_HUMAN		469 kDa	1	8	3	0	26	7.6			57	79	15	13	41	5.39474	0.064766	9.54813e-07		82	94	19	65	1.58537	0.420176	0.0203908	109	69	96	91.3333	2.22764	0.0670342	1.10109e-05	10	10	10	0.243902	1.09356e-05	154	171	162.5	3.96341	1.94297e-18	27	9	18	0.526829
145	Cluster of cDNA FLJ75085, highly similar to Homo sapiens glutaminyl-tRNA synthetase (QARS), mRNA OS=Homo sapiens PE=2 SV=1 (A8K3A8_HUMAN)	A8K3A8_HUMAN [4]		88 kDa	0	1	0	0	0	0.2	1		10	10	1	0	5.25	5.25	0.0759015	0.0527966		9	9	0	6	1.14286	0.862354	0.836716	11	8	4	7.66667	1.46032	0.539278	0.530592	0	0	0	0	0.0396364	1	2	1.5	0.285714	0.197555	0	0	0	0
184	Isoform 2 of Tyrosine-protein kinase BAZ1B OS=Homo sapiens GN=BAZ1B	sp|Q9UIG0-2|BAZ1B_HUMAN (+1)		170 kDa	0	0	1	0	1	0.4	1		8	12	0	1	5.25	5.25	0.0972778	0.0682944		10	14	1	8.33333	1.5873	0.538799	0.433242	19	10	5	11.3333	2.15873	0.262876	0.154364	0	0	0	0	0.0396364	15	20	17.5	3.33333	0.0118131	2	0	1	0.228571
225	Cluster of Cellular tumor antigen p53 OS=Homo sapiens GN=TP53 PE=1 SV=1 (A0A0U1RQC9_HUMAN)	A0A0U1RQC9_HUMAN [10]		46 kDa	0	1	1	0	1	0.6	1		12	5	3	1	5.25	5.25	0.0644106	0.0862169		5	12	6	7.66667	1.46032	0.505549	0.530592	10	9	9	9.33333	1.77778	0.210796	0.313503	1	0	0.5	0.0952381	0.0769484	16	24	20	3.80952	0.00369422	3	1	2	0.457143
226	Cellular tumor antigen p53 OS=Homo sapiens GN=TP53 PE=1 SV=1	A0A0U1RQC9_HUMAN (+5)		46 kDa	0	1	1	0	1	0.6	1		12	5	3	1	5.25	5.25	0.0644106	0.0862169		5	12	6	7.66667	1.46032	0.505549	0.530592	10	9	9	9.33333	1.77778	0.210796	0.313503	1	0	0.5	0.0952381	0.0769484	16	22	19	3.61905	0.00592057	3	1	2	0.457143
300.2	cDNA FLJ54392, highly similar to Heat shock 70 kDa protein 1 OS=Homo sapiens PE=2 SV=1	B4DWK5_HUMAN		68 kDa	0	2	0	0	4	1.2			11	10	0	4	6.25	5.20833	0.0784502	0.091685		16	11	0	9	1.44	0.606363	0.506986	12	13	15	13.3333	2.13333	0.0748525	0.123823	0	4	2	0.32	0.177728	43	46	44.5	7.12	2.72177e-08	0	0	0	0
188	Polymerase delta-interacting protein 3 OS=Homo sapiens GN=POLDIP3 PE=1 SV=2	sp|Q9BY77|PDIP3_HUMAN		46 kDa	0	0	0	0	2	0.4	1		7	6	3	4	5	5	0.00157661	0.0792649		6	4	4	4.66667	0.933333	0.794895	0.922253	7	9	7	7.66667	1.53333	0.0797307	0.48502	2	3	2.5	0.5	0.414552	9	13	11	2.2	0.153332	2	3	2.5	0.6
189	Fragile X mental retardation autosomal homolog variant p5FK OS=Homo sapiens GN=FXR1 PE=2 SV=1	A0A0F7L0Q8_HUMAN		67 kDa	1	1	0	0	0	0.4	1		7	7	2	4	5	5	0.00434659	0.0792649		7	9	2	6	1.2	0.67738	0.781406	12	9	6	9	1.8	0.10842	0.314739	0	0	0	0	0.0465264	7	13	10	2	0.22182	0	0	0	0
240	Cellular tumor antigen p53 OS=Homo sapiens PE=2 SV=1	B6E4X6_HUMAN		44 kDa	0	1	1	0	1	0.6	1		11	5	3	1	5	5	0.0554346	0.0995268		5	11	6	7.33333	1.46667	0.470582	0.53678	10	8	9	9	1.8	0.184731	0.314739	1	0	0.5	0.1	0.0890661	16	24	20	4	0.00296999	3	1	2	0.48
28.2	cDNA, FLJ92633, highly similar to Homo sapiens CCAAT-box-binding transcription factor (CBF2), mRNA OS=Homo sapiens PE=2 SV=1	B2R5U7_HUMAN		114 kDa	0	0	0	0	0	0	1		6	13	0	1	5	5	0.0969838	0.0465264		8	5	0	4.33333	0.866667	0.874848	0.842977	10	8	2	6.66667	1.33333	0.697809	0.651704	0	0	0	0	0.0465264	6	4	5	1	1	0	0	0	0
311.1	Cluster of Protein RPL17-C18orf32 OS=Homo sapiens GN=RPL17-C18orf32 PE=3 SV=1 (A0A0A6YYL6_HUMAN)	A0A0A6YYL6_HUMAN [3]		26 kDa	1	3	0	0	4	1.6			9	6	5	11	7.75	4.84375	0.00489885	0.0606948		6	7	7	6.66667	0.860215	0.541144	0.789106	13	11	23	15.6667	2.02151	0.0735883	0.113316	1	5	3	0.387097	0.178149	20	16	18	2.32258	0.0489461	8	5	6.5	1.00645
312	Protein RPL17-C18orf32 OS=Homo sapiens GN=RPL17-C18orf32 PE=3 SV=1	A0A0A6YYL6_HUMAN (+1)		26 kDa	1	3	0	0	4	1.6			9	6	5	11	7.75	4.84375	0.00489885	0.0606948		6	7	7	6.66667	0.860215	0.541144	0.789106	13	11	23	15.6667	2.02151	0.0735883	0.113316	1	5	3	0.387097	0.178149	20	16	18	2.32258	0.0489461	8	5	6.5	1.00645
149.1	Ribosome biogenesis protein BRX1 homolog OS=Homo sapiens GN=BRIX1 PE=1 SV=2	BRX1_HUMAN		41 kDa	0	0	0	0	1	0.2	1		6	7	4	2	4.75	4.75	0.00263355	0.0718779		5	5	3	4.33333	0.912281	0.781796	0.900388	11	7	9	9	1.89474	0.0477445	0.281224	0	3	1.5	0.315789	0.251372	7	6	6.5	1.36842	0.630186	3	3	3	0.757895
150	RNA binding motif protein 28 isoform 1 OS=Homo sapiens GN=RBM28 PE=2 SV=1	A0A024R753_HUMAN (+1)		86 kDa	0	1	0	0	0	0.2	1		7	10	1	1	4.75	4.75	0.0560227	0.0718779		6	4	0	3.33333	0.701754	0.661203	0.654966	10	8	1	6.33333	1.33333	0.670548	0.661188	0	0	0	0	0.0545934	2	6	4	0.842105	0.818993	0	0	0	0
194	DnaJ homolog subfamily A member 1 OS=Homo sapiens GN=DNAJA1 PE=1 SV=2	sp|P31689|DNJA1_HUMAN		45 kDa	0	1	0	0	1	0.4	1		8	7	2	2	4.75	4.75	0.0189732	0.0919317		11	12	4	9	1.89474	0.193742	0.281224	9	11	6	8.66667	1.82456	0.142297	0.315855	2	1	1.5	0.315789	0.251372	10	10	10	2.10526	0.195779	1	2	1.5	0.378947
248	RPL21 protein OS=Homo sapiens GN=RPL21 PE=2 SV=1	Q6IAX2_HUMAN (+1)		19 kDa	0	1	0	0	2	0.6	1		6	8	2	3	4.75	4.75	0.0147946	0.114792		10	8	1	6.33333	1.33333	0.596755	0.661188	8	8	10	8.66667	1.82456	0.0720329	0.315855	2	1	1.5	0.315789	0.251372	15	9	12	2.52632	0.0898123	4	7	5.5	1.38947
315.1	Probable ATP-dependent RNA helicase DDX6 OS=Homo sapiens GN=DDX6 PE=1 SV=2	DDX6_HUMAN		54 kDa	0	0	0	0	3	0.6			4	4	1	2	2.75	4.58333	0.0574473	0.34577		4	4	1	3	1.09091	0.845671	0.928438	7	6	9	7.33333	2.66667	0.0106218	0.181806	0	2	1	0.363636	0.461956	13	15	14	5.09091	0.0071778	1	1	1	0.436364
317	Arginine--tRNA ligase, cytoplasmic OS=Homo sapiens GN=RARS PE=1 SV=2	sp|P54136|SYRC_HUMAN		75 kDa	2	7	0	0	0	1.8			16	15	2	0	8.25	4.58333	0.151354	0.0564139		11	16	0	9	1.09091	0.910723	0.864253	18	14	5	12.3333	1.49495	0.521724	0.388896	0	0	0	0	0.00565882	2	3	2.5	0.30303	0.101038	0	0	0	0
200	Cluster of Translocase of inner mitochondrial membrane 50 homolog (Yeast), isoform CRA_b OS=Homo sapiens GN=TIMM50 PE=4 SV=1 (A0A024R0M6_HUMAN)	A0A024R0M6_HUMAN [5]		50 kDa	0	0	0	0	2	0.4	1		7	10	0	1	4.5	4.5	0.0987571	0.106541		8	7	2	5.66667	1.25926	0.733055	0.737829	10	7	6	7.66667	1.7037	0.340965	0.398166	0	0	0	0	0.0640332	14	11	12.5	2.77778	0.062274	0	0	0	0
201	Translocase of inner mitochondrial membrane 50 homolog (Yeast), isoform CRA_b OS=Homo sapiens GN=TIMM50 PE=4 SV=1	A0A024R0M6_HUMAN (+2)		50 kDa	0	0	0	0	2	0.4	1		7	10	0	1	4.5	4.5	0.0987571	0.106541		8	7	2	5.66667	1.25926	0.733055	0.737829	10	7	6	7.66667	1.7037	0.340965	0.398166	0	0	0	0	0.0640332	14	11	12.5	2.77778	0.062274	0	0	0	0
253	60S ribosomal protein L35 OS=Homo sapiens GN=RPL35 PE=1 SV=2	RL35_HUMAN		15 kDa	0	0	2	0	1	0.6	1		7	7	3	1	4.5	4.5	0.0265622	0.132276		6	6	1	4.33333	0.962963	0.944	0.959614	8	9	16	11	2.44444	0.0647199	0.115809	2	1	1.5	0.333333	0.282928	23	11	17	3.77778	0.00813046	3	10	6.5	1.73333
291.2	40S ribosomal protein S24 OS=Homo sapiens GN=RPS24 PE=1 SV=1	A0A087WUS0_HUMAN (+4)		15 kDa	0	2	0	0	2	0.8	1		8	7	1	2	4.5	4.5	0.0585789	0.160954		8	7	1	5.33333	1.18519	0.775476	0.808508	9	10	18	12.3333	2.74074	0.0559915	0.0668293	0	0	0	0	0.0640332	11	5	8	1.77778	0.355641	2	5	3.5	0.933333
33.2	Eukaryotic translation initiation factor 3 subunit A OS=Homo sapiens GN=eIF3a PE=2 SV=1	J9R021_HUMAN (+2)		166 kDa	0	0	0	0	0	0	1		5	12	0	1	4.5	4.5	0.101969	0.0640332		12	9	0	7	1.55556	0.595611	0.494997	7	9	0	5.33333	1.18519	0.841199	0.808508	0	0	0	0	0.0640332	9	0	4.5	1	1	0	0	0	0
38.1	DEAD (Asp-Glu-Ala-Asp) box polypeptide 23, isoform CRA_b OS=Homo sapiens GN=DDX23 PE=4 SV=1	A0A024R0Z3_HUMAN (+2)		96 kDa	0	0	0	0	0	0	1		7	10	1	0	4.5	4.5	0.069981	0.0640332		6	6	0	4	0.888889	0.885284	0.877348	9	5	4	6	1.33333	0.650141	0.671	0	0	0	0	0.0640332	3	7	5	1.11111	0.882765	0	0	0	0
319	Cluster of cDNA FLJ44170 fis, clone THYMU2035319, highly similar to RNA-binding region-containing protein 2 OS=Homo sapiens PE=2 SV=1 (B3KWX7_HUMAN)	B3KWX7_HUMAN [2]		57 kDa	2	4	0	0	1	1.4			9	7	3	6	6.25	4.46429	0.0100564	0.110139		6	7	1	4.66667	0.746667	0.493481	0.659136	7	11	3	7	1.12	0.770338	0.847669	0	3	1.5	0.24	0.120129	9	9	9	1.44	0.506986	2	0	1	0.192
320	cDNA FLJ44170 fis, clone THYMU2035319, highly similar to RNA-binding region-containing protein 2 OS=Homo sapiens PE=2 SV=1	B3KWX7_HUMAN		57 kDa	2	4	0	0	1	1.4			9	7	3	6	6.25	4.46429	0.0100564	0.110139		6	7	1	4.66667	0.746667	0.493481	0.659136	7	11	3	7	1.12	0.770338	0.847669	0	3	1.5	0.24	0.120129	9	9	9	1.44	0.506986	2	0	1	0.192
323	Nucleolar protein 56 OS=Homo sapiens GN=NOP56 PE=1 SV=4	NOP56_HUMAN		66 kDa	0	3	2	0	7	2.4			19	18	3	2	10.5	4.375	0.102868	0.0310377		23	19	8	16.6667	1.5873	0.39552	0.251726	24	21	23	22.6667	2.15873	0.0788916	0.0381663	1	3	2	0.190476	0.021123	26	25	25.5	2.42857	0.0136312	5	5	5	0.571429
328	Cluster of SWI/SNF-related matrix-associated actin-dependent regulator of chromatin subfamily A member 5 OS=Homo sapiens GN=SMARCA5 PE=1 SV=1 (SMCA5_HUMAN)	SMCA5_HUMAN [6]		122 kDa	0	0	2	0	14	3.2			23	21	7	4	13.75	4.29688	0.0840748	0.0126152		28	30	6	21.3333	1.55152	0.418081	0.21141	30	24	22	25.3333	1.84242	0.113571	0.0688345	0	3	1.5	0.109091	0.00190677	35	44	39.5	2.87273	0.000411675	9	4	6.5	0.567273
330	Regulator of chromosome condensation 2, isoform CRA_a OS=Homo sapiens GN=RCC2 PE=4 SV=1	A0A024RAC5_HUMAN (+1)		56 kDa	2	2	1	0	7	2.4			16	17	3	5	10.25	4.27083	0.0584735	0.0352079		13	15	3	10.3333	1.00813	0.988079	0.986009	17	14	20	17	1.65854	0.197306	0.209943	1	2	1.5	0.146341	0.0141229	27	25	26	2.53659	0.00973776	0	0	0	0
205	Structural maintenance of chromosomes protein OS=Homo sapiens PE=2 SV=1	B3KXX5_HUMAN (+2)		144 kDa	0	0	0	0	2	0.4	1		5	6	1	5	4.25	4.25	0.00892803	0.123373		7	7	1	5	1.17647	0.738668	0.822999	9	8	5	7.33333	1.72549	0.121119	0.400763	0	2	1	0.235294	0.219124	14	16	15	3.52941	0.016986	2	0	1	0.282353
330.2	Cluster of PC4 and SFRS1-interacting protein OS=Homo sapiens GN=PSIP1 PE=1 SV=1 (sp|O75475|PSIP1_HUMAN)	sp|O75475|PSIP1_HUMAN [7]		60 kDa	0	0	2	0	6	1.6			11	10	6	0	6.75	4.21875	0.0841584	0.101589		10	11	6	9	1.33333	0.515586	0.592808	15	9	20	14.6667	2.17284	0.103021	0.098484	1	3	2	0.296296	0.140443	28	39	33.5	4.96296	1.88529e-05	6	3	4.5	0.8
331	PC4 and SFRS1-interacting protein OS=Homo sapiens GN=PSIP1 PE=1 SV=1	sp|O75475|PSIP1_HUMAN		60 kDa	0	0	2	0	6	1.6			11	10	6	0	6.75	4.21875	0.0841584	0.101589		10	11	6	9	1.33333	0.515586	0.592808	15	9	20	14.6667	2.17284	0.103021	0.098484	1	3	2	0.296296	0.140443	27	36	31.5	4.66667	5.23283e-05	6	3	4.5	0.8
331.1	Fatty acid synthase OS=Homo sapiens GN=FASN PE=1 SV=3	FAS_HUMAN		273 kDa	8	18	0	0	2	5.6			36	56	1	1	23.5	4.19643	0.197641	0.000929126		51	55	0	35.3333	1.50355	0.611933	0.128002	54	35	8	32.3333	1.37589	0.671131	0.244497	1	0	0.5	0.0212766	7.15097e-07	11	5	8	0.340426	0.0063354	0	0	0	0
333	Probable global transcription activator SNF2L1 OS=Homo sapiens GN=SMARCA1 PE=1 SV=1	A0A0A0MRP6_HUMAN (+4)		123 kDa	0	0	0	0	7	1.4			8	9	4	2	5.75	4.10714	0.0828083	0.142202		9	10	0	6.33333	1.10145	0.86668	0.876457	9	10	8	9	1.56522	0.167424	0.425668	0	0	0	0	0.0287359	17	19	18	3.13043	0.0137481	6	0	3	0.626087
336	High glucose-regulated protein 8 OS=Homo sapiens GN=YTHDF2 PE=2 SV=1	B5BU99_HUMAN		61 kDa	4	0	0	0	0	0.8			5	7	0	1	3.25	4.0625	0.195315	0.31223		4	3	0	2.33333	0.717949	0.693968	0.738921	5	5	5	5	1.53846	0.41166	0.583726	1	1	1	0.307692	0.362715	0	3	1.5	0.461538	0.498125	0	1	0.5	0.184615
208	Mannosyl-oligosaccharide glucosidase OS=Homo sapiens GN=MOGS PE=1 SV=5	sp|Q13724|MOGS_HUMAN		92 kDa	0	0	0	0	2	0.4	1		5	9	0	2	4	4	0.0826115	0.14274		9	10	0	6.33333	1.58333	0.53759	0.505144	7	1	11	6.33333	1.58333	0.518132	0.505144	0	0	0	0	0.0879756	20	14	17	4.25	0.00522521	0	0	0	0
209	Pescadillo homolog OS=Homo sapiens GN=PES1 PE=1 SV=1	B5MCF9_HUMAN (+3)		66 kDa	0	0	0	0	2	0.4	1		7	8	1	0	4	4	0.0926225	0.14274		8	9	0	5.66667	1.41667	0.644061	0.624993	8	8	2	6	1.5	0.526313	0.562791	0	0	0	0	0.0879756	12	10	11	2.75	0.0848277	0	0	0	0
210	cDNA FLJ78635, highly similar to Homo sapiens ATP synthase, H+ transporting, mitochondrial F0 complex, subunit b, isoform 1 (ATP5F1), transcript variant 1, mRNA OS=Homo sapiens PE=2 SV=1	A8K4W2_HUMAN (+3)		29 kDa	0	0	0	0	2	0.4	1		7	6	1	2	4	4	0.0340327	0.14274		6	9	2	5.66667	1.41667	0.523505	0.624993	6	5	10	7	1.75	0.223598	0.403259	0	1	0.5	0.125	0.158523	3	4	3.5	0.875	0.871102	1	2	1.5	0.45
211	Putative uncharacterized protein DKFZp686L1159 OS=Homo sapiens GN=G3BP PE=2 SV=1	Q5U0Q1_HUMAN (+2)		52 kDa	1	1	0	0	0	0.4	1		6	7	3	0	4	4	0.0385538	0.14274		9	9	0	6	1.5	0.551017	0.562791	6	6	1	4.33333	1.08333	0.891981	0.917404	0	0	0	0	0.0879756	6	8	7	1.75	0.403259	0	0	0	0
307	Mitotic checkpoint protein BUB3 (Fragment) OS=Homo sapiens GN=BUB3 PE=1 SV=1	J3QT28_HUMAN		32 kDa	2	1	0	0	1	0.8	1		6	7	2	1	4	4	0.0509539	0.210634		7	4	4	5	1.25	0.626848	0.762866	5	6	8	6.33333	1.58333	0.272179	0.505144	0	2	1	0.25	0.24911	11	7	9	2.25	0.19242	1	0	0.5	0.15
23	Cluster of Isoform 2 of DNA repair protein RAD50 OS=Homo sapiens GN=RAD50 (sp|Q92878-2|RAD50_HUMAN)	sp|Q92878-2|RAD50_HUMAN [2]		155 kDa	0	0	0	0	0	0	1		5	9	1	1	4	4	0.0490006	0.0879756		5	7	0	4	1	1	1	6	8	1	5	1.25	0.740651	0.762866	0	0	0	0	0.0879756	11	16	13.5	3.375	0.0279481	1	1	1	0.3
23.1	Isoform 2 of DNA repair protein RAD50 OS=Homo sapiens GN=RAD50	sp|Q92878-2|RAD50_HUMAN		155 kDa	0	0	0	0	0	0	1		5	9	1	1	4	4	0.0490006	0.0879756		5	7	0	4	1	1	1	6	8	1	5	1.25	0.740651	0.762866	0	0	0	0	0.0879756	11	16	13.5	3.375	0.0279481	1	1	1	0.3
24.2	E3 UFM1-protein ligase 1 OS=Homo sapiens GN=UFL1 PE=1 SV=2	sp|O94874|UFL1_HUMAN		90 kDa	0	0	0	0	0	0	1		7	7	0	2	4	4	0.0375933	0.0879756		9	9	0	6	1.5	0.568232	0.562791	7	10	5	7.33333	1.83333	0.228705	0.358757	0	0	0	0	0.0879756	5	5	5	1.25	0.762866	0	0	0	0
25.2	Testicular secretory protein Li 53 OS=Homo sapiens PE=2 SV=1	A0A140VK53_HUMAN (+1)		300 kDa	0	0	0	0	0	0	1		4	4	7	1	4	4	0.00747091	0.0879756		2	2	3	2.33333	0.583333	0.309987	0.562385	1	4	5	3.33333	0.833333	0.720971	0.827187	0	2	1	0.25	0.24911	12	14	13	3.25	0.035129	5	3	4	1.2
48	Bystin OS=Homo sapiens GN=BYSL PE=1 SV=3	BYST_HUMAN		50 kDa	0	0	0	0	0	0	1		6	9	0	1	4	4	0.0689314	0.0879756		6	6	0	4	1	1	1	6	7	4	5.66667	1.41667	0.552108	0.624993	0	0	0	0	0.0879756	3	2	2.5	0.625	0.605962	0	1	0.5	0.15
338.2	Pre-mRNA-processing factor 19 OS=Homo sapiens GN=PRPF19 PE=1 SV=1	PRP19_HUMAN		55 kDa	3	3	0	0	4	2			8	12	8	4	8	4	0.0101408	0.0764178		13	17	8	12.6667	1.58333	0.169892	0.325257	11	11	13	11.6667	1.45833	0.127876	0.429746	5	2	3.5	0.4375	0.216249	24	16	20	2.5	0.026288	4	8	6	0.9
341	FARSB protein (Fragment) OS=Homo sapiens GN=FARSB PE=2 SV=2	Q9BR63_HUMAN (+1)		66 kDa	2	5	0	0	0	1.4			8	9	1	4	5.5	3.92857	0.0756207	0.161301		6	10	0	5.33333	0.969697	0.961327	0.962892	14	10	8	10.6667	1.93939	0.107527	0.222232	0	0	0	0	0.0337546	6	10	8	1.45455	0.524522	0	0	0	0
157	H/ACA ribonucleoprotein complex subunit 4 OS=Homo sapiens GN=DKC1 PE=1 SV=3	sp|O60832|DKC1_HUMAN		58 kDa	0	1	0	0	0	0.2	1		8	6	1	0	3.75	3.75	0.0766982	0.132237		12	10	1	7.66667	2.04444	0.330789	0.281425	12	11	4	9	2.4	0.151886	0.166936	0	0	0	0	0.103045	5	7	6	1.6	0.510265	1	1	1	0.32
158	Cluster of Staphylococcal nuclease domain containing 1, isoform CRA_b OS=Homo sapiens GN=SND1 PE=2 SV=1 (A0A140VK49_HUMAN)	A0A140VK49_HUMAN [6]		102 kDa	0	0	0	0	1	0.2	1		5	5	3	2	3.75	3.75	0.00140633	0.132237		5	5	0	3.33333	0.888889	0.811007	0.890023	5	4	21	10	2.66667	0.240384	0.110313	0	0	0	0	0.103045	17	12	14.5	3.86667	0.0142201	0	0	0	0
159	Fragile X mental retardation 1 isoform A (Fragment) OS=Homo sapiens GN=FMR1 PE=2 SV=1	X5DQX7_HUMAN (+4)		71 kDa	1	0	0	0	0	0.2	1		5	5	1	4	3.75	3.75	0.00446047	0.132237		2	3	0	1.66667	0.444444	0.181033	0.441201	6	4	6	5.33333	1.42222	0.261443	0.633783	0	0	0	0	0.103045	14	8	11	2.93333	0.0716757	0	0	0	0
220	Mitochondrial citrate transport protein (Fragment) OS=Homo sapiens PE=3 SV=1	Q6LAP8_HUMAN		35 kDa	1	0	0	0	1	0.4	1		7	7	0	1	3.75	3.75	0.0865073	0.164994		9	7	1	5.66667	1.51111	0.551688	0.569628	9	10	14	11	2.93333	0.0372129	0.0716757	0	0	0	0	0.103045	12	12	12	3.2	0.0458772	0	1	0.5	0.16
22	Enhancer of rudimentary homolog OS=Homo sapiens GN=ERH PE=3 SV=1	A0A024R6D4_HUMAN (+1)		12 kDa	0	0	0	0	0	0	1		5	5	2	3	3.75	3.75	0.000740884	0.103045		5	2	2	3	0.8	0.565499	0.799726	3	5	6	4.66667	1.24444	0.463052	0.776255	1	1	1	0.266667	0.282791	7	3	5	1.33333	0.7027	1	3	2	0.64
25	Dolichol-phosphate mannosyltransferase subunit 1 (Fragment) OS=Homo sapiens GN=DPM1 PE=1 SV=1	H0Y368_HUMAN		33 kDa	0	0	0	0	0	0	1		4	4	3	4	3.75	3.75	5.78921e-07	0.103045		3	5	4	4	1.06667	0.67738	0.936183	5	5	9	6.33333	1.68889	0.075366	0.455639	0	1	0.5	0.133333	0.182661	9	8	8.5	2.26667	0.203925	2	4	3	0.96
32.1	Glutamine--tRNA ligase (Fragment) OS=Homo sapiens GN=QARS PE=1 SV=1	A0A1B0GVU9_HUMAN		84 kDa	0	0	0	0	0	0	1		7	7	1	0	3.75	3.75	0.0581536	0.103045		6	7	0	4.33333	1.15556	0.847812	0.854207	8	6	4	6	1.6	0.397566	0.510265	0	0	0	0	0.103045	0	2	1	0.266667	0.282791	0	0	0	0
38	THO complex subunit 2 OS=Homo sapiens GN=THOC2 PE=1 SV=2	THOC2_HUMAN		183 kDa	0	0	0	0	0	0	1		5	9	0	1	3.75	3.75	0.0765203	0.103045		7	6	0	4.33333	1.15556	0.855563	0.854207	8	10	0	6	1.6	0.551804	0.510265	0	0	0	0	0.103045	11	4	7.5	2	0.299602	0	0	0	0
56	Isoform 2 of ATP-dependent RNA helicase DDX54 OS=Homo sapiens GN=DDX54	sp|Q8TDD1-2|DDX54_HUMAN (+1)		99 kDa	0	0	0	0	0	0	1		6	8	0	1	3.75	3.75	0.0627099	0.103045		4	6	0	3.33333	0.888889	0.884243	0.890023	7	7	2	5.33333	1.42222	0.579913	0.633783	0	0	0	0	0.103045	3	3	3	0.8	0.799726	0	0	0	0
345	SWI/SNF-related matrix-associated actin-dependent regulator of chromatin subfamily A member 5 OS=Homo sapiens GN=SMARCA5 PE=1 SV=1	SMCA5_HUMAN		122 kDa	0	0	2	0	14	3.2			21	18	5	4	12	3.75	0.117728	0.0297657		24	27	6	19	1.58333	0.396133	0.221259	27	20	21	22.6667	1.88889	0.10983	0.0760038	0	3	1.5	0.125	0.0052488	34	42	38	3.16667	0.00022565	8	4	6	0.6
354	Cluster of High glucose-regulated protein 8 OS=Homo sapiens GN=YTHDF2 PE=2 SV=1 (B5BU99_HUMAN)	B5BU99_HUMAN [8]		61 kDa	4	1	0	0	0	1			6	8	0	1	3.75	3.75	0.193114	0.282791		4	3	0	2.33333	0.622222	0.594914	0.617379	6	5	6	5.66667	1.51111	0.44298	0.569628	1	1	1	0.266667	0.282791	4	7	5.5	1.46667	0.601106	0	1	0.5	0.16
357.1	60S ribosomal protein L18a OS=Homo sapiens PE=2 SV=1	B2R4C0_HUMAN		21 kDa	2	4	0	0	5	2.2			15	13	1	4	8.25	3.75	0.100812	0.0798367		15	16	6	12.3333	1.49495	0.435871	0.388896	13	14	23	16.6667	2.0202	0.141438	0.10184	3	1	2	0.242424	0.0674533	17	9	13	1.57576	0.322867	2	5	3.5	0.509091
357.2	Histone H2A OS=Homo sapiens GN=H2AFJ PE=3 SV=1	A0A024RAS2_HUMAN (+1)		14 kDa	0	7	0	0	55	12.4			15	7	127	36	46.25	3.72984	0.252233	7.66026e-06		13	19	160	64	1.38378	0.745711	0.0931771	18	12	140	56.6667	1.22523	0.836076	0.308771	47	93	70	1.51351	0.0284154	236	203	219.5	4.74595	2.77085e-28	205	180	192.5	4.99459
360	60S acidic ribosomal protein P0 OS=Homo sapiens GN=RPLP0 PE=3 SV=1	A0A024RBS2_HUMAN (+2)		34 kDa	4	5	2	0	4	3			12	10	8	14	11	3.66667	0.00117496	0.0407595		10	16	11	12.3333	1.12121	0.567213	0.791034	13	13	29	18.3333	1.66667	0.180699	0.188113	8	6	7	0.636364	0.369478	49	29	39	3.54545	6.65647e-05	6	16	11	1.2
361	Ribosomal protein L30, isoform CRA_b OS=Homo sapiens GN=RPL30 PE=3 SV=1	A0A024R9D3_HUMAN (+1)		13 kDa	1	4	0	0	6	2.2			12	11	2	7	8	3.63636	0.0474212	0.090135		14	12	11	12.3333	1.54167	0.180946	0.357643	14	13	19	15.3333	1.91667	0.0646416	0.142246	0	2	1	0.125	0.0281612	16	9	12.5	1.5625	0.341152	5	9	7	1.05
361.1	DEAD (Asp-Glu-Ala-Asp) box polypeptide 48, isoform CRA_a OS=Homo sapiens GN=DDX48 PE=3 SV=1	A0A024R8W0_HUMAN (+1)		47 kDa	1	2	0	0	6	1.8			12	7	5	2	6.5	3.61111	0.0736965	0.135698		4	5	5	4.66667	0.717949	0.49664	0.612808	9	8	16	11	1.69231	0.225791	0.305996	4	2	3	0.461538	0.298183	17	24	20.5	3.15385	0.00793007	2	4	3	0.553846
362	Testicular tissue protein Li 130 OS=Homo sapiens PE=2 SV=1	A0A140VJQ4_HUMAN (+1)		49 kDa	5	11	0	0	0	3.2			22	21	1	2	11.5	3.59375	0.184978	0.0377913		20	22	2	14.6667	1.27536	0.729744	0.550306	16	24	2	14	1.21739	0.785405	0.633319	0	0	0	0	0.000664656	6	1	3.5	0.304348	0.0477813	0	1	0.5	0.0521739
364	60S ribosomal protein L36 OS=Homo sapiens GN=RPL36 PE=1 SV=3	RL36_HUMAN		12 kDa	0	1	0	0	5	1.2			5	5	2	5	4.25	3.54167	0.0488939	0.256766		5	4	7	5.33333	1.2549	0.390989	0.750076	6	5	7	6	1.41176	0.143811	0.616472	1	1	1	0.235294	0.219124	8	9	8.5	2	0.265065	8	13	10.5	2.96471
167.1	Sphingosine-1-phosphate lyase 1 OS=Homo sapiens GN=SGPL1 PE=1 SV=3	SGPL1_HUMAN		64 kDa	0	1	0	0	0	0.2	1		7	5	0	2	3.5	3.5	0.0485789	0.153731		3	3	1	2.33333	0.666667	0.570371	0.676224	6	6	3	5	1.42857	0.491279	0.64286	0	0	0	0	0.120633	5	7	6	1.71429	0.459201	1	1	1	0.342857
19.2	Cold shock domain protein A, isoform CRA_a OS=Homo sapiens GN=CSDA PE=4 SV=1	A0A024RAQ1_HUMAN (+3)		40 kDa	0	0	0	0	0	0	1		5	6	3	0	3.5	3.5	0.0195978	0.120633		2	3	0	1.66667	0.47619	0.337866	0.49104	4	5	5	4.66667	1.33333	0.496016	0.714142	0	0	0	0	0.120633	4	5	4.5	1.28571	0.751629	0	0	0	0
59	cDNA FLJ59571, highly similar to Eukaryotic translation initiation factor 4gamma 2 OS=Homo sapiens PE=2 SV=1	B4DZF2_HUMAN (+3)		110 kDa	0	0	0	0	0	0	1		4	9	0	1	3.5	3.5	0.0892243	0.120633		6	7	0	4.33333	1.2381	0.792983	0.790311	7	5	0	4	1.14286	0.872398	0.871102	0	0	0	0	0.120633	5	0	2.5	0.714286	0.723327	0	0	0	0
366	Dolichyl-diphosphooligosaccharide--protein glycosyltransferase subunit 1 OS=Homo sapiens GN=RPN1 PE=2 SV=1	Q6IBR0_HUMAN (+1)		69 kDa	2	4	0	0	6	2.4			14	13	2	4	8.25	3.4375	0.0921203	0.0936139		11	15	2	9.33333	1.13131	0.832005	0.80656	16	16	16	16	1.93939	0.0856602	0.127511	1	1	1	0.121212	0.0244045	22	24	23	2.78788	0.00923521	2	4	3	0.436364
367	Cluster of NPC-A-16 OS=Homo sapiens GN=RPL9 PE=2 SV=1 (Q53Z07_HUMAN)	Q53Z07_HUMAN [3]		22 kDa	2	2	0	0	4	1.6			6	6	3	7	5.5	3.4375	0.0110991	0.188824		7	7	3	5.66667	1.0303	0.916666	0.963364	8	8	18	11.3333	2.06061	0.106833	0.175321	3	2	2.5	0.454545	0.339052	17	13	15	2.72727	0.0418886	1	8	4.5	0.981818
368	NPC-A-16 OS=Homo sapiens GN=RPL9 PE=2 SV=1	Q53Z07_HUMAN (+1)		22 kDa	2	2	0	0	4	1.6			6	6	3	7	5.5	3.4375	0.0110991	0.188824		7	7	3	5.66667	1.0303	0.916666	0.963364	8	8	18	11.3333	2.06061	0.106833	0.175321	3	2	2.5	0.454545	0.339052	17	13	15	2.72727	0.0418886	1	8	4.5	0.981818
369	cDNA FLJ59940, highly similar to Tubulin beta-2C chain OS=Homo sapiens PE=2 SV=1	B4DNW1_HUMAN		21 kDa	5	8	0	0	0	2.6			10	11	7	7	8.75	3.36538	0.0216348	0.0862516		12	15	0	9	1.02857	0.952861	0.955139	13	14	0	9	1.02857	0.952168	0.955139	0	0	0	0	0.00407766	19	15	17	1.94286	0.114559	0	0	0	0
32	UPF0568 protein C14orf166 OS=Homo sapiens GN=C14orf166 PE=1 SV=1	CN166_HUMAN (+2)		28 kDa	0	0	0	0	0	0	1		7	5	1	0	3.25	3.25	0.0600905	0.141142		6	7	0	4.33333	1.33333	0.702422	0.726097	7	7	11	8.33333	2.5641	0.0734768	0.162646	0	0	0	0	0.141142	8	8	8	2.46154	0.186972	0	0	0	0
40.1	Chromosome 1 open reading frame 33, isoform CRA_a OS=Homo sapiens GN=C1orf33 PE=4 SV=1	A0A024RAE1_HUMAN (+1)		28 kDa	0	0	0	0	0	0	1		7	5	1	0	3.25	3.25	0.0600905	0.141142		5	7	0	4	1.23077	0.786007	0.805114	8	6	5	6.33333	1.94872	0.200033	0.362064	0	0	0	0	0.141142	6	9	7.5	2.30769	0.22947	0	0	0	0
41.2	Heterogeneous nuclear ribonucleoprotein L-like isoform 2 (Fragment) OS=Homo sapiens GN=HNRPLL PE=2 SV=1	A0A0S2Z5U3_HUMAN (+6)		64 kDa	0	0	0	0	0	0	1		6	5	0	2	3.25	3.25	0.0312021	0.141142		8	6	3	5.66667	1.74359	0.287865	0.462663	6	8	6	6.66667	2.05128	0.104028	0.318892	0	0	0	0	0.141142	0	4	2	0.615385	0.641644	0	0	0	0
82	cDNA FLJ14222 fis, clone NT2RP3003992, highly similar to Nucleolar complex protein 2 homolog OS=Homo sapiens PE=2 SV=1	B3KNC3_HUMAN (+1)		85 kDa	0	0	0	0	0	0	1		5	7	0	1	3.25	3.25	0.0600905	0.141142		6	5	0	3.66667	1.12821	0.873983	0.889006	4	4	1	3	0.923077	0.910978	0.930635	0	0	0	0	0.141142	1	1	1	0.307692	0.362715	0	0	0	0
373	Cluster of ATPase Ca++ transporting cardiac muscle slow twitch 2 isoform 1 (Fragment) OS=Homo sapiens GN=ATP2A2 PE=2 SV=1 (A0A0S2Z3L2_HUMAN)	A0A0S2Z3L2_HUMAN [10]		115 kDa	0	3	0	0	2	1			9	2	1	1	3.25	3.25	0.261314	0.362715		9	17	0	8.66667	2.66667	0.301312	0.141182	1	10	8	6.33333	1.94872	0.383603	0.362064	0	0	0	0	0.141142	9	7	8	2.46154	0.186972	0	0	0	0
374	ATPase Ca++ transporting cardiac muscle slow twitch 2 isoform 1 (Fragment) OS=Homo sapiens GN=ATP2A2 PE=2 SV=1	A0A0S2Z3L2_HUMAN (+1)		115 kDa	0	3	0	0	2	1			9	2	1	1	3.25	3.25	0.261314	0.362715		9	17	0	8.66667	2.66667	0.301312	0.141182	1	10	8	6.33333	1.94872	0.383603	0.362064	0	0	0	0	0.141142	9	7	8	2.46154	0.186972	0	0	0	0
374.1	Isoform 3 of Myosin-10 OS=Homo sapiens GN=MYH10	sp|P35580-3|MYH10_HUMAN (+1)		231 kDa	0	5	3	0	6	2.8			13	13	4	6	9	3.21429	0.0418775	0.0892572		17	19	5	13.6667	1.51852	0.356041	0.345958	19	9	11	13	1.44444	0.337539	0.413126	18	0	9	1	1	61	50	55.5	6.16667	2.09678e-09	2	0	1	0.133333
375	40S ribosomal protein S5 (Fragment) OS=Homo sapiens GN=RPS5 PE=1 SV=1	M0R0F0_HUMAN		22 kDa	2	2	0	0	4	1.6			4	4	5	7	5	3.125	0.0143842	0.23983		5	6	5	5.33333	1.06667	0.720971	0.924377	6	6	26	12.6667	2.53333	0.232143	0.0797782	2	2	2	0.4	0.312663	23	15	19	3.8	0.00480067	5	6	5.5	1.32
376	Testicular tissue protein Li 192 OS=Homo sapiens PE=2 SV=1	A0A140VJW5_HUMAN (+1)		57 kDa	4	7	0	0	3	2.8			18	13	1	3	8.75	3.125	0.166933	0.100101		12	15	3	10	1.14286	0.833993	0.783705	18	17	16	17	1.94286	0.147334	0.114559	0	1	0.5	0.0571429	0.00931905	2	8	5	0.571429	0.342382	0	4	2	0.274286
377	Isoform 3 of Exportin-2 OS=Homo sapiens GN=CSE1L	sp|P55060-3|XPO2_HUMAN (+1)		108 kDa	2	1	1	0	2	1.2			5	7	2	1	3.75	3.125	0.0869298	0.327736		2	5	0	2.33333	0.622222	0.516911	0.617379	8	4	6	6	1.6	0.288213	0.510265	2	2	2	0.533333	0.527818	13	19	16	4.26667	0.00681788	0	0	0	0
378	SLC25A11 protein OS=Homo sapiens GN=SLC25A11 PE=2 SV=1	Q6IBH0_HUMAN (+1)		34 kDa	1	4	0	0	3	1.6			9	10	0	1	5	3.125	0.211712	0.23983		11	12	0	7.66667	1.53333	0.576132	0.48502	10	10	9	9.66667	1.93333	0.193236	0.249822	0	0	0	0	0.0465264	17	14	15.5	3.1	0.0239888	0	3	1.5	0.36
9.2	CAD protein OS=Homo sapiens GN=CAD PE=1 SV=3	PYR1_HUMAN		243 kDa	0	0	0	0	0	0	1		17	24	0	0	10.25	10.25	0.0967644	0.00151935		18	20	0	12.6667	1.23577	0.798054	0.628016	19	17	1	12.3333	1.20325	0.818973	0.674168	0	0	0	0	0.00151935	13	18	15.5	1.5122	0.317491	0	0	0	0
13.2	Insulin receptor substrate 4 OS=Homo sapiens GN=IRS4 PE=1 SV=1	IRS4_HUMAN		134 kDa	0	0	0	0	0	0	1		16	18	0	0	8.5	8.5	0.0901214	0.00480408		13	13	0	8.66667	1.01961	0.981564	0.969632	19	19	6	14.6667	1.72549	0.41005	0.216633	0	0	0	0	0.00480408	14	12	13	1.52941	0.351774	0	0	0	0
7.1	Peroxisome proliferator activated receptor interacting complex protein OS=Homo sapiens GN=PRIC295 PE=2 SV=1	E1NZA1_HUMAN		293 kDa	0	0	0	0	0	0	1		18	15	0	0	8.25	8.25	0.0913662	0.00565882		11	21	0	10.6667	1.29293	0.763883	0.596805	15	12	9	12	1.45455	0.550652	0.425509	0	1	0.5	0.0606061	0.0126735	27	26	26.5	3.21212	0.00207959	0	0	0	0
187.2	Structure specific recognition protein 1, isoform CRA_a OS=Homo sapiens GN=SSRP1 PE=4 SV=1	A0A024R4Z6_HUMAN (+1)		81 kDa	1	1	0	0	1	0.6	1		14	16	0	0	7.5	7.5	0.114633	0.022934		17	20	0	12.3333	1.64444	0.538432	0.298946	20	20	15	18.3333	2.44444	0.0978807	0.0374449	0	0	0	0	0.00923722	28	37	32.5	4.33333	6.62591e-05	0	0	0	0
9.1	Protein RRP5 homolog OS=Homo sapiens GN=PDCD11 PE=1 SV=3	RRP5_HUMAN		209 kDa	0	0	0	0	0	0	1		11	18	0	0	7.25	7.25	0.104245	0.0108715		19	18	0	12.3333	1.70115	0.520134	0.271619	23	16	8	15.6667	2.16092	0.243407	0.0885913	0	0	0	0	0.0108715	20	23	21.5	2.96552	0.00879975	0	0	0	0
140	Cluster of RNA cytidine acetyltransferase OS=Homo sapiens GN=NAT10 PE=1 SV=2 (sp|Q9H0A0|NAT10_HUMAN)	sp|Q9H0A0|NAT10_HUMAN [2]		116 kDa	0	1	0	0	0	0.2	1		14	12	0	0	6.5	6.5	0.0998339	0.0242026		9	11	0	6.66667	1.02564	0.976075	0.965864	13	10	6	9.66667	1.48718	0.536797	0.456356	0	0	0	0	0.0176967	7	10	8.5	1.30769	0.627227	0	0	0	0
141	RNA cytidine acetyltransferase OS=Homo sapiens GN=NAT10 PE=1 SV=2	sp|Q9H0A0|NAT10_HUMAN		116 kDa	0	1	0	0	0	0.2	1		14	12	0	0	6.5	6.5	0.0998339	0.0242026		9	10	0	6.33333	0.974359	0.975666	0.965483	13	9	6	9.33333	1.4359	0.578975	0.501354	0	0	0	0	0.0176967	7	9	8	1.23077	0.711733	0	0	0	0
174	Fragile X mental retardation syndrome-related protein 2 OS=Homo sapiens GN=FXR2 PE=1 SV=2	FXR2_HUMAN		74 kDa	1	1	0	0	0	0.4	1		13	11	0	0	6	6	0.111496	0.0435108		9	11	0	6.66667	1.11111	0.899219	0.861781	13	9	4	8.66667	1.44444	0.592436	0.512723	0	0	0	0	0.0244555	9	10	9.5	1.58333	0.401195	0	0	0	0
37	Coatomer subunit beta OS=Homo sapiens GN=COPB1 PE=1 SV=3	COPB_HUMAN		107 kDa	0	0	0	0	0	0	1		13	11	0	0	6	6	0.0910243	0.0244555		4	11	0	5	0.833333	0.847138	0.781406	11	10	0	7	1.16667	0.851299	0.796179	0	0	0	0	0.0244555	4	1	2.5	0.416667	0.275472	0	0	0	0
312.1	RNA-binding protein 39 (Fragment) OS=Homo sapiens GN=RBM39 PE=1 SV=8	H0Y4X3_HUMAN		37 kDa	2	4	0	0	0	1.2			8	6	3	6	5.75	4.79167	0.00934064	0.119431		4	6	0	3.33333	0.57971	0.262514	0.466103	6	8	2	5.33333	0.927536	0.836314	0.908284	0	3	1.5	0.26087	0.154427	6	8	7	1.21739	0.744676	2	0	1	0.208696
216	DNA (cytosine-5)-methyltransferase OS=Homo sapiens GN=DNMT1 PE=3 SV=1	A0A024R7E3_HUMAN (+2)		190 kDa	0	0	0	0	3	0.6	1		9	14	0	0	5.75	5.75	0.143389	0.0645428		4	11	0	5	0.869565	0.884599	0.833588	17	4	3	8	1.3913	0.703377	0.570091	0	0	0	0	0.0287359	17	10	13.5	2.34783	0.0889805	0	0	0	0
291.1	cDNA FLJ39640 fis, clone SMINT2003386, highly similar to DNA REPLICATION LICENSING FACTOR MCM7 OS=Homo sapiens PE=2 SV=1	B3KUD7_HUMAN		69 kDa	0	5	0	0	0	1			14	9	0	0	5.75	5.75	0.18778	0.098909		9	13	0	7.33333	1.27536	0.773795	0.68323	11	11	0	7.33333	1.27536	0.769962	0.68323	0	0	0	0	0.0287359	5	2	3.5	0.608696	0.500891	0	0	0	0
7.2	SMC2 protein (Fragment) OS=Homo sapiens GN=SMC2 PE=2 SV=1	Q05BV1_HUMAN		89 kDa	0	0	0	0	0	0	1		11	10	0	0	5.25	5.25	0.0898123	0.0396364		9	6	4	6.33333	1.20635	0.786712	0.768684	7	7	11	8.33333	1.5873	0.449923	0.433242	0	0	0	0	0.0396364	18	21	19.5	3.71429	0.00468169	0	0	0	0
13.3	Signal transducer and activator of transcription 1-alpha/beta OS=Homo sapiens GN=STAT1 PE=1 SV=2	sp|P42224|STAT1_HUMAN		87 kDa	0	0	0	0	0	0	1		7	14	0	0	5.25	5.25	0.117646	0.0396364		22	24	0	15.3333	2.92063	0.239609	0.0307811	10	8	9	9	1.71429	0.390913	0.350062	0	0	0	0	0.0396364	21	15	18	3.42857	0.0094055	0	0	0	0
19	DNA mismatch repair protein Msh6 OS=Homo sapiens GN=MSH6 PE=1 SV=2	sp|P52701|MSH6_HUMAN		153 kDa	0	0	0	0	0	0	1		10	11	0	0	5.25	5.25	0.0898123	0.0396364		4	11	0	5	0.952381	0.957748	0.943055	12	10	7	9.66667	1.84127	0.29696	0.280103	0	0	0	0	0.0396364	17	18	17.5	3.33333	0.0118131	0	0	0	0
146	cDNA FLJ75085, highly similar to Homo sapiens glutaminyl-tRNA synthetase (QARS), mRNA OS=Homo sapiens PE=2 SV=1	A8K3A8_HUMAN (+2)		88 kDa	0	1	0	0	0	0.2	1		10	10	0	0	5	5	0.101326	0.0616199		9	9	0	6	1.2	0.822853	0.781406	11	8	0	6.33333	1.26667	0.773227	0.714773	0	0	0	0	0.0465264	1	2	1.5	0.3	0.223002	0	0	0	0
241	Cluster of Serine/threonine-protein phosphatase PP1-alpha catalytic subunit OS=Homo sapiens GN=PPP1CA PE=1 SV=1 (sp|P62136|PP1A_HUMAN)	sp|P62136|PP1A_HUMAN [8]		38 kDa	0	0	0	0	3	0.6	1		10	10	0	0	5	5	0.137625	0.0995268		10	14	2	8.66667	1.73333	0.453565	0.352019	10	9	12	10.3333	2.06667	0.187476	0.196533	0	0	0	0	0.0465264	11	6	8.5	1.7	0.371938	0	0	0	0
23.2	Cluster of E3 SUMO-protein ligase RanBP2 OS=Homo sapiens GN=RANBP2 PE=1 SV=2 (RBP2_HUMAN)	RBP2_HUMAN [4]		358 kDa	0	0	0	0	0	0	1		7	13	0	0	5	5	0.112323	0.0465264		13	10	0	7.66667	1.53333	0.613719	0.48502	11	8	4	7.66667	1.53333	0.54221	0.48502	0	0	0	0	0.0465264	9	8	8.5	1.7	0.371938	0	0	0	0
304	Isoform Short of Delta-1-pyrroline-5-carboxylate synthase OS=Homo sapiens GN=ALDH18A1	sp|P54886-2|P5CS_HUMAN (+1)		87 kDa	0	8	0	0	1	1.8			15	21	0	0	9	5	0.194015	0.0381944		20	28	0	16	1.77778	0.490135	0.175454	15	16	4	11.6667	1.2963	0.722199	0.57496	0	0	0	0	0.00346046	7	10	8.5	0.944444	0.909845	0	0	0	0
23.3	E3 SUMO-protein ligase RanBP2 OS=Homo sapiens GN=RANBP2 PE=1 SV=2	RBP2_HUMAN		358 kDa	0	0	0	0	0	0	1		7	12	0	0	4.75	4.75	0.107052	0.0545934		13	9	0	7.33333	1.54386	0.608113	0.489985	11	8	4	7.66667	1.61404	0.483458	0.440811	0	0	0	0	0.0545934	9	7	8	1.68421	0.395485	0	0	0	0
27	Nucleoporin 155kDa, isoform CRA_a OS=Homo sapiens GN=NUP155 PE=4 SV=1	A0A024R071_HUMAN (+2)		155 kDa	0	0	0	0	0	0	1		9	10	0	0	4.75	4.75	0.0899425	0.0545934		11	8	0	6.33333	1.33333	0.725253	0.661188	10	9	4	7.66667	1.61404	0.455281	0.440811	0	0	0	0	0.0545934	8	6	7	1.47368	0.54309	0	0	0	0
315	ATP synthase subunit beta, mitochondrial (Fragment) OS=Homo sapiens GN=ATP5B PE=1 SV=2	F8W0P7_HUMAN		28 kDa	0	6	0	0	0	1.2			14	8	0	0	5.5	4.58333	0.231793	0.136094		9	20	0	9.66667	1.75758	0.53732	0.312164	13	19	0	10.6667	1.93939	0.441446	0.222232	0	0	0	0	0.0337546	27	19	23	4.18182	0.00108261	0	0	0	0
316	Ribosomal protein L27a OS=Homo sapiens GN=RPL27A PE=2 SV=1	Q6NZ52_HUMAN		16 kDa	0	2	0	0	7	1.8			6	9	7	11	8.25	4.58333	0.00943008	0.0564139		7	7	7	7	0.848485	0.384408	0.763341	8	8	5	7	0.848485	0.458222	0.763341	5	6	5.5	0.666667	0.487234	14	11	12.5	1.51515	0.3715	1	11	6	0.872727
151	Cluster of Hexokinase 1, isoform CRA_c OS=Homo sapiens GN=HK1 PE=3 SV=1 (A0A024QZK7_HUMAN)	A0A024QZK7_HUMAN [10]		103 kDa	0	1	0	0	0	0.2	1		6	12	0	0	4.5	4.5	0.133385	0.083794		9	7	0	5.33333	1.18519	0.846731	0.808508	8	6	1	5	1.11111	0.900935	0.882765	0	0	0	0	0.0640332	7	3	5	1.11111	0.882765	0	0	0	0
152	Hexokinase 1, isoform CRA_c OS=Homo sapiens GN=HK1 PE=3 SV=1	A0A024QZK7_HUMAN (+8)		103 kDa	0	1	0	0	0	0.2	1		6	12	0	0	4.5	4.5	0.133385	0.083794		9	7	0	5.33333	1.18519	0.846731	0.808508	8	6	1	5	1.11111	0.900935	0.882765	0	0	0	0	0.0640332	7	3	5	1.11111	0.882765	0	0	0	0
152.1	Splicing factor, arginine/serine-rich 5, isoform CRA_a OS=Homo sapiens GN=SFRS5 PE=4 SV=1	A0A024R6D8_HUMAN (+1)		31 kDa	0	1	0	0	0	0.2	1		3	2	6	7	4.5	4.5	0.00506108	0.083794		4	4	4	4	0.888889	0.737048	0.877348	5	3	4	4	0.888889	0.750633	0.877348	1	3	2	0.444444	0.387657	3	7	5	1.11111	0.882765	2	5	3.5	0.933333
199	Serine/threonine-protein phosphatase PP1-alpha catalytic subunit OS=Homo sapiens GN=PPP1CA PE=1 SV=1	sp|P62136|PP1A_HUMAN		38 kDa	0	0	0	0	2	0.4	1		9	9	0	0	4.5	4.5	0.121401	0.106541		7	11	1	6.33333	1.40741	0.65963	0.608201	8	7	9	8	1.77778	0.311772	0.355641	0	0	0	0	0.0640332	8	2	5	1.11111	0.882765	0	0	0	0
203.1	ATP-dependent RNA helicase DDX50 OS=Homo sapiens GN=DDX50 PE=1 SV=1	A0A087WVC1_HUMAN (+2)		82 kDa	0	0	0	0	2	0.4	1		11	7	0	0	4.5	4.5	0.13604	0.106541		10	9	0	6.33333	1.40741	0.679161	0.608201	10	13	8	10.3333	2.2963	0.151086	0.150815	0	0	0	0	0.0640332	13	13	13	2.88889	0.0502706	0	0	0	0
20	Guanine nucleotide binding protein-like 3 (Nucleolar), isoform CRA_b OS=Homo sapiens GN=GNL3 PE=4 SV=1	A0A024R2Z6_HUMAN		61 kDa	0	0	0	0	0	0	1		9	9	0	0	4.5	4.5	0.0892243	0.0640332		8	14	0	7.33333	1.62963	0.563113	0.444574	11	6	4	7	1.55556	0.510815	0.494997	0	0	0	0	0.0640332	13	13	13	2.88889	0.0502706	0	0	0	0
20.3	Midasin OS=Homo sapiens GN=MDN1 PE=1 SV=2	MDN1_HUMAN		633 kDa	0	0	0	0	0	0	1		6	12	0	0	4.5	4.5	0.117646	0.0640332		10	6	0	5.33333	1.18519	0.849786	0.808508	13	10	2	8.33333	1.85185	0.420496	0.316835	0	0	0	0	0.0640332	12	11	11.5	2.55556	0.0945375	0	0	0	0
30	Cluster of Spectrin beta chain, non-erythrocytic 1 OS=Homo sapiens GN=SPTBN1 PE=1 SV=1 (A0A087WUZ3_HUMAN)	A0A087WUZ3_HUMAN [5]		275 kDa	0	0	0	0	0	0	1		7	11	0	0	4.5	4.5	0.101969	0.0640332		9	12	0	7	1.55556	0.595611	0.494997	11	5	7	7.66667	1.7037	0.412532	0.398166	0	0	0	0	0.0640332	0	0	0	0	0.0640332	0	0	0	0
32.2	Isoform 2 of Probable ubiquitin carboxyl-terminal hydrolase FAF-X OS=Homo sapiens GN=USP9X	sp|Q93008-1|USP9X_HUMAN (+1)		290 kDa	0	0	0	0	0	0	1		5	13	0	0	4.5	4.5	0.138925	0.0640332		7	9	0	5.33333	1.18519	0.853588	0.808508	7	9	2	6	1.33333	0.724798	0.671	0	0	0	0	0.0640332	1	3	2	0.444444	0.387657	0	0	0	0
34.3	Probable ATP-dependent RNA helicase YTHDC2 OS=Homo sapiens GN=YTHDC2 PE=1 SV=2	YTDC2_HUMAN		160 kDa	0	0	0	0	0	0	1		6	12	0	0	4.5	4.5	0.117646	0.0640332		6	9	0	5	1.11111	0.906689	0.882765	13	9	0	7.33333	1.62963	0.571263	0.444574	0	0	0	0	0.0640332	3	4	3.5	0.777778	0.751629	0	0	0	0
51	Isoform 2 of tRNA (cytosine(34)-C(5))-methyltransferase OS=Homo sapiens GN=NSUN2	sp|Q08J23-2|NSUN2_HUMAN (+1)		82 kDa	0	0	0	0	0	0	1		3	7	3	5	4.5	4.5	0.00106271	0.0640332		4	7	3	4.66667	1.03704	0.916666	0.960221	5	6	1	4	0.888889	0.781459	0.877348	0	2	1	0.222222	0.192487	0	1	0.5	0.111111	0.119037	0	1	0.5	0.133333
54	Far upstream element-binding protein 2 OS=Homo sapiens GN=KHSRP PE=1 SV=1	A0A087WTP3_HUMAN (+1)		73 kDa	0	0	0	0	0	0	1		3	4	6	5	4.5	4.5	9.58459e-05	0.0640332		2	2	2	2	0.444444	0.0221185	0.387657	2	4	8	4.66667	1.03704	0.924003	0.960221	0	2	1	0.222222	0.192487	9	7	8	1.77778	0.355641	0	2	1	0.266667
55.2	cDNA FLJ38393 fis, clone FEBRA2007212 OS=Homo sapiens PE=2 SV=1	B3KTJ9_HUMAN (+2)		103 kDa	0	0	0	0	0	0	1		5	9	0	4	4.5	4.5	0.027622	0.0640332		8	5	0	4.33333	0.962963	0.956866	0.959614	7	6	3	5.33333	1.18519	0.743293	0.808508	0	0	0	0	0.0640332	0	1	0.5	0.111111	0.119037	0	1	0.5	0.133333
108	Scaffold attachment factor B2 OS=Homo sapiens GN=SAFB2 PE=1 SV=1	SAFB2_HUMAN		107 kDa	0	0	0	0	0	0	1		6	5	4	3	4.5	4.5	9.58459e-05	0.0640332		9	5	0	4.66667	1.03704	0.945237	0.960221	5	7	14	8.66667	1.92593	0.144016	0.281561	1	4	2.5	0.555556	0.503202	0	0	0	0	0.0640332	0	2	1	0.266667
329	Cluster of DNA helicase (Fragment) OS=Homo sapiens GN=MCM7 PE=2 SV=1 (A0A0S2Z4A5_HUMAN)	A0A0S2Z4A5_HUMAN [3]		81 kDa	1	6	0	0	0	1.4			15	9	0	0	6	4.28571	0.228683	0.125217		11	15	0	8.66667	1.44444	0.661905	0.512723	12	13	1	8.66667	1.44444	0.642824	0.512723	0	0	0	0	0.0244555	7	3	5	0.833333	0.781406	0	0	0	0
24.1	Nuclear pore complex protein Nup205 OS=Homo sapiens GN=NUP205 PE=1 SV=3	NU205_HUMAN		228 kDa	0	0	0	0	0	0	1		6	11	0	0	4.25	4.25	0.111438	0.0750729		12	10	0	7.33333	1.72549	0.516489	0.400763	11	7	0	6	1.41176	0.689915	0.616472	0	0	0	0	0.0750729	9	9	9	2.11765	0.219994	0	0	0	0
61	RNA-binding protein 25 OS=Homo sapiens GN=RBM25 PE=1 SV=3	sp|P49756|RBM25_HUMAN		100 kDa	0	0	0	0	0	0	1		7	7	1	2	4.25	4.25	0.0193099	0.0750729		6	2	0	2.66667	0.627451	0.538782	0.59497	6	8	3	5.66667	1.33333	0.556687	0.681168	0	0	0	0	0.0750729	1	0	0.5	0.117647	0.137434	0	0	0	0
87.2	Isoform F of Constitutive coactivator of PPAR-gamma-like protein 1 OS=Homo sapiens GN=FAM120A	sp|Q9NZB2-6|F120A_HUMAN (+1)		125 kDa	0	0	0	0	0	0	1		3	11	0	3	4.25	4.25	0.0793354	0.0750729		4	1	0	1.66667	0.392157	0.423638	0.354125	5	6	3	4.66667	1.09804	0.890862	0.899634	0	1	0.5	0.117647	0.137434	0	0	0	0	0.0750729	0	0	0	0
331.2	Ribosomal protein L19 OS=Homo sapiens GN=RPL19 PE=1 SV=1	J3KTE4_HUMAN (+2)		23 kDa	1	2	0	0	3	1.2			3	4	6	7	5	4.16667	0.00810725	0.176111		5	4	4	4.33333	0.866667	0.576132	0.842977	4	6	9	6.33333	1.26667	0.449566	0.714773	7	4	5.5	1.1	0.887522	8	10	9	1.8	0.314739	7	12	9.5	2.28
334	Isoform 2 of 40S ribosomal protein S20 OS=Homo sapiens GN=RPS20	sp|P60866-2|RS20_HUMAN (+1)		16 kDa	3	3	0	0	1	1.4			7	4	3	9	5.75	4.10714	0.0189732	0.142202		4	4	8	5.33333	0.927536	0.841199	0.908284	3	3	8	4.66667	0.811594	0.634905	0.75836	2	2	2	0.347826	0.22375	3	7	5	0.869565	0.833588	3	7	5	1.04348
335	DNA helicase (Fragment) OS=Homo sapiens GN=MCM7 PE=2 SV=1	A0A0S2Z4A5_HUMAN (+1)		81 kDa	1	6	0	0	0	1.4			15	8	0	0	5.75	4.10714	0.246362	0.142202		11	15	0	8.66667	1.50725	0.630013	0.470436	12	13	1	8.66667	1.50725	0.60912	0.470436	0	0	0	0	0.0287359	7	3	5	0.869565	0.833588	0	0	0	0
153.2	Cluster of Heterogeneous nuclear ribonucleoprotein L-like isoform 2 (Fragment) OS=Homo sapiens GN=HNRPLL PE=2 SV=1 (A0A0S2Z5U3_HUMAN)	A0A0S2Z5U3_HUMAN [9]		64 kDa	0	1	0	0	0	0.2	1		6	5	2	3	4	4	0.0026033	0.113661		8	6	3	5.66667	1.41667	0.352413	0.624993	6	8	7	7	1.75	0.0521814	0.403259	0	1	0.5	0.125	0.158523	0	4	2	0.5	0.477162	0	1	0.5	0.15
13.6	Cluster of cDNA FLJ16830 fis, clone UTERU3022536, highly similar to Chromodomain helicase-DNA-binding protein 4 (EC 3.6.1.-) OS=Homo sapiens PE=2 SV=1 (B3KY63_HUMAN)	B3KY63_HUMAN [4]		215 kDa	0	0	0	0	0	0	1		7	9	0	0	4	4	0.0932713	0.0879756		10	9	0	6.33333	1.58333	0.570371	0.505144	12	9	6	9	2.25	0.171113	0.19242	0	0	0	0	0.0879756	27	17	22	5.5	0.000398353	0	0	0	0
28	Putative RNA-binding protein 15 OS=Homo sapiens GN=RBM15 PE=1 SV=1	A0A087WWP4_HUMAN (+3)		102 kDa	0	0	0	0	0	0	1		5	7	2	2	4	4	0.00747091	0.0879756		10	6	1	5.66667	1.41667	0.552108	0.624993	8	6	4	6	1.5	0.302783	0.562791	1	2	1.5	0.375	0.356695	1	4	2.5	0.625	0.605962	1	1	1	0.3
31	Spectrin beta chain, non-erythrocytic 1 OS=Homo sapiens GN=SPTBN1 PE=1 SV=1	A0A087WUZ3_HUMAN (+2)		275 kDa	0	0	0	0	0	0	1		6	10	0	0	4	4	0.105328	0.0879756		9	12	0	7	1.75	0.505385	0.403259	11	5	7	7.66667	1.91667	0.310754	0.318306	0	0	0	0	0.0879756	0	0	0	0	0.0879756	0	0	0	0
40.3	cDNA FLJ75008, highly similar to Homo sapiens proline-, glutamic acid-, leucine-rich protein 1 (PELP1), mRNA OS=Homo sapiens PE=2 SV=1	A8K548_HUMAN (+1)		120 kDa	0	0	0	0	0	0	1		7	9	0	0	4	4	0.0932713	0.0879756		8	7	0	5	1.25	0.785565	0.762866	7	6	0	4.33333	1.08333	0.924003	0.917404	0	0	0	0	0.0879756	9	9	9	2.25	0.19242	0	0	0	0
60	Catenin delta-1 OS=Homo sapiens GN=CTNND1 PE=1 SV=2	C9JZR2_HUMAN (+17)		105 kDa	0	0	0	0	0	0	1		7	9	0	0	4	4	0.0932713	0.0879756		7	9	0	5.33333	1.33333	0.725788	0.691723	7	5	1	4.33333	1.08333	0.919659	0.917404	0	0	0	0	0.0879756	2	2	2	0.5	0.477162	0	0	0	0
72	Tetratricopeptide repeat protein 37 OS=Homo sapiens GN=TTC37 PE=1 SV=1	TTC37_HUMAN		175 kDa	0	0	0	0	0	0	1		7	9	0	0	4	4	0.0932713	0.0879756		6	4	0	3.33333	0.833333	0.84039	0.827187	7	6	0	4.33333	1.08333	0.924003	0.917404	0	0	0	0	0.0879756	5	0	2.5	0.625	0.605962	0	0	0	0
82.1	cDNA FLJ55441, highly similar to Nuclear pore complex protein Nup133 OS=Homo sapiens PE=2 SV=1	B4E206_HUMAN (+1)		127 kDa	0	0	0	0	0	0	1		9	7	0	0	4	4	0.0932713	0.0879756		7	7	0	4.66667	1.16667	0.85196	0.838204	4	4	0	2.66667	0.666667	0.674368	0.649964	0	0	0	0	0.0879756	1	0	0.5	0.125	0.158523	0	0	0	0
94.2	Isoform 3 of YLP motif-containing protein 1 OS=Homo sapiens GN=YLPM1	sp|P49750-3|YLPM1_HUMAN (+2)		209 kDa	0	0	0	0	0	0	1		6	7	3	0	4	4	0.0236405	0.0879756		1	1	0	0.666667	0.166667	0.138318	0.186613	5	6	1	4	1	1	1	0	0	0	0	0.0879756	1	1	1	0.25	0.24911	0	0	0	0
342	Isoform 2 of Plectin OS=Homo sapiens GN=PLEC	sp|Q15149-2|PLEC_HUMAN (+7)		518 kDa	0	1	5	0	1	1.4			4	4	8	6	5.5	3.92857	0.0187118	0.161301		5	8	6	6.33333	1.15152	0.564614	0.822661	8	3	4	5	0.909091	0.781459	0.887522	8	4	6	1.09091	0.891744	6	2	4	0.727273	0.657797	3	3	3	0.654545
343	Serine hydroxymethyltransferase OS=Homo sapiens GN=SHMT2 PE=3 SV=1	A0A024RB99_HUMAN (+3)		53 kDa	5	3	0	0	0	1.6			12	13	0	0	6.25	3.90625	0.211577	0.130631		9	13	0	7.33333	1.17333	0.847538	0.783669	13	17	9	13	2.08	0.209836	0.139659	0	0	0	0	0.0208064	23	13	18	2.88	0.0195575	0	0	0	0
158.1	Unconventional myosin-Id OS=Homo sapiens GN=MYO1D PE=1 SV=2	MYO1D_HUMAN		116 kDa	0	0	0	0	1	0.2	1		4	8	1	2	3.75	3.75	0.0367025	0.132237		9	9	0	6	1.6	0.50143	0.510265	7	13	8	9.33333	2.48889	0.0676037	0.145695	0	0	0	0	0.103045	3	1	2	0.533333	0.527818	0	0	0	0
158.2	Nuclear pore complex protein Nup107 OS=Homo sapiens GN=NUP107 PE=1 SV=1	sp|P57740|NU107_HUMAN		106 kDa	0	1	0	0	0	0.2	1		6	9	0	0	3.75	3.75	0.117491	0.132237		3	6	0	3	0.8	0.81441	0.799726	10	6	0	5.33333	1.42222	0.678875	0.633783	0	0	0	0	0.103045	0	4	2	0.533333	0.527818	0	0	0	0
221	Eukaryotic translation initiation factor 3 subunit B OS=Homo sapiens GN=EIF3S9 PE=3 SV=1	A0A024R821_HUMAN (+5)		92 kDa	0	2	0	0	0	0.4	1		7	8	0	0	3.75	3.75	0.131688	0.164994		5	8	0	4.33333	1.15556	0.863768	0.854207	5	6	4	5	1.33333	0.653179	0.7027	0	0	0	0	0.103045	4	4	4	1.06667	0.936183	0	0	0	0
48.1	WD repeat domain 3, isoform CRA_b OS=Homo sapiens GN=WDR3 PE=2 SV=1	Q5TDG3_HUMAN (+1)		106 kDa	0	0	0	0	0	0	1		9	6	0	0	3.75	3.75	0.0995592	0.103045		7	6	1	4.66667	1.24444	0.778101	0.776255	10	8	1	6.33333	1.68889	0.494433	0.455639	0	0	0	0	0.103045	5	2	3.5	0.933333	0.934484	0	0	0	0
55	Elongator complex protein 1 OS=Homo sapiens PE=2 SV=1	B4E3I9_HUMAN (+4)		138 kDa	0	0	0	0	0	0	1		9	6	0	0	3.75	3.75	0.0995592	0.103045		7	6	0	4.33333	1.15556	0.863768	0.854207	12	8	0	6.66667	1.77778	0.496016	0.405632	0	0	0	0	0.103045	1	0	0.5	0.133333	0.182661	0	0	0	0
58	Isoform 2 of Protein unc-45 homolog A OS=Homo sapiens GN=UNC45A	sp|Q9H3U1-2|UN45A_HUMAN (+1)		102 kDa	0	0	0	0	0	0	1		5	10	0	0	3.75	3.75	0.117646	0.103045		6	6	0	4	1.06667	0.942367	0.936183	7	6	0	4.33333	1.15556	0.869413	0.854207	0	0	0	0	0.103045	4	4	4	1.06667	0.936183	0	0	0	0
69	U4/U6.U5 tri-snRNP-associated protein 1 OS=Homo sapiens GN=SART1 PE=1 SV=1	SNUT1_HUMAN		90 kDa	0	0	0	0	0	0	1		6	9	0	0	3.75	3.75	0.0995592	0.103045		6	2	0	2.66667	0.711111	0.736436	0.708454	10	6	1	5.66667	1.51111	0.601406	0.569628	0	0	0	0	0.103045	2	2	2	0.533333	0.527818	0	0	0	0
349	cDNA, FLJ94025, highly similar to Homo sapiens tripartite motif-containing 28 (TRIM28), mRNA OS=Homo sapiens PE=2 SV=1	B2R8R5_HUMAN (+1)		89 kDa	3	7	0	0	0	2			15	15	0	0	7.5	3.75	0.222849	0.0977912		14	22	0	12	1.6	0.571111	0.330009	15	13	3	10.3333	1.37778	0.656197	0.52393	0	0	0	0	0.00923722	18	17	17.5	2.33333	0.0514551	0	0	0	0
350	MICOS complex subunit MIC60 OS=Homo sapiens PE=2 SV=1	B4DQY2_HUMAN		79 kDa	0	4	0	0	4	1.6			11	13	0	0	6	3.75	0.218984	0.147881		5	14	0	6.33333	1.05556	0.952861	0.929838	11	13	15	13	2.16667	0.159558	0.123009	0	1	0.5	0.0833333	0.0494057	10	10	10	1.66667	0.343761	0	0	0	0
363	60S ribosomal protein L35a OS=Homo sapiens GN=RPL35A PE=1 SV=2	RL35A_HUMAN		13 kDa	1	0	1	0	5	1.4			6	5	7	2	5	3.57143	0.0385538	0.206764		3	6	3	4	0.8	0.541605	0.762866	6	6	18	10	2	0.22161	0.22182	0	0	0	0	0.0465264	6	6	6	1.2	0.781406	4	15	9.5	2.28
167	Exportin-1 OS=Homo sapiens GN=XPO1 PE=1 SV=1	XPO1_HUMAN		123 kDa	0	1	0	0	0	0.2	1		6	8	0	0	3.5	3.5	0.113482	0.153731		7	6	0	4.33333	1.2381	0.795521	0.790311	5	7	2	4.66667	1.33333	0.686411	0.714142	0	0	0	0	0.120633	22	13	17.5	5	0.00249228	0	0	0	0
324	CDW3/SMU1 OS=Homo sapiens GN=SMU1 PE=2 SV=1	A0MNN4_HUMAN (+1)		58 kDa	2	2	0	0	0	0.8	1		8	6	0	0	3.5	3.5	0.197022	0.274231		6	1	0	2.33333	0.666667	0.703276	0.676224	2	4	5	3.66667	1.04762	0.95039	0.956099	0	0	0	0	0.120633	10	8	9	2.57143	0.143562	0	0	0	0
325	CTP synthase 1 OS=Homo sapiens GN=CTPS1 PE=1 SV=2	sp|P17812|PYRG1_HUMAN		67 kDa	0	4	0	0	0	0.8	1		5	9	0	0	3.5	3.5	0.243123	0.274231		6	6	0	4	1.14286	0.877163	0.871102	5	7	4	5.33333	1.52381	0.524668	0.576606	0	0	0	0	0.120633	1	0	0.5	0.142857	0.210244	0	0	0	0
13.7	cDNA FLJ16830 fis, clone UTERU3022536, highly similar to Chromodomain helicase-DNA-binding protein 4 (EC 3.6.1.-) OS=Homo sapiens PE=2 SV=1	B3KY63_HUMAN		215 kDa	0	0	0	0	0	0	1		7	7	0	0	3.5	3.5	0.0892243	0.120633		10	9	0	6.33333	1.80952	0.4642	0.407857	12	9	6	9	2.57143	0.106302	0.143562	0	0	0	0	0.120633	27	16	21.5	6.14286	0.000295352	0	0	0	0
40	Isoform 2 of E3 ubiquitin-protein ligase TRIP12 OS=Homo sapiens GN=TRIP12	sp|Q14669-2|TRIPC_HUMAN (+2)		224 kDa	0	0	0	0	0	0	1		7	7	0	0	3.5	3.5	0.0892243	0.120633		8	10	0	6	1.71429	0.507001	0.459201	11	4	1	5.33333	1.52381	0.617296	0.576606	0	0	0	0	0.120633	8	4	6	1.71429	0.459201	0	0	0	0
49	cDNA FLJ30049 fis, clone ADRGL1000033, highly similar to 26S proteasome non-ATPase regulatory subunit 3 OS=Homo sapiens PE=2 SV=1	B3KNN7_HUMAN (+5)		57 kDa	0	0	0	0	0	0	1		7	7	0	0	3.5	3.5	0.0892243	0.120633		12	6	0	6	1.71429	0.535262	0.459201	11	4	3	6	1.71429	0.468157	0.459201	0	0	0	0	0.120633	3	1	2	0.571429	0.582611	0	0	0	0
57	cDNA, FLJ93619, highly similar to Homo sapiens PRP4 pre-mRNA processing factor 4 homolog (yeast) (PRPF4), mRNA OS=Homo sapiens PE=2 SV=1	B2R7V4_HUMAN (+5)		58 kDa	0	0	0	0	0	0	1		7	7	0	0	3.5	3.5	0.0892243	0.120633		8	8	0	5.33333	1.52381	0.599252	0.576606	9	9	0	6	1.71429	0.503096	0.459201	0	0	0	0	0.120633	2	0	1	0.285714	0.320533	0	0	0	0
68	cDNA FLJ77568 OS=Homo sapiens PE=2 SV=1	A8K6R5_HUMAN (+1)		98 kDa	0	0	0	0	0	0	1		6	8	0	0	3.5	3.5	0.0945078	0.120633		4	4	0	2.66667	0.761905	0.768574	0.770394	6	4	0	3.33333	0.952381	0.955646	0.955279	0	0	0	0	0.120633	1	5	3	0.857143	0.863793	0	0	0	0
68.1	SCC-112 protein, isoform CRA_b OS=Homo sapiens GN=PDS5A PE=2 SV=1	G1UI16_HUMAN (+1)		151 kDa	0	0	0	0	0	0	1		4	10	0	0	3.5	3.5	0.135572	0.120633		9	7	0	5.33333	1.52381	0.633108	0.576606	5	6	0	3.66667	1.04762	0.960455	0.956099	0	0	0	0	0.120633	1	2	1.5	0.428571	0.446521	0	0	0	0
74.2	Archain 1, isoform CRA_b OS=Homo sapiens GN=ARCN1 PE=2 SV=1	B0YIW5_HUMAN (+3)		57 kDa	0	0	0	0	0	0	1		8	6	0	0	3.5	3.5	0.0945078	0.120633		4	6	0	3.33333	0.952381	0.955646	0.955279	8	7	2	5.66667	1.61905	0.487406	0.515406	0	0	0	0	0.120633	4	0	2	0.571429	0.582611	0	0	0	0
77	Cluster of Isoform 2 of Ribosomal biogenesis protein LAS1L OS=Homo sapiens GN=LAS1L (sp|Q9Y4W2-2|LAS1L_HUMAN)	sp|Q9Y4W2-2|LAS1L_HUMAN [3]		81 kDa	0	0	0	0	0	0	1		7	7	0	0	3.5	3.5	0.0892243	0.120633		5	6	0	3.66667	1.04762	0.955646	0.956099	6	6	0	4	1.14286	0.870682	0.871102	0	0	0	0	0.120633	5	2	3.5	1	1	0	0	0	0
368.2	Serine/threonine-protein phosphatase PGAM5, mitochondrial OS=Homo sapiens GN=PGAM5 PE=1 SV=2	sp|Q96HS1|PGAM5_HUMAN		32 kDa	2	4	0	0	1	1.4			7	7	1	4	4.75	3.39286	0.0633907	0.233625		7	8	2	5.66667	1.19298	0.706899	0.794664	5	8	10	7.66667	1.61404	0.221537	0.440811	3	2	2.5	0.526316	0.457165	5	2	3.5	0.736842	0.695856	5	2	3.5	0.884211
372	40S ribosomal protein S25 OS=Homo sapiens GN=RPS25 PE=1 SV=1	RS25_HUMAN		14 kDa	3	4	2	0	8	3.4			5	5	15	20	11.25	3.30882	0.0668183	0.0496853		7	8	23	12.6667	1.12593	0.828295	0.780746	7	6	13	8.66667	0.77037	0.613467	0.580635	9	11	10	0.888889	0.795403	13	13	13	1.15556	0.732583	15	18	16.5	1.76
170	E3 ubiquitin/ISG15 ligase TRIM25 OS=Homo sapiens GN=TRIM25 PE=1 SV=2	TRI25_HUMAN		71 kDa	0	1	0	0	0	0.2	1		5	8	0	0	3.25	3.25	0.124591	0.178571		8	10	0	6	1.84615	0.463052	0.409903	4	6	3	4.33333	1.33333	0.676735	0.726097	0	0	0	0	0.141142	3	3	3	0.923077	0.930635	0	0	0	0
247	Serine/threonine-protein phosphatase PP1-beta catalytic subunit OS=Homo sapiens GN=PPP1CB PE=1 SV=3	PP1B_HUMAN (+1)		37 kDa	0	0	0	0	2	0.4	1		6	7	0	0	3.25	3.25	0.141236	0.219783		7	11	0	6	1.84615	0.467115	0.409903	7	5	7	6.33333	1.94872	0.238069	0.362064	0	0	0	0	0.141142	9	6	7.5	2.30769	0.22947	0	0	0	0
25.1	Probable rRNA-processing protein EBP2 OS=Homo sapiens GN=EBNA1BP2 PE=1 SV=2	EBP2_HUMAN (+2)		35 kDa	0	0	0	0	0	0	1		8	5	0	0	3.25	3.25	0.102962	0.141142		7	8	1	5.33333	1.64103	0.513804	0.520554	8	6	3	5.66667	1.74359	0.400788	0.462663	0	1	0.5	0.153846	0.241709	9	4	6.5	2	0.339912	3	2	2.5	0.923077
44.1	Very-long-chain 3-oxoacyl-CoA reductase OS=Homo sapiens GN=HSD17B12 PE=1 SV=2	sp|Q53GQ0|DHB12_HUMAN		34 kDa	0	0	0	0	0	0	1		8	5	0	0	3.25	3.25	0.102962	0.141142		8	7	0	5	1.53846	0.601832	0.583726	9	7	1	5.66667	1.74359	0.468467	0.462663	0	0	0	0	0.141142	5	4	4.5	1.38462	0.688514	0	0	0	0
44.2	U3 small nucleolar RNA-associated protein 15 homolog OS=Homo sapiens GN=UTP15 PE=1 SV=3	sp|Q8TED0|UTP15_HUMAN		58 kDa	0	0	0	0	0	0	1		8	5	0	0	3.25	3.25	0.102962	0.141142		8	7	0	5	1.53846	0.601832	0.583726	6	8	0	4.66667	1.4359	0.665054	0.65225	0	0	0	0	0.141142	5	6	5.5	1.69231	0.490956	0	0	0	0
77.1	Isoform 2 of Ribosomal biogenesis protein LAS1L OS=Homo sapiens GN=LAS1L	sp|Q9Y4W2-2|LAS1L_HUMAN (+1)		81 kDa	0	0	0	0	0	0	1		6	7	0	0	3.25	3.25	0.0907581	0.141142		5	6	0	3.66667	1.12821	0.884243	0.889006	6	6	0	4	1.23077	0.798852	0.805114	0	0	0	0	0.141142	5	2	3.5	1.07692	0.932642	0	0	0	0
79.2	Isoform 2 of CCR4-NOT transcription complex subunit 1 OS=Homo sapiens GN=CNOT1	sp|A5YKK6-2|CNOT1_HUMAN (+1)		266 kDa	0	0	0	0	0	0	1		4	9	0	0	3.25	3.25	0.126816	0.141142		3	3	0	2	0.615385	0.658454	0.641644	6	6	1	4.33333	1.33333	0.722825	0.726097	0	0	0	0	0.141142	6	1	3.5	1.07692	0.932642	0	0	0	0
90	DNA-directed RNA polymerase subunit beta OS=Homo sapiens GN=POLR2B PE=1 SV=2	C9J2Y9_HUMAN (+1)		133 kDa	0	0	0	0	0	0	1		5	8	0	0	3.25	3.25	0.102962	0.141142		5	1	0	2	0.615385	0.658454	0.641644	6	5	0	3.66667	1.12821	0.887699	0.889006	0	0	0	0	0.141142	2	1	1.5	0.461538	0.498125	0	0	0	0
107.2	A-kinase anchor protein 8 OS=Homo sapiens GN=AKAP8 PE=1 SV=1	AKAP8_HUMAN (+1)		76 kDa	0	0	0	0	0	0	1		4	6	2	1	3.25	3.25	0.0124611	0.141142		3	0	0	1	0.307692	0.207782	0.362715	5	8	1	4.66667	1.4359	0.538071	0.65225	0	0	0	0	0.141142	0	0	0	0	0.141142	0	0	0	0
385	Lamin-B1 OS=Homo sapiens GN=LMNB1 PE=1 SV=2	LMNB1_HUMAN		66 kDa	0	5	0	0	16	4.2			28	24	0	0	13	3.09524	0.279488	0.0407123		18	22	0	13.3333	1.02564	0.976075	0.950067	26	21	32	26.3333	2.02564	0.211978	0.0363852	0	0	0	0	0.000245462	53	53	53	4.07692	5.39033e-07	1	0	0.5	0.0461538
387	Cluster of Nucleophosmin isoform 2 (Fragment) OS=Homo sapiens GN=NPM1 PE=2 SV=1 (A0A0S2Z491_HUMAN)	A0A0S2Z491_HUMAN [4]		33 kDa	1	1	1	0	8	2.2			3	2	11	11	6.75	3.06818	0.138961	0.162674		7	12	10	9.66667	1.4321	0.397917	0.495823	5	9	65	26.3333	3.90123	0.287658	0.000665053	8	6	7	1.03704	0.94977	57	59	58	8.59259	2.42136e-11	13	21	17	3.02222
388	Nucleophosmin isoform 2 (Fragment) OS=Homo sapiens GN=NPM1 PE=2 SV=1	A0A0S2Z491_HUMAN (+1)		33 kDa	1	1	1	0	8	2.2			3	2	11	11	6.75	3.06818	0.138961	0.162674		7	12	10	9.66667	1.4321	0.397917	0.495823	5	9	65	26.3333	3.90123	0.287658	0.000665053	8	6	7	1.03704	0.94977	57	59	58	8.59259	2.42136e-11	13	21	17	3.02222
389	Uncharacterized protein (Fragment) OS=Homo sapiens PE=4 SV=2	H3BN98_HUMAN		27 kDa	3	4	0	0	4	2.2			6	4	7	10	6.75	3.06818	0.0196683	0.162674		7	8	10	8.33333	1.23457	0.382089	0.701459	8	7	11	8.66667	1.28395	0.332842	0.645709	0	3	1.5	0.222222	0.0930374	7	11	9	1.33333	0.592808	5	9	7	1.24444
390	Cluster of 40S ribosomal protein S16 OS=Homo sapiens GN=RPS16 PE=1 SV=2 (RS16_HUMAN)	RS16_HUMAN [2]		16 kDa	4	7	0	0	7	3.6			11	9	10	14	11	3.05556	0.00795092	0.0644971		9	10	17	12	1.09091	0.701535	0.84146	12	12	23	15.6667	1.42424	0.219219	0.382366	6	11	8.5	0.772727	0.589353	10	14	12	1.09091	0.84146	8	21	14.5	1.58182
391	40S ribosomal protein S16 OS=Homo sapiens GN=RPS16 PE=1 SV=2	RS16_HUMAN		16 kDa	4	7	0	0	7	3.6			11	9	10	14	11	3.05556	0.00795092	0.0644971		9	10	17	12	1.09091	0.701535	0.84146	12	12	23	15.6667	1.42424	0.219219	0.382366	6	11	8.5	0.772727	0.589353	10	14	12	1.09091	0.84146	8	21	14.5	1.58182
392	Cluster of Cell division cycle 2, G1 to S and G2 to M, isoform CRA_a OS=Homo sapiens GN=CDC2 PE=1 SV=1 (A0A024QZP7_HUMAN)	A0A024QZP7_HUMAN [35]		34 kDa	1	6	0	0	2	1.8			9	12	0	1	5.5	3.05556	0.241039	0.218596		14	9	0	7.66667	1.39394	0.676735	0.577321	10	12	9	10.3333	1.87879	0.234535	0.249429	0	1	0.5	0.0909091	0.0664295	13	8	10.5	1.90909	0.235501	1	0	0.5	0.109091
175	3-ketoacyl-CoA thiolase, mitochondrial OS=Homo sapiens GN=ACAA2 PE=1 SV=1	A0A0B4J2A4_HUMAN (+3)		42 kDa	0	1	0	0	0	0.2	1		6	6	0	0	3	3	0.111496	0.207239		5	5	0	3.33333	1.11111	0.898273	0.90806	5	2	0	2.33333	0.777778	0.79085	0.805409	0	0	0	0	0.165038	0	0	0	0	0.165038	0	0	0	0
254	Ribosomal protein, large, P2, isoform CRA_a OS=Homo sapiens GN=RPLP2 PE=3 SV=1	A0A024RCA7_HUMAN (+1)		12 kDa	1	0	0	0	1	0.4	1		2	6	2	2	3	3	0.0256821	0.253237		2	5	2	3	1	1	1	5	7	16	9.33333	3.11111	0.0938958	0.0887186	1	2	1.5	0.5	0.554513	26	20	23	7.66667	6.85764e-05	1	5	3	1.2
306	Serine/threonine-protein phosphatase OS=Homo sapiens GN=PPP1CC PE=3 SV=1	A0A024RBP2_HUMAN (+3)		37 kDa	0	0	0	0	3	0.6	1		5	7	0	0	3	3	0.201974	0.302616		7	12	2	7	2.33333	0.267162	0.243678	7	5	7	6.33333	2.11111	0.18649	0.318514	0	0	0	0	0.165038	8	2	5	1.66667	0.525693	0	0	0	0
308	cDNA, FLJ95650, highly similar to Homo sapiens karyopherin (importin) beta 1 (KPNB1), mRNA OS=Homo sapiens PE=2 SV=1	B2RBR9_HUMAN (+1)		97 kDa	2	1	0	0	0	0.6	1		4	6	1	1	3	3	0.0788496	0.302616		4	2	0	2	0.666667	0.590716	0.704976	6	3	1	3.33333	1.11111	0.867031	0.90806	1	1	1	0.333333	0.409726	17	19	18	6	0.00111203	0	0	0	0
310	ATP-dependent 6-phosphofructokinase, liver type OS=Homo sapiens GN=PFKL PE=1 SV=6	sp|P17858|PFKAL_HUMAN		85 kDa	0	1	0	0	2	0.6	1		4	8	0	0	3	3	0.210701	0.302616		6	5	0	3.66667	1.22222	0.817869	0.82076	4	3	8	5	1.66667	0.476709	0.525693	0	0	0	0	0.165038	6	6	6	2	0.362666	0	0	0	0
19.3	HEAT repeat containing 1 OS=Homo sapiens GN=HEATR1 PE=2 SV=1	B2RWN5_HUMAN		242 kDa	0	0	0	0	0	0	1		2	10	0	0	3	3	0.194457	0.165038		11	10	0	7	2.33333	0.370863	0.243678	9	8	4	7	2.33333	0.252451	0.243678	0	0	0	0	0.165038	16	9	12.5	4.16667	0.0196121	0	0	0	0
39	cDNA FLJ78655, highly similar to Homo sapiens exportin 5 (XPO5), mRNA OS=Homo sapiens PE=2 SV=1	A8K5Y7_HUMAN (+1)		136 kDa	0	0	0	0	0	0	1		4	6	0	2	3	3	0.0331455	0.165038		5	5	0	3.33333	1.11111	0.878273	0.90806	3	4	0	2.33333	0.777778	0.730364	0.805409	0	0	0	0	0.165038	13	12	12.5	4.16667	0.0196121	0	0	0	0
41.1	Isoform 4 of Nucleolar protein 6 OS=Homo sapiens GN=NOL6	sp|Q9H6R4-4|NOL6_HUMAN (+1)		127 kDa	0	0	0	0	0	0	1		6	6	0	0	3	3	0.0892243	0.165038		7	8	0	5	1.66667	0.526313	0.525693	10	6	3	6.33333	2.11111	0.265631	0.318514	0	0	0	0	0.165038	7	3	5	1.66667	0.525693	0	0	0	0
42.1	DEAD box polypeptide 27 OS=Homo sapiens GN=DDX27 PE=2 SV=1	B3GQE6_HUMAN (+2)		87 kDa	0	0	0	0	0	0	1		5	6	1	0	3	3	0.0533569	0.165038		7	3	0	3.33333	1.11111	0.8963	0.90806	6	7	2	5	1.66667	0.397027	0.525693	0	0	0	0	0.165038	9	7	8	2.66667	0.160073	1	0	0.5	0.2
55.1	Pachytene checkpoint protein 2 homolog OS=Homo sapiens GN=TRIP13 PE=1 SV=2	sp|Q15645|PCH2_HUMAN		49 kDa	0	0	0	0	0	0	1		5	7	0	0	3	3	0.0964106	0.165038		7	8	0	5	1.66667	0.531578	0.525693	7	8	1	5.33333	1.77778	0.440925	0.465997	0	0	0	0	0.165038	6	3	4.5	1.5	0.625773	0	0	0	0
95	Metadherin, isoform CRA_a OS=Homo sapiens GN=MTDH PE=4 SV=1	A0A024R9D2_HUMAN (+1)		64 kDa	0	0	0	0	0	0	1		6	5	1	0	3	3	0.0533569	0.165038		4	4	0	2.66667	0.888889	0.878273	0.904162	6	4	0	3.33333	1.11111	0.88961	0.90806	0	0	0	0	0.165038	2	1	1.5	0.5	0.554513	0	0	0	0
101	28S ribosomal protein S22, mitochondrial OS=Homo sapiens GN=MRPS22 PE=1 SV=1	G5E9V5_HUMAN (+2)		41 kDa	0	0	0	0	0	0	1		7	5	0	0	3	3	0.0964106	0.165038		4	3	0	2.33333	0.777778	0.786555	0.805409	6	5	1	4	1.33333	0.701535	0.738623	0	0	0	0	0.165038	0	0	0	0	0.165038	0	0	0	0
105	DNA dC->dU-editing enzyme APOBEC-3B OS=Homo sapiens GN=APOBEC3B PE=1 SV=1	B0QYD3_HUMAN (+2)		57 kDa	0	0	0	0	0	0	1		5	7	0	0	3	3	0.0964106	0.165038		6	5	0	3.66667	1.22222	0.809008	0.82076	6	5	0	3.66667	1.22222	0.809008	0.82076	0	0	0	0	0.165038	0	0	0	0	0.165038	0	0	0	0
393	40S ribosomal protein S17 OS=Homo sapiens GN=RPS17 PE=1 SV=2	RS17_HUMAN		16 kDa	1	4	0	0	0	1			5	5	1	1	3	3	0.179658	0.409726		5	7	4	5.33333	1.77778	0.193236	0.465997	4	5	9	6	2	0.169713	0.362666	0	0	0	0	0.165038	8	7	7.5	2.5	0.198017	0	3	1.5	0.6
394	Cluster of 60S ribosomal protein L23a OS=Homo sapiens GN=RPL23A PE=1 SV=1 (RL23A_HUMAN)	RL23A_HUMAN [3]		18 kDa	2	3	7	0	6	3.6			7	9	18	9	10.75	2.98611	0.0289319	0.0720834		11	7	14	10.6667	0.992248	0.981235	0.98626	13	11	21	15	1.39535	0.322807	0.418875	7	8	7.5	0.697674	0.469197	16	21	18.5	1.72093	0.16343	9	22	15.5	1.73023
395	60S ribosomal protein L23a OS=Homo sapiens GN=RPL23A PE=1 SV=1	RL23A_HUMAN		18 kDa	2	3	7	0	6	3.6			7	9	18	9	10.75	2.98611	0.0289319	0.0720834		11	7	14	10.6667	0.992248	0.981235	0.98626	13	11	21	15	1.39535	0.322807	0.418875	7	8	7.5	0.697674	0.469197	16	21	18.5	1.72093	0.16343	9	22	15.5	1.73023
396	Cluster of Clathrin heavy chain OS=Homo sapiens GN=CLTC PE=1 SV=1 (A0A087WVQ6_HUMAN)	A0A087WVQ6_HUMAN [4]		192 kDa	14	20	0	0	5	7.8			41	46	2	4	23.25	2.98077	0.212308	0.00613016		52	53	5	36.6667	1.57706	0.515824	0.0869241	45	38	31	38	1.63441	0.349606	0.0624309	1	3	2	0.0860215	1.39133e-05	32	30	31	1.33333	0.300679	3	1	2	0.103226
396.1	Clathrin heavy chain OS=Homo sapiens GN=CLTC PE=1 SV=1	A0A087WVQ6_HUMAN (+2)		192 kDa	14	20	0	0	5	7.8			41	46	2	4	23.25	2.98077	0.212308	0.00613016		52	53	5	36.6667	1.57706	0.515824	0.0869241	45	38	31	38	1.63441	0.349606	0.0624309	1	3	2	0.0860215	1.39133e-05	32	30	31	1.33333	0.300679	3	1	2	0.103226
397	Isocitrate dehydrogenase [NAD] subunit, mitochondrial OS=Homo sapiens GN=IDH3B PE=1 SV=1	A0A087WZN1_HUMAN (+1)		42 kDa	0	4	0	0	4	1.6			7	8	2	2	4.75	2.96875	0.122182	0.269705		8	12	1	7	1.47368	0.524385	0.54309	12	8	7	9	1.89474	0.121967	0.281224	1	0	0.5	0.105263	0.10301	14	9	11.5	2.42105	0.109816	0	1	0.5	0.126316
400	60S ribosomal protein L12 OS=Homo sapiens GN=RPL12 PE=1 SV=1	sp|P30050|RL12_HUMAN		18 kDa	3	3	0	0	6	2.4			5	7	4	12	7	2.91667	0.056458	0.166951		8	8	8	8	1.14286	0.654853	0.808311	9	7	28	14.6667	2.09524	0.25615	0.111775	7	4	5.5	0.785714	0.69338	29	18	23.5	3.35714	0.0030455	4	13	8.5	1.45714
401	Eukaryotic translation initiation factor 2 subunit 1 OS=Homo sapiens GN=EIF2S1 PE=1 SV=3	IF2A_HUMAN (+1)		36 kDa	0	0	1	0	5	1.2			4	4	2	4	3.5	2.91667	0.0931414	0.369353		1	4	4	3	0.857143	0.646229	0.863793	4	3	8	5	1.42857	0.335536	0.64286	1	1	1	0.285714	0.320533	17	15	16	4.57143	0.00538614	1	4	2.5	0.857143
402	Cluster of RNA-binding protein EWS OS=Homo sapiens GN=EWSR1 PE=1 SV=1 (B0QYK0_HUMAN)	B0QYK0_HUMAN [7]		65 kDa	6	0	0	0	0	1.2			5	3	3	3	3.5	2.91667	0.151732	0.369353		3	3	1	2.33333	0.666667	0.210796	0.676224	3	6	5	4.66667	1.33333	0.272179	0.714142	0	1	0.5	0.142857	0.210244	5	3	4	1.14286	0.871102	1	2	1.5	0.514286
403	Dolichyl-diphosphooligosaccharide--protein glycosyltransferase 48 kDa subunit OS=Homo sapiens GN=DDOST PE=3 SV=1	A0A024RAD5_HUMAN (+3)		51 kDa	0	1	0	0	2	0.6			3	2	1	1	1.75	2.91667	0.105298	0.579115		3	5	2	3.33333	1.90476	0.149464	0.550217	3	4	5	4	2.28571	0.0293332	0.415599	0	0	0	0	0.356767	11	9	10	5.71429	0.0213195	0	0	0	0
405	Isoform Beta-1 of DNA topoisomerase 2-beta OS=Homo sapiens GN=TOP2B	sp|Q02880-2|TOP2B_HUMAN (+1)		183 kDa	0	1	17	0	5	4.6			20	17	11	4	13	2.82609	0.123945	0.0537901		21	22	19	20.6667	1.58974	0.130942	0.197481	22	19	35	25.3333	1.94872	0.0893561	0.0502698	3	7	5	0.384615	0.0696472	52	52	52	4	8.69469e-07	19	11	15	1.38462
406	Cluster of HCG1994130, isoform CRA_a OS=Homo sapiens GN=hCG_1994130 PE=2 SV=1 (B2R4W8_HUMAN)	B2R4W8_HUMAN [3]		15 kDa	4	6	0	0	8	3.6			9	8	8	15	10	2.77778	0.029142	0.10005		10	13	15	12.6667	1.26667	0.304851	0.590957	10	10	15	11.6667	1.16667	0.523505	0.731797	0	4	2	0.2	0.0274882	10	12	11	1.1	0.834802	9	15	12	1.44
407	HCG1994130, isoform CRA_a OS=Homo sapiens GN=hCG_1994130 PE=2 SV=1	B2R4W8_HUMAN (+1)		15 kDa	4	6	0	0	8	3.6			9	8	8	15	10	2.77778	0.029142	0.10005		10	13	15	12.6667	1.26667	0.304851	0.590957	10	10	15	11.6667	1.16667	0.523505	0.731797	0	4	2	0.2	0.0274882	9	10	9.5	0.95	0.914124	9	14	11.5	1.38
408.1	Lamin-B2 OS=Homo sapiens GN=LMNB2 PE=1 SV=4	LMNB2_HUMAN		70 kDa	0	3	0	0	11	2.8			14	17	0	0	7.75	2.76786	0.321896	0.156631		14	17	0	10.3333	1.33333	0.723888	0.56377	16	14	24	18	2.32258	0.144116	0.0489461	0	0	0	0	0.00784685	19	25	22	2.83871	0.0100285	0	0	0	0
178	Mediator of DNA damage checkpoint protein 1 OS=Homo sapiens GN=MDC1 PE=1 SV=3	sp|Q14676|MDC1_HUMAN		227 kDa	0	0	0	0	1	0.2	1		3	3	5	0	2.75	2.75	0.0292454	0.240278		8	12	5	8.33333	3.0303	0.0442256	0.116714	9	7	9	8.33333	3.0303	0.00879696	0.116714	0	5	2.5	0.909091	0.926017	14	15	14.5	5.27273	0.00551841	6	2	4	1.74545
178.2	Cluster of Isoform 2 of Aminoacyl tRNA synthase complex-interacting multifunctional protein 1 OS=Homo sapiens GN=AIMP1 (sp|Q12904-2|AIMP1_HUMAN)	sp|Q12904-2|AIMP1_HUMAN [3]		37 kDa	0	1	0	0	0	0.2	1		6	5	0	0	2.75	2.75	0.116486	0.240278		6	3	0	3	1.09091	0.920587	0.928438	3	7	1	3.66667	1.33333	0.718319	0.75179	0	0	0	0	0.192852	0	0	0	0	0.192852	0	0	0	0
179	Isoform 2 of Aminoacyl tRNA synthase complex-interacting multifunctional protein 1 OS=Homo sapiens GN=AIMP1	sp|Q12904-2|AIMP1_HUMAN (+1)		37 kDa	0	1	0	0	0	0.2	1		6	5	0	0	2.75	2.75	0.116486	0.240278		6	3	0	3	1.09091	0.920587	0.928438	3	7	1	3.66667	1.33333	0.718319	0.75179	0	0	0	0	0.192852	0	0	0	0	0.192852	0	0	0	0
261	Chaperonin containing TCP1, subunit 8 (Theta) variant (Fragment) OS=Homo sapiens PE=2 SV=1	Q53HU0_HUMAN (+1)		60 kDa	0	2	0	0	0	0.4	1		5	2	2	2	2.75	2.75	0.0217652	0.291422		2	4	0	2	0.727273	0.592246	0.772602	3	3	5	3.66667	1.33333	0.421827	0.75179	0	0	0	0	0.192852	11	10	10.5	3.81818	0.0421676	1	0	0.5	0.218182
368.1	IK cytokine, down-regulator of HLA II OS=Homo sapiens GN=IK PE=2 SV=1	Q95HA6_HUMAN (+2)		66 kDa	3	1	0	0	0	0.8	1		4	3	2	2	2.75	2.75	0.0416747	0.402791		3	5	0	2.66667	0.969697	0.952861	0.975589	6	4	1	3.66667	1.33333	0.524668	0.75179	0	0	0	0	0.192852	1	7	4	1.45455	0.672076	1	0	0.5	0.218182
19.1	NAT10 protein (Fragment) OS=Homo sapiens GN=NAT10 PE=2 SV=1	Q05CW7_HUMAN		62 kDa	0	0	0	0	0	0	1		6	5	0	0	2.75	2.75	0.0913662	0.192852		0	5	0	1.66667	0.606061	0.664425	0.668145	6	5	0	3.66667	1.33333	0.72355	0.75179	0	0	0	0	0.192852	0	6	3	1.09091	0.928438	0	0	0	0
28.1	DNA damage-binding protein 1 OS=Homo sapiens GN=DDB1 PE=1 SV=1	sp|Q16531|DDB1_HUMAN		127 kDa	0	0	0	0	0	0	1		5	6	0	0	2.75	2.75	0.0913662	0.192852		5	4	1	3.33333	1.21212	0.796481	0.837367	7	6	6	6.33333	2.30303	0.120152	0.277438	0	0	0	0	0.192852	17	8	12.5	4.54545	0.0155784	0	0	0	0
39.1	Isoform 3 of Apoptosis-inducing factor 1, mitochondrial OS=Homo sapiens GN=AIFM1	sp|O95831-3|AIFM1_HUMAN (+1)		66 kDa	0	0	0	0	0	0	1		5	6	0	0	2.75	2.75	0.0913662	0.192852		6	5	0	3.66667	1.33333	0.72355	0.75179	7	5	6	6	2.18182	0.157267	0.31777	0	0	0	0	0.192852	9	11	10	3.63636	0.0536667	0	0	0	0
52	cDNA FLJ12434 fis, clone NT2RM1000037, highly similar to Homo sapiens KIAA0690 protein OS=Homo sapiens PE=2 SV=1	B3KMR5_HUMAN (+3)		144 kDa	0	0	0	0	0	0	1		2	6	0	3	2.75	2.75	0.0407047	0.192852		5	3	2	3.33333	1.21212	0.738537	0.837367	5	5	2	4	1.45455	0.495004	0.672076	0	0	0	0	0.192852	7	7	7	2.54545	0.209824	1	0	0.5	0.218182
65.2	Isoform 2 of 5'-nucleotidase domain-containing protein 2 OS=Homo sapiens GN=NT5DC2	sp|Q9H857-2|NT5D2_HUMAN (+1)		64 kDa	0	0	0	0	0	0	1		7	4	0	0	2.75	2.75	0.108358	0.192852		5	4	0	3	1.09091	0.920587	0.928438	6	6	3	5	1.81818	0.349417	0.469166	0	0	0	0	0.192852	9	3	6	2.18182	0.31777	0	0	0	0
74.1	Spectrin, alpha, non-erythrocytic 1 (Alpha-fodrin), isoform CRA_g OS=Homo sapiens GN=SPTAN1 PE=4 SV=1	A0A024R889_HUMAN (+5)		282 kDa	0	0	0	0	0	0	1		3	8	0	0	2.75	2.75	0.141109	0.192852		7	6	0	4.33333	1.57576	0.606922	0.598405	9	3	3	5	1.81818	0.456703	0.469166	0	0	0	0	0.192852	0	0	0	0	0.192852	0	0	0	0
75	Cluster of Periodic tryptophan protein 2 homolog OS=Homo sapiens GN=PWP2 PE=2 SV=2 (PWP2_HUMAN)	PWP2_HUMAN [2]		102 kDa	0	0	0	0	0	0	1		5	6	0	0	2.75	2.75	0.0913662	0.192852		3	3	0	2	0.727273	0.732001	0.772602	7	3	1	3.66667	1.33333	0.718319	0.75179	0	0	0	0	0.192852	7	4	5.5	2	0.387453	0	0	0	0
83.1	Valyl-tRNA synthetase, isoform CRA_a OS=Homo sapiens GN=VARS PE=3 SV=1	A0A024RCN6_HUMAN (+1)		140 kDa	0	0	0	0	0	0	1		5	4	1	1	2.75	2.75	0.0189127	0.192852		6	2	0	2.66667	0.969697	0.966966	0.975589	3	5	1	3	1.09091	0.878637	0.928438	0	0	0	0	0.192852	3	6	4.5	1.63636	0.563848	1	1	1	0.436364
93	DNA-directed RNA polymerase, mitochondrial OS=Homo sapiens GN=POLRMT PE=1 SV=2	RPOM_HUMAN		139 kDa	0	0	0	0	0	0	1		4	7	0	0	2.75	2.75	0.108358	0.192852		4	2	0	2	0.727273	0.750633	0.772602	6	5	2	4.33333	1.57576	0.513138	0.598405	0	0	0	0	0.192852	0	2	1	0.363636	0.461956	0	0	0	0
96.1	Cluster of Isoform 2 of Ubiquitin carboxyl-terminal hydrolase 10 OS=Homo sapiens GN=USP10 (sp|Q14694-2|UBP10_HUMAN)	sp|Q14694-2|UBP10_HUMAN [4]		93 kDa	0	0	0	0	0	0	1		5	5	1	0	2.75	2.75	0.0488075	0.192852		4	4	0	2.66667	0.969697	0.966966	0.975589	4	5	0	3	1.09091	0.906024	0.928438	0	0	0	0	0.192852	1	3	2	0.727273	0.772602	0	0	0	0
97	Isoform 2 of Ubiquitin carboxyl-terminal hydrolase 10 OS=Homo sapiens GN=USP10	sp|Q14694-2|UBP10_HUMAN (+2)		93 kDa	0	0	0	0	0	0	1		5	5	1	0	2.75	2.75	0.0488075	0.192852		4	4	0	2.66667	0.969697	0.966966	0.975589	4	5	0	3	1.09091	0.906024	0.928438	0	0	0	0	0.192852	1	3	2	0.727273	0.772602	0	0	0	0
103	Mitochondrial ribosomal protein S2, isoform CRA_a OS=Homo sapiens GN=MRPS2 PE=3 SV=1	A0A024R8D4_HUMAN (+1)		36 kDa	0	0	0	0	0	0	1		6	5	0	0	2.75	2.75	0.0913662	0.192852		7	3	0	3.33333	1.21212	0.827635	0.837367	3	4	1	2.66667	0.969697	0.968886	0.975589	0	0	0	0	0.192852	0	0	0	0	0.192852	0	0	0	0
409	X-ray repair complementing defective repair in Chinese hamster cells 6 (Ku autoantigen, 70kDa), isoform CRA_a OS=Homo sapiens GN=XRCC6 PE=4 SV=1	A0A024R1N4_HUMAN (+1)		70 kDa	3	9	11	0	20	8.6			32	34	22	6	23.5	2.73256	0.066443	0.00945185		27	45	29	33.6667	1.43262	0.307186	0.185168	42	36	55	44.3333	1.88652	0.0664151	0.0120002	2	19	10.5	0.446809	0.0284235	69	96	82.5	3.51064	5.33339e-09	23	20	21.5	1.09787
409.1	Cluster of HCG2005638, isoform CRA_a OS=Homo sapiens GN=hCG_2005638 PE=4 SV=1 (A0A024RCM3_HUMAN)	A0A024RCM3_HUMAN [4]		49 kDa	1	3	0	0	2	1.2			6	4	2	1	3.25	2.70833	0.125099	0.415507		5	4	3	4	1.23077	0.614606	0.805114	5	7	12	8	2.46154	0.0812672	0.186972	0	1	0.5	0.153846	0.241709	13	12	12.5	3.84615	0.024393	1	2	1.5	0.553846
410	HCG2005638, isoform CRA_a OS=Homo sapiens GN=hCG_2005638 PE=4 SV=1	A0A024RCM3_HUMAN (+2)		49 kDa	1	3	0	0	2	1.2			6	4	2	1	3.25	2.70833	0.125099	0.415507		5	4	3	4	1.23077	0.614606	0.805114	5	7	11	7.66667	2.35897	0.0755113	0.214452	0	1	0.5	0.153846	0.241709	11	11	11	3.38462	0.0497212	1	2	1.5	0.553846
411	Epididymis luminal secretory protein 52 OS=Homo sapiens GN=EL52 PE=2 SV=1	K9JA46_HUMAN (+2)		85 kDa	7	10	1	0	2	4			13	17	6	7	10.75	2.6875	0.0696255	0.094322		13	14	5	10.6667	0.992248	0.983719	0.98626	14	13	7	11.3333	1.05426	0.876701	0.905377	4	5	4.5	0.418605	0.12798	10	11	10.5	0.976744	0.95865	6	4	5	0.55814
413	X-ray repair cross-complementing protein 5 OS=Homo sapiens GN=XRCC5 PE=1 SV=3	XRCC5_HUMAN		83 kDa	5	6	3	0	13	5.4			25	21	11	1	14.5	2.68519	0.130887	0.0483325		17	25	20	20.6667	1.42529	0.396675	0.310649	28	25	36	29.6667	2.04598	0.0802496	0.0242553	1	3	2	0.137931	0.00235928	55	65	60	4.13793	7.47058e-08	17	7	12	0.993103
418	ATP synthase subunit O, mitochondrial OS=Homo sapiens GN=ATP5O PE=1 SV=1	ATPO_HUMAN		23 kDa	4	5	0	0	7	3.2			8	7	9	10	8.5	2.65625	0.0159615	0.146834		8	10	6	8	0.941176	0.701535	0.907451	7	8	18	11	1.29412	0.447718	0.589353	8	7	7.5	0.882353	0.813617	7	10	8.5	1	1	14	13	13.5	1.90588
420	Cell division cycle 2, G1 to S and G2 to M, isoform CRA_a OS=Homo sapiens GN=CDC2 PE=1 SV=1	A0A024QZP7_HUMAN		34 kDa	1	6	0	0	2	1.8			8	10	0	1	4.75	2.63889	0.281754	0.30804		11	7	0	6	1.26316	0.766952	0.726075	9	10	8	9	1.89474	0.214763	0.281224	0	1	0.5	0.105263	0.10301	11	8	9.5	2	0.235232	1	0	0.5	0.126316
422	Cluster of cDNA FLJ78244, highly similar to Homo sapiens eukaryotic translation initiation factor 4A, isoform 1 (EIF4A1), mRNA OS=Homo sapiens PE=2 SV=1 (A8K7F6_HUMAN)	A8K7F6_HUMAN [4]		46 kDa	3	9	1	0	9	4.4			15	15	9	7	11.5	2.61364	0.041432	0.0888477		15	18	8	13.6667	1.18841	0.560586	0.677472	14	14	28	18.6667	1.62319	0.18027	0.204464	6	8	7	0.608696	0.318306	30	30	30	2.6087	0.00436824	5	12	8.5	0.886957
423	cDNA FLJ78244, highly similar to Homo sapiens eukaryotic translation initiation factor 4A, isoform 1 (EIF4A1), mRNA OS=Homo sapiens PE=2 SV=1	A8K7F6_HUMAN (+1)		46 kDa	3	9	1	0	9	4.4			15	15	9	7	11.5	2.61364	0.041432	0.0888477		15	17	8	13.3333	1.15942	0.60677	0.723296	14	14	28	18.6667	1.62319	0.18027	0.204464	6	8	7	0.608696	0.318306	30	30	30	2.6087	0.00436824	5	12	8.5	0.886957
424	40S ribosomal protein S10 OS=Homo sapiens GN=RPS10 PE=1 SV=1	RS10_HUMAN		19 kDa	4	3	0	0	6	2.6			9	8	4	6	6.75	2.59615	0.0393987	0.212669		13	9	3	8.33333	1.23457	0.591367	0.701459	11	11	28	16.6667	2.46914	0.0998905	0.0462132	1	5	3	0.444444	0.269753	24	23	23.5	3.48148	0.0025004	2	6	4	0.711111
425	Ribosomal protein L23, isoform CRA_b OS=Homo sapiens GN=RPL23 PE=3 SV=1	A0A024R1Q8_HUMAN (+2)		15 kDa	2	3	1	0	8	2.8			6	9	3	11	7.25	2.58929	0.083225	0.194538		10	10	11	10.3333	1.42529	0.200033	0.485051	12	12	29	17.6667	2.43678	0.100203	0.0419207	4	7	5.5	0.758621	0.648247	26	21	23.5	3.24138	0.00368777	9	18	13.5	2.23448
426	40S ribosomal protein S7 OS=Homo sapiens GN=RPS7 PE=1 SV=1	RS7_HUMAN		22 kDa	2	7	1	0	6	3.2			8	6	11	8	8.25	2.57812	0.0275317	0.163303		10	12	13	11.6667	1.41414	0.0618588	0.46459	7	8	26	13.6667	1.65657	0.35424	0.265957	5	5	5	0.606061	0.403469	31	18	24.5	2.9697	0.00493424	10	26	18	2.61818
427	EEF1G protein OS=Homo sapiens GN=EEF1G PE=2 SV=1	Q53YD7_HUMAN (+1)		50 kDa	4	10	3	0	9	5.2			15	16	13	9	13.25	2.54808	0.0154448	0.0711537		14	16	11	13.6667	1.03145	0.857115	0.938237	16	16	39	23.6667	1.78616	0.17915	0.0929531	8	4	6	0.45283	0.112133	28	29	28.5	2.15094	0.0198055	6	9	7.5	0.679245
271.1	Acyl-CoA synthetase long-chain family member 3, isoform CRA_a OS=Homo sapiens GN=ACSL3 PE=4 SV=1	A0A024R497_HUMAN (+2)		80 kDa	0	0	0	0	2	0.4	1		4	4	1	1	2.5	2.5	0.0495132	0.334915		5	4	2	3.66667	1.46667	0.397917	0.682578	5	4	7	5.33333	2.13333	0.0748525	0.36283	0	1	0.5	0.2	0.364354	16	9	12.5	5	0.0122128	0	0	0	0
272	Cluster of Isoform 3 of Sodium/potassium-transporting ATPase subunit alpha-1 OS=Homo sapiens GN=ATP1A1 (sp|P05023-3|AT1A1_HUMAN)	sp|P05023-3|AT1A1_HUMAN [11]		110 kDa	0	1	0	0	1	0.4	1		0	5	2	3	2.5	2.5	0.0639241	0.334915		1	1	0	0.666667	0.266667	0.206246	0.414826	1	3	12	5.33333	2.13333	0.400775	0.36283	0	0	0	0	0.225193	9	10	9.5	3.8	0.0556422	0	0	0	0
272.1	Isoform 3 of Sodium/potassium-transporting ATPase subunit alpha-1 OS=Homo sapiens GN=ATP1A1	sp|P05023-3|AT1A1_HUMAN (+2)		110 kDa	0	1	0	0	1	0.4	1		0	5	2	3	2.5	2.5	0.0639241	0.334915		1	1	0	0.666667	0.266667	0.206246	0.414826	1	3	11	5	2	0.41858	0.414552	0	0	0	0	0.225193	9	10	9.5	3.8	0.0556422	0	0	0	0
273	MKI67 FHA domain-interacting nucleolar phosphoprotein OS=Homo sapiens GN=NIFK PE=1 SV=1	MK67I_HUMAN		34 kDa	0	1	0	0	1	0.4	1		5	5	0	0	2.5	2.5	0.149669	0.334915		7	7	0	4.66667	1.86667	0.441608	0.472124	9	7	1	5.66667	2.26667	0.283811	0.3166	0	0	0	0	0.225193	7	4	5.5	2.2	0.339052	0	0	0	0
332	S-adenosylmethionine synthase OS=Homo sapiens PE=2 SV=1	A0A140VJP5_HUMAN (+1)		44 kDa	2	1	0	0	0	0.6	1		4	6	0	0	2.5	2.5	0.214916	0.394443		5	5	0	3.33333	1.33333	0.727093	0.765682	2	4	0	2	0.8	0.81441	0.844443	0	0	0	0	0.225193	0	1	0.5	0.2	0.364354	0	0	0	0
379	Protein DEK OS=Homo sapiens GN=DEK PE=1 SV=1	sp|P35659|DEK_HUMAN		43 kDa	0	0	2	0	2	0.8	1		5	4	1	0	2.5	2.5	0.194137	0.456265		2	4	3	3	1.2	0.750633	0.855079	4	3	11	6	2.4	0.225613	0.275472	2	1	1.5	0.6	0.682391	10	18	14	5.6	0.00552277	2	1	1.5	0.72
382	Nucleolin, isoform CRA_b OS=Homo sapiens GN=NCL PE=4 SV=1	A0A024R4A0_HUMAN (+1)		77 kDa	0	1	0	0	3	0.8	1		5	3	2	0	2.5	2.5	0.175586	0.456265		5	7	1	4.33333	1.73333	0.383977	0.535851	5	7	6	6	2.4	0.0456591	0.275472	0	0	0	0	0.225193	13	10	11.5	4.6	0.020481	0	0	0	0
33	Cluster of AP complex subunit beta OS=Homo sapiens GN=DKFZp781K0743 PE=2 SV=1 (Q68DI0_HUMAN)	Q68DI0_HUMAN [2]		106 kDa	0	0	0	0	0	0	1		3	6	0	1	2.5	2.5	0.0684459	0.225193		6	3	0	3	1.2	0.823968	0.855079	4	5	8	5.66667	2.26667	0.149464	0.3166	1	0	0.5	0.2	0.364354	7	7	7	2.8	0.178651	0	0	0	0
33.1	AP complex subunit beta OS=Homo sapiens GN=DKFZp781K0743 PE=2 SV=1	Q68DI0_HUMAN		106 kDa	0	0	0	0	0	0	1		3	6	0	1	2.5	2.5	0.0684459	0.225193		6	3	0	3	1.2	0.823968	0.855079	4	5	8	5.66667	2.26667	0.149464	0.3166	1	0	0.5	0.2	0.364354	7	7	7	2.8	0.178651	0	0	0	0
34	Cluster of Testis expressed sequence 10, isoform CRA_a OS=Homo sapiens GN=TEX10 PE=4 SV=1 (A0A024R169_HUMAN)	A0A024R169_HUMAN [4]		106 kDa	0	0	0	0	0	0	1		4	6	0	0	2.5	2.5	0.0995592	0.225193		9	10	0	6.33333	2.53333	0.284377	0.239042	9	9	2	6.66667	2.66667	0.175114	0.206901	0	0	0	0	0.225193	11	4	7.5	3	0.142734	0	0	0	0
34.1	Testis expressed sequence 10, isoform CRA_a OS=Homo sapiens GN=TEX10 PE=4 SV=1	A0A024R169_HUMAN (+2)		106 kDa	0	0	0	0	0	0	1		4	6	0	0	2.5	2.5	0.0995592	0.225193		9	10	0	6.33333	2.53333	0.284377	0.239042	9	9	2	6.66667	2.66667	0.175114	0.206901	0	0	0	0	0.225193	11	4	7.5	3	0.142734	0	0	0	0
42	High density lipoprotein binding protein (Vigilin), isoform CRA_a OS=Homo sapiens GN=HDLBP PE=1 SV=1	A0A024R4E5_HUMAN		141 kDa	0	0	0	0	0	0	1		3	7	0	0	2.5	2.5	0.12979	0.225193		5	7	0	4	1.6	0.592246	0.605962	4	4	6	4.66667	1.86667	0.336752	0.472124	0	0	0	0	0.225193	11	15	13	5.2	0.00939546	0	0	0	0
53	U4/U6.U5 tri-snRNP-associated protein 2 OS=Homo sapiens GN=USP39 PE=1 SV=1	B9A018_HUMAN (+1)		62 kDa	0	0	0	0	0	0	1		5	4	1	0	2.5	2.5	0.0480674	0.225193		5	8	0	4.33333	1.73333	0.48065	0.535851	8	5	2	5	2	0.270953	0.414552	0	0	0	0	0.225193	8	8	8	3.2	0.113497	0	0	0	0
64	Kinesin-like protein OS=Homo sapiens PE=2 SV=1	B0AZS5_HUMAN (+1)		75 kDa	0	0	0	0	0	0	1		5	4	0	1	2.5	2.5	0.0480674	0.225193		6	4	0	3.33333	1.33333	0.699799	0.765682	5	5	1	3.66667	1.46667	0.544742	0.682578	0	1	0.5	0.2	0.364354	4	2	3	1.2	0.855079	0	0	0	0
76	Periodic tryptophan protein 2 homolog OS=Homo sapiens GN=PWP2 PE=2 SV=2	PWP2_HUMAN		102 kDa	0	0	0	0	0	0	1		5	5	0	0	2.5	2.5	0.0892243	0.225193		3	3	0	2	0.8	0.803106	0.844443	6	3	1	3.33333	1.33333	0.707382	0.765682	0	0	0	0	0.225193	7	4	5.5	2.2	0.339052	0	0	0	0
81	ATP-binding cassette, sub-family F (GCN20), member 2 OS=Homo sapiens GN=ABCF2 PE=4 SV=1	A0A090N7X1_HUMAN (+3)		71 kDa	0	0	0	0	0	0	1		3	5	1	1	2.5	2.5	0.0207211	0.225193		4	2	0	2	0.8	0.750633	0.844443	5	7	0	4	1.6	0.502657	0.605962	0	0	0	0	0.225193	7	4	5.5	2.2	0.339052	0	0	0	0
84.1	cDNA FLJ50778, highly similar to Protein flightless-1 homolog OS=Homo sapiens PE=2 SV=1	B4DIX0_HUMAN (+3)		141 kDa	0	0	0	0	0	0	1		4	6	0	0	2.5	2.5	0.0995592	0.225193		5	4	0	3	1.2	0.828224	0.855079	5	6	1	4	1.6	0.523311	0.605962	0	0	0	0	0.225193	4	1	2.5	1	1	0	0	0	0
84.2	Isoform 2 of Pleiotropic regulator 1 OS=Homo sapiens GN=PLRG1	sp|O43660-2|PLRG1_HUMAN (+1)		56 kDa	0	0	0	0	0	0	1		6	4	0	0	2.5	2.5	0.0995592	0.225193		5	7	0	4	1.6	0.572674	0.605962	6	8	0	4.66667	1.86667	0.455912	0.472124	0	0	0	0	0.225193	0	3	1.5	0.6	0.682391	0	0	0	0
85	Nuclear cap binding protein subunit 1, 80kDa, isoform CRA_a OS=Homo sapiens GN=NCBP1 PE=4 SV=1	A0A024R179_HUMAN (+1)		92 kDa	0	0	0	0	0	0	1		3	4	0	3	2.5	2.5	0.0133629	0.225193		4	1	0	1.66667	0.666667	0.586785	0.736801	6	6	0	4	1.6	0.479092	0.605962	0	0	0	0	0.225193	5	3	4	1.6	0.605962	0	0	0	0
86	Eukaryotic translation initiation factor 3 subunit I OS=Homo sapiens GN=EIF3I PE=1 SV=1	EIF3I_HUMAN (+2)		37 kDa	0	0	0	0	0	0	1		4	6	0	0	2.5	2.5	0.0995592	0.225193		6	7	0	4.33333	1.73333	0.504105	0.535851	4	5	3	4	1.6	0.451874	0.605962	0	0	0	0	0.225193	2	1	1.5	0.6	0.682391	0	1	0.5	0.24
88	Cluster of Isoform 2 of Coatomer subunit beta' OS=Homo sapiens GN=COPB2 (sp|P35606-2|COPB2_HUMAN)	sp|P35606-2|COPB2_HUMAN [3]		99 kDa	0	0	0	0	0	0	1		5	5	0	0	2.5	2.5	0.0892243	0.225193		5	3	0	2.66667	1.06667	0.939715	0.950356	5	6	1	4	1.6	0.51331	0.605962	0	0	0	0	0.225193	2	2	2	0.8	0.844443	0	0	0	0
89	Isoform 2 of Coatomer subunit beta' OS=Homo sapiens GN=COPB2	sp|P35606-2|COPB2_HUMAN (+1)		99 kDa	0	0	0	0	0	0	1		5	5	0	0	2.5	2.5	0.0892243	0.225193		5	3	0	2.66667	1.06667	0.939715	0.950356	5	6	1	4	1.6	0.51331	0.605962	0	0	0	0	0.225193	2	2	2	0.8	0.844443	0	0	0	0
99	Tubulin tyrosine ligase-like family, member 12, isoform CRA_a OS=Homo sapiens GN=TTLL12 PE=4 SV=1	A0A024R4U3_HUMAN (+1)		74 kDa	0	0	0	0	0	0	1		4	6	0	0	2.5	2.5	0.0995592	0.225193		7	5	0	4	1.6	0.572674	0.605962	0	7	0	2.33333	0.933333	0.952079	0.949161	0	0	0	0	0.225193	0	0	0	0	0.225193	0	0	0	0
109	cDNA, FLJ93224 OS=Homo sapiens PE=2 SV=1	B2R713_HUMAN (+1)		82 kDa	0	0	0	0	0	0	1		5	5	0	0	2.5	2.5	0.0892243	0.225193		3	5	0	2.66667	1.06667	0.939715	0.950356	4	3	0	2.33333	0.933333	0.936243	0.949161	0	0	0	0	0.225193	1	0	0.5	0.2	0.364354	0	0	0	0
428	40S ribosomal protein S19 OS=Homo sapiens GN=RPS19 PE=2 SV=1	B0ZBD0_HUMAN (+1)		16 kDa	7	4	1	0	15	5.4			8	9	16	21	13.5	2.5	0.0871283	0.0726121		11	10	15	12	0.888889	0.712814	0.774794	11	9	40	20	1.48148	0.508478	0.273946	9	10	9.5	0.703704	0.422713	34	26	30	2.22222	0.0133503	20	23	21.5	1.91111
429	60S ribosomal protein L24 OS=Homo sapiens GN=RPL24 PE=1 SV=1	RL24_HUMAN (+1)		18 kDa	4	3	0	0	8	3			8	7	6	9	7.5	2.5	0.0389211	0.198017		8	10	7	8.33333	1.11111	0.468157	0.843538	10	9	24	14.3333	1.91111	0.158298	0.158658	3	5	4	0.533333	0.338038	18	24	21	2.8	0.0128645	10	7	8.5	1.36
430	Importin subunit alpha OS=Homo sapiens PE=2 SV=1	A8K7D9_HUMAN (+3)		58 kDa	2	6	0	0	3	2.2			5	8	4	5	5.5	2.5	0.0601921	0.284513		11	10	5	8.66667	1.57576	0.149464	0.429453	7	9	10	8.66667	1.57576	0.0539711	0.429453	3	5	4	0.727273	0.657797	23	24	23.5	4.27273	0.000846532	4	6	5	1.09091
430.1	Cluster of cDNA, FLJ92036, highly similar to Homo sapiens ribosomal protein L31 (RPL31), mRNA OS=Homo sapiens PE=2 SV=1 (B2R4C1_HUMAN)	B2R4C1_HUMAN [2]		14 kDa	1	1	4	0	5	2.2			4	6	6	6	5.5	2.5	0.0270019	0.284513		5	6	7	6	1.09091	0.541605	0.891744	6	5	17	9.33333	1.69697	0.293928	0.348026	5	4	4.5	0.818182	0.772702	13	11	12	2.18182	0.137235	8	10	9	1.96364
431	cDNA, FLJ92036, highly similar to Homo sapiens ribosomal protein L31 (RPL31), mRNA OS=Homo sapiens PE=2 SV=1	B2R4C1_HUMAN		14 kDa	1	1	4	0	5	2.2			4	6	6	6	5.5	2.5	0.0270019	0.284513		5	6	7	6	1.09091	0.541605	0.891744	6	5	17	9.33333	1.69697	0.293928	0.348026	5	4	4.5	0.818182	0.772702	13	11	12	2.18182	0.137235	8	10	9	1.96364
432	Eukaryotic translation initiation factor 2 subunit 3 OS=Homo sapiens GN=EIF2S3 PE=1 SV=3	IF2G_HUMAN		51 kDa	0	0	0	0	7	1.4			4	5	3	2	3.5	2.5	0.252913	0.420334		5	6	4	5	1.42857	0.157839	0.64286	6	6	15	9	2.57143	0.0901703	0.143562	0	0	0	0	0.120633	10	18	14	4	0.0145944	2	1	1.5	0.514286
433	Heparin-binding protein HBp15 OS=Homo sapiens PE=2 SV=1	Q7Z4W8_HUMAN		15 kDa	1	2	2	0	2	1.4			4	4	3	3	3.5	2.5	0.0049238	0.420334		4	2	2	2.66667	0.761905	0.258629	0.770394	3	5	11	6.33333	1.80952	0.223529	0.407857	3	3	3	0.857143	0.863793	8	4	6	1.71429	0.459201	4	2	3	1.02857
434	Cluster of Cytochrome b-c1 complex subunit 2, mitochondrial OS=Homo sapiens GN=UQCRC2 PE=1 SV=3 (QCR2_HUMAN)	QCR2_HUMAN [2]		48 kDa	2	4	0	0	2	1.6			7	9	0	0	4	2.5	0.317057	0.379901		11	12	1	8	2	0.367747	0.281686	11	13	6	10	2.5	0.126539	0.12888	0	0	0	0	0.0879756	0	0	0	0	0.0879756	0	0	0	0
435	Cytochrome b-c1 complex subunit 2, mitochondrial OS=Homo sapiens GN=UQCRC2 PE=1 SV=3	QCR2_HUMAN		48 kDa	2	4	0	0	2	1.6			7	9	0	0	4	2.5	0.317057	0.379901		11	12	1	8	2	0.367747	0.281686	11	13	6	10	2.5	0.126539	0.12888	0	0	0	0	0.0879756	0	0	0	0	0.0879756	0	0	0	0
436	Lamina-associated polypeptide 2, isoform alpha OS=Homo sapiens GN=TMPO PE=1 SV=2	LAP2A_HUMAN		75 kDa	1	0	2	0	10	2.6			12	10	3	1	6.5	2.5	0.258166	0.236731		9	13	2	8	1.23077	0.732001	0.711733	10	14	14	12.6667	1.94872	0.124209	0.176968	0	1	0.5	0.0769231	0.0366512	32	31	31.5	4.84615	4.05479e-05	3	1	2	0.369231
437	RuvB-like helicase (Fragment) OS=Homo sapiens GN=RUVBL1 PE=2 SV=1	B5BUB1_HUMAN (+1)		50 kDa	0	3	0	0	3	1.2			7	5	0	0	3	2.5	0.343337	0.466531		6	8	0	4.66667	1.55556	0.591819	0.590992	6	8	7	7	2.33333	0.123288	0.243678	0	0	0	0	0.165038	6	8	7	2.33333	0.243678	0	0	0	0
438	Chaperonin containing TCP1, subunit 2 (Beta), isoform CRA_b OS=Homo sapiens GN=HEL-S-100n PE=2 SV=1	V9HW96_HUMAN (+1)		57 kDa	2	3	0	0	0	1			5	4	0	1	2.5	2.5	0.275346	0.519785		2	12	0	4.66667	1.86667	0.553109	0.472124	1	6	4	3.66667	1.46667	0.55811	0.682578	0	0	0	0	0.225193	14	10	12	4.8	0.015836	0	0	0	0
439	ATP synthase subunit gamma (Fragment) OS=Homo sapiens PE=2 SV=1	Q8TAS0_HUMAN (+1)		32 kDa	2	4	0	0	0	1.2			6	2	3	1	3	2.5	0.212608	0.466531		3	5	2	3.33333	1.11111	0.83024	0.90806	3	6	3	4	1.33333	0.541605	0.738623	1	0	0.5	0.166667	0.277531	5	2	3.5	1.16667	0.863793	1	3	2	0.8
442	Cluster of YWHAE/FAM22A fusion protein (Fragment) OS=Homo sapiens GN=YWHAE/FAM22A fusion PE=2 SV=1 (G9K388_HUMAN)	G9K388_HUMAN [16]		41 kDa	4	7	0	0	0	2.2			10	11	0	0	5.25	2.38636	0.361045	0.31677		7	14	0	7	1.33333	0.737348	0.642524	14	11	5	10	1.90476	0.311598	0.249693	0	0	0	0	0.0396364	7	2	4.5	0.857143	0.82675	0	0	0	0
443	Cluster of RBBP7 protein (Fragment) OS=Homo sapiens GN=RBBP7 PE=2 SV=1 (Q6FHQ0_HUMAN)	Q6FHQ0_HUMAN [6]		48 kDa	1	5	0	0	4	2			8	10	1	0	4.75	2.375	0.306627	0.348446		8	11	0	6.33333	1.33333	0.710799	0.661188	7	8	6	7	1.47368	0.485968	0.54309	0	0	0	0	0.0545934	6	10	8	1.68421	0.395485	0	0	0	0
444	Elongation factor 2 OS=Homo sapiens GN=EEF2 PE=1 SV=4	EF2_HUMAN		95 kDa	2	5	1	0	21	5.8			12	12	15	16	13.75	2.37069	0.120894	0.0830969		14	16	10	13.3333	0.969697	0.836314	0.938414	11	14	70	31.6667	2.30303	0.316361	0.00842426	12	5	8.5	0.618182	0.284462	138	82	110	8	6.67346e-20	10	9	9.5	0.829091
445	Isoform 4 of DNA topoisomerase 2-alpha OS=Homo sapiens GN=TOP2A	sp|P11388-4|TOP2A_HUMAN		183 kDa	0	1	42	0	22	13			41	40	30	9	30	2.30769	0.183684	0.0102874		42	45	56	47.6667	1.58889	0.121478	0.0468582	50	41	74	55	1.83333	0.0926272	0.00694866	7	23	15	0.5	0.0272957	101	99	100	3.33333	4.04153e-10	71	32	51.5	2.06
447	Cluster of Heat shock protein 90kDa alpha (Cytosolic), class B member 1, isoform CRA_a OS=Homo sapiens GN=HSP90AB1 PE=3 SV=1 (A0A024RD80_HUMAN)	A0A024RD80_HUMAN [7]		83 kDa	16	25	2	0	13	11.2			28	40	16	19	25.75	2.29911	0.0782918	0.0182783		30	32	13	25	0.970874	0.930093	0.917752	28	25	26	26.3333	1.02265	0.931143	0.936777	16	10	13	0.504854	0.0439874	23	24	23.5	0.912621	0.75326	12	11	11.5	0.535922
448	Heat shock protein 90kDa alpha (Cytosolic), class B member 1, isoform CRA_a OS=Homo sapiens GN=HSP90AB1 PE=3 SV=1	A0A024RD80_HUMAN (+1)		83 kDa	14	20	2	0	12	9.6			24	31	15	18	22	2.29167	0.0511069	0.0304062		26	30	11	22.3333	1.01515	0.960455	0.960943	25	21	24	23.3333	1.06061	0.769137	0.846322	16	8	12	0.545455	0.0934072	20	21	20.5	0.931818	0.822072	11	11	11	0.6
449	cDNA FLJ77440, highly similar to Homo sapiens general transcription factor II, i (GTF2I), transcript variant 2, mRNA OS=Homo sapiens PE=2 SV=1	A8K9W7_HUMAN (+9)		110 kDa	4	0	0	0	8	2.4			10	11	1	0	5.5	2.29167	0.354673	0.320421		12	8	0	6.66667	1.21212	0.806902	0.756454	12	9	12	11	2	0.180277	0.197588	0	0	0	0	0.0337546	15	28	21.5	3.90909	0.00224084	1	0	0.5	0.109091
450	Histone H1x OS=Homo sapiens GN=H1FX PE=1 SV=1	H1X_HUMAN		22 kDa	0	0	4	0	2	1.2			6	3	2	0	2.75	2.29167	0.31248	0.522743		4	5	2	3.66667	1.33333	0.603064	0.75179	6	8	10	8	2.90909	0.0310914	0.13558	0	3	1.5	0.545455	0.615885	11	20	15.5	5.63636	0.00324157	4	1	2.5	1.09091
451	Desmoplakin OS=Homo sapiens GN=DSP PE=1 SV=3	sp|P15924|DESP_HUMAN		332 kDa	22	5	2	0	1	6			21	30	3	1	13.75	2.29167	0.349271	0.0929158		33	46	1	26.6667	1.93939	0.396898	0.045594	31	22	22	25	1.81818	0.252489	0.0760884	1	0	0.5	0.0363636	0.000402117	13	18	15.5	1.12727	0.754181	0	0	0	0
453	Cluster of ATP synthase subunit beta, mitochondrial OS=Homo sapiens GN=ATP5B PE=1 SV=3 (ATPB_HUMAN)	ATPB_HUMAN [3]		57 kDa	5	14	0	0	8	5.4			24	20	0	5	12.25	2.26852	0.283063	0.118367		19	33	3	18.3333	1.4966	0.568288	0.285134	28	31	23	27.3333	2.23129	0.0873783	0.0179822	0	1	0.5	0.0408163	0.00104364	62	56	59	4.81633	1.32783e-08	1	2	1.5	0.146939
455	ATP synthase subunit beta, mitochondrial OS=Homo sapiens GN=ATP5B PE=1 SV=3	ATPB_HUMAN (+1)		57 kDa	5	14	0	0	8	5.4			24	20	0	5	12.25	2.26852	0.283063	0.118367		19	33	3	18.3333	1.4966	0.568288	0.285134	28	31	23	27.3333	2.23129	0.0873783	0.0179822	0	1	0.5	0.0408163	0.00104364	57	56	56.5	4.61224	4.68861e-08	1	2	1.5	0.146939
202	Cluster of Solute carrier family 25, member 13 (Citrin) variant (Fragment) OS=Homo sapiens PE=2 SV=1 (Q53GR7_HUMAN)	Q53GR7_HUMAN [5]		74 kDa	0	0	0	0	1	0.2	1		3	6	0	0	2.25	2.25	0.153729	0.321954		1	6	0	2.33333	1.03704	0.972522	0.97409	5	6	5	5.33333	2.37037	0.13337	0.314928	0	0	0	0	0.262752	8	7	7.5	3.33333	0.118973	0	0	0	0
203	Solute carrier family 25, member 13 (Citrin) variant (Fragment) OS=Homo sapiens PE=2 SV=1	Q53GR7_HUMAN (+2)		74 kDa	0	0	0	0	1	0.2	1		3	6	0	0	2.25	2.25	0.153729	0.321954		1	6	0	2.33333	1.03704	0.972522	0.97409	5	6	5	5.33333	2.37037	0.13337	0.314928	0	0	0	0	0.262752	8	7	7.5	3.33333	0.118973	0	0	0	0
203.2	Cytochrome b-c1 complex subunit 1, mitochondrial OS=Homo sapiens GN=UQCRC1 PE=1 SV=3	QCR1_HUMAN		53 kDa	0	1	0	0	0	0.2	1		4	5	0	0	2.25	2.25	0.125099	0.321954		6	8	0	4.66667	2.07407	0.385536	0.415415	5	7	0	4	1.77778	0.487393	0.540806	0	0	0	0	0.262752	0	0	0	0	0.262752	0	0	0	0
291.3	Very-long-chain (3R)-3-hydroxyacyl-CoA dehydratase 3 OS=Homo sapiens GN=HACD3 PE=1 SV=2	sp|Q9P035|HACD3_HUMAN		43 kDa	0	1	0	0	1	0.4	1		3	2	0	4	2.25	2.25	0.0539363	0.384337		2	5	2	3	1.33333	0.592246	0.780404	4	4	9	5.66667	2.51852	0.104028	0.272994	0	0	0	0	0.262752	5	9	7	3.11111	0.150236	0	0	0	0
292	Replication protein A 70 kDa DNA-binding subunit OS=Homo sapiens GN=RPA1 PE=1 SV=2	RFA1_HUMAN		68 kDa	0	0	0	0	2	0.4	1		6	3	0	0	2.25	2.25	0.210008	0.384337		3	4	0	2.33333	1.03704	0.967969	0.97409	6	7	4	5.66667	2.51852	0.124457	0.272994	0	0	0	0	0.262752	8	8	8	3.55556	0.0937941	0	0	0	0
293	Ribosomal protein L29, isoform CRA_a OS=Homo sapiens GN=RPL29 PE=4 SV=1	A0A024R326_HUMAN (+2)		18 kDa	0	1	0	0	1	0.4	1		2	1	3	3	2.25	2.25	0.00795092	0.384337		1	1	3	1.66667	0.740741	0.496016	0.810322	1	1	7	3	1.33333	0.688815	0.780404	1	3	2	0.888889	0.920334	6	5	5.5	2.44444	0.293315	1	5	3	1.6
294	cDNA, FLJ96923, highly similar to Homo sapiens ribophorin II (RPN2), mRNA OS=Homo sapiens PE=2 SV=1	B2RE46_HUMAN (+1)		69 kDa	0	1	0	0	1	0.4	1		5	3	1	0	2.25	2.25	0.110433	0.384337		4	6	0	3.33333	1.48148	0.606835	0.693528	5	7	4	5.33333	2.37037	0.095812	0.314928	1	0	0.5	0.222222	0.416497	6	3	4.5	2	0.444311	1	0	0.5	0.266667
295	Small nuclear ribonucleoprotein Sm D1 OS=Homo sapiens GN=SNRPD1 PE=2 SV=1	Q7Z5A3_HUMAN		13 kDa	1	1	0	0	0	0.4	1		3	4	1	1	2.25	2.25	0.0360601	0.384337		3	5	0	2.66667	1.18519	0.792983	0.874079	5	5	3	4.33333	1.92593	0.103562	0.474815	0	1	0.5	0.222222	0.416497	6	3	4.5	2	0.444311	0	0	0	0
295.1	ELAV-like protein OS=Homo sapiens GN=ELAVL2 PE=1 SV=1	A0A0A0MRX1_HUMAN		43 kDa	2	0	0	0	0	0.4	1		4	3	0	2	2.25	2.25	0.0727111	0.384337		5	3	0	2.66667	1.18519	0.80261	0.874079	6	8	7	7	3.11111	0.00815815	0.150236	0	0	0	0	0.262752	0	0	0	0	0.262752	0	0	0	0
353.1	40S ribosomal protein S12 OS=Homo sapiens GN=RPS12 PE=1 SV=3	RS12_HUMAN		15 kDa	1	1	0	0	1	0.6	1		5	4	0	0	2.25	2.25	0.207411	0.449187		5	5	0	3.33333	1.48148	0.626225	0.693528	4	6	11	7	3.11111	0.0976248	0.150236	0	0	0	0	0.262752	7	5	6	2.66667	0.236001	1	1	1	0.533333
26	Staphylococcal nuclease domain containing 1, isoform CRA_b OS=Homo sapiens GN=SND1 PE=2 SV=1	A0A140VK49_HUMAN (+3)		102 kDa	0	0	0	0	0	0	1		4	3	1	1	2.25	2.25	0.0112014	0.262752		3	3	0	2	0.888889	0.845671	0.920334	5	4	18	9	4	0.142046	0.0575914	0	0	0	0	0.262752	16	9	12.5	5.55556	0.00943821	0	0	0	0
28.3	pre-rRNA processing protein FTSJ3 OS=Homo sapiens GN=FTSJ3 PE=1 SV=2	SPB1_HUMAN		97 kDa	0	0	0	0	0	0	1		4	2	2	1	2.25	2.25	0.00473889	0.262752		5	7	0	4	1.77778	0.397917	0.540806	6	7	7	6.66667	2.96296	0.00259705	0.175051	0	0	0	0	0.262752	16	5	10.5	4.66667	0.0269906	0	2	1	0.533333
34.2	Ribosomal protein L7-like 1, isoform CRA_b OS=Homo sapiens GN=RPL7L1 PE=4 SV=1	A0A024RD36_HUMAN (+1)		30 kDa	0	0	0	0	0	0	1		4	5	0	0	2.25	2.25	0.0924228	0.262752		3	3	0	2	0.888889	0.892988	0.920334	6	8	2	5.33333	2.37037	0.209996	0.314928	0	0	0	0	0.262752	7	3	5	2.22222	0.362256	0	1	0.5	0.266667
43	Isoform 4 of Gamma-interferon-inducible protein 16 OS=Homo sapiens GN=IFI16	sp|Q16666-6|IF16_HUMAN		83 kDa	0	0	0	0	0	0	1		3	6	0	0	2.25	2.25	0.117646	0.262752		7	5	0	4	1.77778	0.504221	0.540806	5	2	2	3	1.33333	0.708458	0.780404	0	0	0	0	0.262752	12	12	12	5.33333	0.0123201	0	0	0	0
47	RuvB-like 2 OS=Homo sapiens GN=RUVBL2 PE=1 SV=3	sp|Q9Y230|RUVB2_HUMAN		51 kDa	0	0	0	0	0	0	1		5	4	0	0	2.25	2.25	0.0924228	0.262752		2	4	0	2	0.888889	0.896748	0.920334	2	6	7	5	2.22222	0.230236	0.362256	0	0	0	0	0.262752	8	16	12	5.33333	0.0123201	0	0	0	0
62	Cluster of SWI/SNF related, matrix associated, actin dependent regulator of chromatin, subfamily a, member 4 OS=Homo sapiens GN=SMARCA4 PE=2 SV=1 (A7E2E1_HUMAN)	A7E2E1_HUMAN [10]		185 kDa	0	0	0	0	0	0	1		3	6	0	0	2.25	2.25	0.117646	0.262752		4	2	0	2	0.888889	0.903215	0.920334	8	4	2	4.66667	2.07407	0.331987	0.415415	0	0	0	0	0.262752	8	8	8	3.55556	0.0937941	0	0	0	0
63	SWI/SNF related, matrix associated, actin dependent regulator of chromatin, subfamily a, member 4 OS=Homo sapiens GN=SMARCA4 PE=2 SV=1	A7E2E1_HUMAN (+7)		185 kDa	0	0	0	0	0	0	1		3	6	0	0	2.25	2.25	0.117646	0.262752		4	2	0	2	0.888889	0.903215	0.920334	7	4	2	4.33333	1.92593	0.364479	0.474815	0	0	0	0	0.262752	8	8	8	3.55556	0.0937941	0	0	0	0
64.1	Exosome component 10 OS=Homo sapiens GN=EXOSC10 PE=1 SV=2	sp|Q01780|EXOSX_HUMAN		101 kDa	0	0	0	0	0	0	1		3	6	0	0	2.25	2.25	0.117646	0.262752		5	6	0	3.66667	1.62963	0.565194	0.61366	6	9	1	5.33333	2.37037	0.286991	0.314928	0	0	0	0	0.262752	5	6	5.5	2.44444	0.293315	0	0	0	0
65.1	Condensin complex subunit 1 OS=Homo sapiens PE=2 SV=1	B3KMS0_HUMAN		157 kDa	0	0	0	0	0	0	1		3	6	0	0	2.25	2.25	0.117646	0.262752		5	5	0	3.33333	1.48148	0.643008	0.693528	6	3	1	3.33333	1.48148	0.626225	0.693528	0	0	0	0	0.262752	7	4	5.5	2.44444	0.293315	0	0	0	0
71	HC56 OS=Homo sapiens PE=4 SV=1	Q9HBB9_HUMAN		119 kDa	0	0	0	0	0	0	1		1	8	0	0	2.25	2.25	0.226292	0.262752		3	3	0	2	0.888889	0.922161	0.920334	3	5	3	3.66667	1.62963	0.57323	0.61366	0	0	0	0	0.262752	6	8	7	3.11111	0.150236	0	0	0	0
79	Rho/rac guanine nucleotide exchange factor (GEF) 2, isoform CRA_a OS=Homo sapiens GN=ARHGEF2 PE=4 SV=1	D3DVA5_HUMAN (+4)		116 kDa	0	0	0	0	0	0	1		0	8	1	0	2.25	2.25	0.226292	0.262752		5	5	0	3.33333	1.48148	0.702422	0.693528	7	6	1	4.66667	2.07407	0.421718	0.415415	0	0	0	0	0.262752	5	2	3.5	1.55556	0.652713	0	0	0	0
79.1	Pumilio homolog 3 OS=Homo sapiens GN=PUM3 PE=1 SV=3	PUM3_HUMAN		74 kDa	0	0	0	0	0	0	1		5	4	0	0	2.25	2.25	0.0924228	0.262752		4	5	0	3	1.33333	0.724798	0.780404	3	8	1	4	1.77778	0.487393	0.540806	0	0	0	0	0.262752	7	2	4.5	2	0.444311	0	0	0	0
100.1	Casein kinase II alpha 1 subunit isoform a (Fragment) OS=Homo sapiens GN=CSNK2A1 PE=2 SV=1	B5BUH5_HUMAN (+3)		45 kDa	0	0	0	0	0	0	1		5	4	0	0	2.25	2.25	0.0924228	0.262752		4	4	0	2.66667	1.18519	0.836314	0.874079	5	7	0	4	1.77778	0.487393	0.540806	0	0	0	0	0.262752	1	2	1.5	0.666667	0.754115	0	0	0	0
107	cDNA FLJ52441, highly similar to Zinc finger protein 512 OS=Homo sapiens PE=2 SV=1	B4DES6_HUMAN (+1)		53 kDa	0	0	0	0	0	0	1		5	4	0	0	2.25	2.25	0.0924228	0.262752		1	5	0	2	0.888889	0.906024	0.920334	5	5	0	3.33333	1.48148	0.626225	0.693528	0	0	0	0	0.262752	3	3	3	1.33333	0.780404	0	0	0	0
111	Eukaryotic translation initiation factor 3 subunit L OS=Homo sapiens GN=EIF3L PE=1 SV=1	B0QY89_HUMAN (+4)		71 kDa	0	0	0	0	0	0	1		3	6	0	0	2.25	2.25	0.117646	0.262752		5	6	0	3.66667	1.62963	0.565194	0.61366	2	3	1	2	0.888889	0.892988	0.920334	0	0	0	0	0.262752	0	0	0	0	0.262752	0	0	0	0
457	Cluster of Epididymis luminal protein 33 OS=Homo sapiens GN=HEL-S-72p PE=2 SV=1 (V9HW22_HUMAN)	V9HW22_HUMAN [4]		71 kDa	3	7	0	0	5	3			6	13	3	5	6.75	2.25	0.17245	0.269753		19	10	1	10	1.48148	0.548348	0.451777	10	9	16	11.6667	1.7284	0.180087	0.274176	4	2	3	0.444444	0.269753	47	42	44.5	6.59259	5.21824e-08	1	1	1	0.177778
458	Epididymis luminal protein 33 OS=Homo sapiens GN=HEL-S-72p PE=2 SV=1	V9HW22_HUMAN (+1)		71 kDa	3	7	0	0	5	3			6	13	3	5	6.75	2.25	0.17245	0.269753		19	10	1	10	1.48148	0.548348	0.451777	10	9	16	11.6667	1.7284	0.180087	0.274176	4	2	3	0.444444	0.269753	47	42	44.5	6.59259	5.21824e-08	1	1	1	0.177778
459	Voltage-dependent anion channel 2, isoform CRA_a OS=Homo sapiens GN=VDAC2 PE=4 SV=1	A0A024QZN9_HUMAN (+5)		34 kDa	1	1	0	0	8	2			4	8	3	3	4.5	2.25	0.254142	0.387657		7	7	1	5	1.11111	0.828224	0.882765	8	10	20	12.6667	2.81481	0.0620068	0.0580064	1	1	1	0.222222	0.192487	22	16	19	4.22222	0.00308006	0	3	1.5	0.4
460	Cluster of Myosin, heavy polypeptide 9, non-muscle, isoform CRA_a OS=Homo sapiens GN=MYH9 PE=3 SV=1 (A0A024R1N1_HUMAN)	A0A024R1N1_HUMAN [16]		227 kDa	4	8	18	0	35	13			28	33	25	30	29	2.23077	0.0631309	0.0146863		38	41	18	32.3333	1.11494	0.622576	0.675252	44	22	52	39.3333	1.35632	0.240666	0.217064	87	15	51	1.75862	0.014507	286	269	277.5	9.56897	3.8763e-52	17	6	11.5	0.475862
461	HSP90AB1 protein (Fragment) OS=Homo sapiens GN=HSP90AB1 PE=1 SV=1	Q6PK50_HUMAN		40 kDa	7	10	0	0	0	3.4			14	16	0	0	7.5	2.20588	0.394794	0.249522		15	17	0	10.6667	1.42222	0.662318	0.479804	15	0	13	9.33333	1.24444	0.788504	0.672451	10	0	5	0.666667	0.510425	11	12	11.5	1.53333	0.381277	0	0	0	0
461.1	Epididymis tissue sperm binding protein Li 3a OS=Homo sapiens PE=1 SV=1	E9KL35_HUMAN (+1)		35 kDa	6	9	0	0	2	3.4			11	11	3	5	7.5	2.20588	0.173996	0.249522		11	21	5	12.3333	1.64444	0.34185	0.298946	13	14	11	12.6667	1.68889	0.0984369	0.270264	2	4	3	0.4	0.198017	7	3	5	0.666667	0.510425	3	3	3	0.48
462	Ribosomal protein S23, isoform CRA_a OS=Homo sapiens GN=RPS23 PE=2 SV=1	A8K517_HUMAN (+1)		16 kDa	2	2	1	0	7	2.4			4	3	7	7	5.25	2.1875	0.126236	0.355312		4	4	9	5.66667	1.07937	0.830948	0.907696	4	4	17	8.33333	1.5873	0.456815	0.433242	4	1	2.5	0.47619	0.375231	4	9	6.5	1.2381	0.735866	5	13	9	2.05714
465	Ribosomal protein L11, isoform CRA_b OS=Homo sapiens GN=RPL11 PE=2 SV=1	Q5VVD0_HUMAN (+1)		20 kDa	2	1	1	0	4	1.6			2	1	5	6	3.5	2.1875	0.1866	0.473111		2	4	5	3.66667	1.04762	0.920587	0.956099	2	1	8	3.66667	1.04762	0.945237	0.956099	2	5	3.5	1	1	8	9	8.5	2.42857	0.17663	5	12	8.5	2.91429
465.1	RecQ protein-like (DNA helicase Q1-like), isoform CRA_a OS=Homo sapiens GN=RECQL PE=4 SV=1	A0A024RAV2_HUMAN (+1)		73 kDa	1	1	0	0	6	1.6			5	9	0	0	3.5	2.1875	0.435765	0.473111		4	3	3	3.33333	0.952381	0.951256	0.955279	8	5	12	8.33333	2.38095	0.17816	0.189062	0	0	0	0	0.120633	11	17	14	4	0.0145944	1	0	0.5	0.171429
468	Poly(rC)-binding protein 1 OS=Homo sapiens GN=PCBP1 PE=1 SV=2	PCBP1_HUMAN (+1)		37 kDa	5	4	0	0	3	2.4			7	7	4	3	5.25	2.1875	0.0950401	0.355312		8	5	1	4.66667	0.888889	0.791274	0.865785	7	8	15	10	1.90476	0.108378	0.249693	2	2	2	0.380952	0.280095	19	12	15.5	2.95238	0.028648	1	3	2	0.457143
470.1	Elongation factor Tu, mitochondrial OS=Homo sapiens GN=TUFM PE=1 SV=2	EFTU_HUMAN		50 kDa	4	16	0	0	6	5.2			21	16	4	4	11.25	2.16346	0.269256	0.155132		18	23	3	14.6667	1.3037	0.653355	0.517332	22	18	26	22	1.95556	0.105671	0.0679783	3	5	4	0.355556	0.076215	50	59	54.5	4.84444	4.59362e-08	3	3	3	0.32
471	C-1-tetrahydrofolate synthase, cytoplasmic OS=Homo sapiens GN=MTHFD1 PE=1 SV=3	C1TC_HUMAN (+1)		102 kDa	3	4	0	0	4	2.2			9	9	0	1	4.75	2.15909	0.323158	0.39072		7	5	0	4	0.842105	0.833861	0.818993	4	11	23	12.6667	2.66667	0.208181	0.068284	0	0	0	0	0.0545934	37	29	33	6.94737	2.39854e-06	0	0	0	0
472	NHP2-like protein 1 OS=Homo sapiens GN=SNU13 PE=1 SV=1	B1AHD1_HUMAN (+2)		15 kDa	1	1	2	0	3	1.4			6	4	1	1	3	2.14286	0.231499	0.52489		5	4	4	4.33333	1.44444	0.407677	0.661978	5	7	6	6	2	0.106746	0.362666	1	1	1	0.333333	0.409726	10	8	9	3	0.103123	4	4	4	1.6
473	Cluster of Tubulin alpha chain OS=Homo sapiens PE=2 SV=1 (B3KPS3_HUMAN)	B3KPS3_HUMAN [9]		46 kDa	19	28	3	0	47	19.4			51	50	34	29	41	2.1134	0.0884571	0.00572815		51	61	23	45	1.09756	0.743898	0.669762	60	61	167	96	2.34146	0.130485	2.24936e-06	6	17	11.5	0.280488	4.03123e-05	152	169	160.5	3.91463	4.96615e-18	13	20	16.5	0.482927
474	ATP-dependent RNA helicase DDX39A OS=Homo sapiens GN=DDX39A PE=1 SV=2	sp|O00148|DX39A_HUMAN		49 kDa	1	3	0	0	2	1.2			5	2	2	1	2.5	2.08333	0.23806	0.584437		3	3	3	3	1.2	0.646229	0.855079	4	4	10	6	2.4	0.134541	0.275472	0	1	0.5	0.2	0.364354	12	12	12	4.8	0.015836	1	2	1.5	0.72
475	Small nuclear ribonucleoprotein-associated protein OS=Homo sapiens GN=SNRPB PE=2 SV=1	B4DVS0_HUMAN (+6)		24 kDa	4	4	0	0	1	1.8			7	6	1	1	3.75	2.08333	0.301531	0.4754		10	6	1	5.66667	1.51111	0.536074	0.569628	5	6	4	5	1.33333	0.550652	0.7027	0	0	0	0	0.103045	6	6	6	1.6	0.510265	1	1	1	0.32
476	Isoform 2 of Transcription elongation regulator 1 OS=Homo sapiens GN=TCERG1	sp|O14776-2|TCRG1_HUMAN (+1)		122 kDa	0	0	0	0	3	0.6			1	4	0	0	1.25	2.08333	0.564209	0.73984		5	3	0	2.66667	2.13333	0.430544	0.558378	3	1	5	3	2.4	0.289911	0.480992	0	0	0	0	0.482421	10	5	7.5	6	0.0490833	0	0	0	0
477	Histone H2A.Z OS=Homo sapiens GN=H2AFZ PE=1 SV=2	H2AZ_HUMAN		14 kDa	3	4	66	0	32	21			8	7	126	33	43.5	2.07143	0.457001	0.00532647		7	5	166	59.3333	1.36398	0.787548	0.121294	7	5	82	31.3333	0.720307	0.77039	0.164241	41	85	63	1.44828	0.0604964	146	124	135	3.10345	3.12593e-12	199	163	181	4.9931
479	Tubulin alpha chain OS=Homo sapiens GN=TUBA1C PE=1 SV=1	F5H5D3_HUMAN (+2)		58 kDa	19	25	3	0	43	18			43	42	34	29	37	2.05556	0.0814895	0.0110568		43	53	23	39.6667	1.07207	0.762944	0.763653	50	48	137	78.3333	2.11712	0.157314	0.000114706	6	17	11.5	0.310811	0.000240053	135	151	143	3.86486	4.96577e-16	13	20	16.5	0.535135
481	Cluster of Isoform 2 of Filamin-A OS=Homo sapiens GN=FLNA (sp|P21333-2|FLNA_HUMAN)	sp|P21333-2|FLNA_HUMAN [12]		280 kDa	8	11	13	0	55	17.4			30	46	25	42	35.75	2.0546	0.163201	0.0126063		39	47	17	34.3333	0.960373	0.887418	0.867477	39	36	134	69.6667	1.94872	0.273023	0.000964457	30	27	28.5	0.797203	0.372596	94	85	89.5	2.5035	1.29385e-06	17	15	16	0.537063
482	Tubulin alpha chain OS=Homo sapiens PE=2 SV=1	B3KPS3_HUMAN (+1)		46 kDa	18	26	3	0	46	18.6			44	45	34	29	38	2.04301	0.0953926	0.0105161		47	53	23	41	1.07895	0.750981	0.738854	52	54	154	86.6667	2.2807	0.148943	1.18468e-05	6	17	11.5	0.302632	0.000154853	144	166	155	4.07895	4.3178e-18	13	20	16.5	0.521053
484	Isoform 2 of Filamin-A OS=Homo sapiens GN=FLNA	sp|P21333-2|FLNA_HUMAN (+1)		280 kDa	8	11	13	0	54	17.2			30	45	24	41	35	2.03488	0.166978	0.0146702		38	46	17	33.6667	0.961905	0.890815	0.873972	39	36	129	68	1.94286	0.262868	0.00116232	30	26	28	0.8	0.3848	92	84	88	2.51429	1.46073e-06	17	15	16	0.548571
485	Leucine-rich repeat-containing protein 59 OS=Homo sapiens GN=LRRC59 PE=1 SV=1	LRC59_HUMAN		35 kDa	5	4	0	0	17	5.2			9	10	13	10	10.5	2.01923	0.186537	0.204265		11	11	6	9.33333	0.888889	0.530092	0.802787	9	12	39	20	1.90476	0.290858	0.0932192	3	5	4	0.380952	0.104774	32	29	30.5	2.90476	0.00187236	7	8	7.5	0.857143
486	Isoform 2 of Tubulin alpha-1A chain OS=Homo sapiens GN=TUBA1A	sp|Q71U36-2|TBA1A_HUMAN (+1)		46 kDa	19	26	3	0	45	18.6			43	44	34	29	37.5	2.01613	0.0955057	0.012339		45	53	23	40.3333	1.07556	0.756215	0.751137	50	50	144	81.3333	2.16889	0.159814	5.49432e-05	6	17	11.5	0.306667	0.000192932	129	149	139	3.70667	4.8612e-15	13	20	16.5	0.528
212	DNA helicase (Fragment) OS=Homo sapiens PE=2 SV=1	Q53FG5_HUMAN		82 kDa	0	1	0	0	0	0.2	1		5	3	0	0	2	2	0.145573	0.372		2	1	0	1	0.5	0.541605	0.653629	2	3	2	2.33333	1.16667	0.83024	0.894602	0	0	0	0	0.306315	8	10	9	4.5	0.0461388	0	0	0	0
213	Emerin OS=Homo sapiens GN=EMD PE=1 SV=1	EMD_HUMAN		29 kDa	0	0	0	0	1	0.2	1		3	5	0	0	2	2	0.145573	0.372		3	5	0	2.66667	1.33333	0.738868	0.796087	5	5	2	4	2	0.285591	0.477162	0	0	0	0	0.306315	2	5	3.5	1.75	0.582611	0	0	0	0
309	WD repeat-containing protein 43 OS=Homo sapiens GN=WDR43 PE=1 SV=3	WDR43_HUMAN		75 kDa	0	1	0	0	1	0.4	1		2	6	0	0	2	2	0.249043	0.44035		4	6	0	3.33333	1.66667	0.576132	0.621491	8	6	2	5.33333	2.66667	0.195394	0.269917	0	0	0	0	0.306315	4	9	6.5	3.25	0.158087	0	0	0	0
370	Isoform 2 of NADH-ubiquinone oxidoreductase 75 kDa subunit, mitochondrial OS=Homo sapiens GN=NDUFS1	sp|P28331-2|NDUS1_HUMAN		81 kDa	0	2	0	0	1	0.6	1		3	5	0	0	2	2	0.269452	0.510559		2	9	0	3.66667	1.83333	0.564614	0.545617	5	5	4	4.66667	2.33333	0.130573	0.361125	0	0	0	0	0.306315	8	11	9.5	4.75	0.035668	0	0	0	0
371	ATP-citrate synthase OS=Homo sapiens GN=ACLY PE=3 SV=1	A0A024R1T9_HUMAN (+2)		121 kDa	1	2	0	0	0	0.6	1		2	6	0	0	2	2	0.324882	0.510559		2	3	0	1.66667	0.833333	0.86253	0.888606	4	4	0	2.66667	1.33333	0.753712	0.796087	0	0	0	0	0.306315	13	6	9.5	4.75	0.035668	0	0	0	0
60.1	Superkiller viralicidic activity 2-like 2 OS=Homo sapiens GN=SKIV2L2 PE=1 SV=3	SK2L2_HUMAN		118 kDa	0	0	0	0	0	0	1		3	5	0	0	2	2	0.105328	0.306315		6	3	0	3	1.5	0.646229	0.704976	6	5	3	4.66667	2.33333	0.161963	0.361125	0	0	0	0	0.306315	6	7	6.5	3.25	0.158087	0	0	0	0
83.2	cDNA FLJ61500, highly similar to NNP-1 protein OS=Homo sapiens PE=2 SV=1	B4DZM3_HUMAN (+2)		46 kDa	0	0	0	0	0	0	1		4	3	1	0	2	2	0.0413272	0.306315		6	5	0	3.66667	1.83333	0.41858	0.545617	6	6	1	4.33333	2.16667	0.243146	0.415802	0	0	0	0	0.306315	3	1	2	1	1	0	1	0.5	0.3
87	Kinesin-like protein OS=Homo sapiens GN=KIF23 PE=1 SV=1	H7BYN4_HUMAN (+2)		109 kDa	0	0	0	0	0	0	1		2	6	0	0	2	2	0.1514	0.306315		2	6	0	2.66667	1.33333	0.777108	0.796087	4	4	1	3	1.5	0.615884	0.704976	0	0	0	0	0.306315	7	5	6	3	0.199551	0	0	0	0
104	Coatomer subunit gamma OS=Homo sapiens PE=2 SV=1	A0A140VK12_HUMAN (+1)		98 kDa	0	0	0	0	0	0	1		4	4	0	0	2	2	0.0892243	0.306315		3	8	0	3.66667	1.83333	0.515462	0.545617	5	7	0	4	2	0.407677	0.477162	0	0	0	0	0.306315	5	2	3.5	1.75	0.582611	0	0	0	0
486.1	cDNA FLJ52549, highly similar to L-lactate dehydrogenase A chain (EC 1.1.1.27) OS=Homo sapiens PE=2 SV=1	B4DJI1_HUMAN		34 kDa	2	3	0	0	0	1			1	7	0	0	2	2	0.562023	0.653629		5	5	0	3.33333	1.66667	0.606998	0.621491	4	4	0	2.66667	1.33333	0.781985	0.796087	0	0	0	0	0.306315	0	0	0	0	0.306315	0	0	0	0
489	RBBP7 protein (Fragment) OS=Homo sapiens GN=RBBP7 PE=2 SV=1	Q6FHQ0_HUMAN (+1)		48 kDa	1	5	0	0	4	2			7	8	1	0	4	2	0.383505	0.477162		6	10	0	5.33333	1.33333	0.713245	0.691723	6	7	6	6.33333	1.58333	0.381275	0.505144	0	0	0	0	0.0879756	6	10	8	2	0.281686	0	0	0	0
491	HCG20716 OS=Homo sapiens GN=RPS26 PE=4 SV=1	A0A024RB14_HUMAN (+1)		13 kDa	1	2	0	0	2	1			2	3	3	0	2	2	0.252426	0.653629		4	5	1	3.33333	1.66667	0.354822	0.621491	5	5	14	8	4	0.0726398	0.0764178	0	0	0	0	0.306315	7	6	6.5	3.25	0.158087	1	4	2.5	1.5
493	Flotillin 1 variant (Fragment) OS=Homo sapiens PE=2 SV=1	Q53HQ0_HUMAN (+2)		47 kDa	0	1	0	0	4	1			3	5	0	0	2	2	0.49481	0.653629		6	6	0	4	2	0.407677	0.477162	1	7	11	6.33333	3.16667	0.18633	0.170948	0	0	0	0	0.306315	2	1	1.5	0.75	0.831056	0	0	0	0
495	Myosin, heavy polypeptide 9, non-muscle, isoform CRA_a OS=Homo sapiens GN=MYH9 PE=3 SV=1	A0A024R1N1_HUMAN (+1)		227 kDa	4	7	17	0	33	12.2			20	25	24	28	24.25	1.9877	0.122311	0.0500203		28	29	15	24	0.989691	0.955361	0.971867	32	16	50	32.6667	1.34708	0.364737	0.272026	79	15	47	1.93814	0.007356	257	254	255.5	10.5361	6.67012e-50	15	6	10.5	0.519588
495.1	Histone H2AX OS=Homo sapiens GN=H2AFX PE=1 SV=2	H2AX_HUMAN		15 kDa	2	5	60	0	39	21.2			8	5	118	33	41	1.93396	0.486083	0.0127229		7	10	153	56.6667	1.38211	0.771123	0.115824	10	7	123	46.6667	1.13821	0.904051	0.549421	41	88	64.5	1.57317	0.0228624	225	188	206.5	5.03659	7.30642e-28	190	160	175	5.12195
496	Histone H2A type 1-B/E OS=Homo sapiens GN=HIST1H2AB PE=1 SV=2	H2A1B_HUMAN (+2)		14 kDa	2	5	62	0	41	22			9	8	118	33	42	1.90909	0.481008	0.0130897		9	14	152	58.3333	1.38889	0.756311	0.105649	11	10	131	50.6667	1.20635	0.856578	0.372731	42	88	65	1.54762	0.0270145	225	191	208	4.95238	1.00953e-27	193	160	176.5	5.04286
496.1	Cluster of ADP/ATP translocase 2 OS=Homo sapiens GN=SLC25A5 PE=1 SV=7 (ADT2_HUMAN)	ADT2_HUMAN [5]		33 kDa	9	12	9	0	29	11.8			25	18	22	25	22.5	1.90678	0.0965227	0.0735783		16	29	14	19.6667	0.874074	0.547664	0.669758	25	22	98	48.3333	2.14815	0.270978	0.00221126	10	16	13	0.577778	0.118798	105	88	96.5	4.28889	3.12187e-12	16	36	26	1.38667
499	Solute carrier family 25 member 4 isoform 1 (Fragment) OS=Homo sapiens GN=SLC25A4 PE=2 SV=1	A0A0S2Z3H3_HUMAN (+1)		33 kDa	5	5	8	0	15	6.6			13	7	15	15	12.5	1.89394	0.11223	0.195996		9	17	7	11	0.88	0.67738	0.766367	11	9	55	25	2	0.37217	0.0448435	9	11	10	0.8	0.613196	64	50	57	4.56	4.69859e-08	11	25	18	1.728
500	Isoform 3 of Core histone macro-H2A.1 OS=Homo sapiens GN=H2AFY	sp|O75367-3|H2AY_HUMAN (+1)		39 kDa	0	4	17	0	20	8.2			17	15	29	1	15.5	1.89024	0.332152	0.147072		15	25	39	26.3333	1.69892	0.27992	0.10001	24	23	43	30	1.93548	0.156517	0.0339393	4	12	8	0.516129	0.134582	51	70	60.5	3.90323	1.46364e-07	30	33	31.5	2.43871
501	Ribosomal protein L38, isoform CRA_a OS=Homo sapiens GN=RPL38 PE=3 SV=1	A0A024R8P8_HUMAN (+1)		8 kDa	8	6	0	0	0	2.8			7	8	1	5	5.25	1.875	0.341185	0.437312		9	6	0	5	0.952381	0.934036	0.943055	9	7	10	8.66667	1.65079	0.144116	0.38993	0	1	0.5	0.0952381	0.0769484	11	5	8	1.52381	0.480105	3	6	4.5	1.02857
502	Regulator of chromosome condensation 1 isoform 3 (Fragment) OS=Homo sapiens GN=RCC1 PE=2 SV=1	A0A0S2Z3I4_HUMAN (+4)		47 kDa	0	0	1	0	7	1.6			6	5	1	0	3	1.875	0.509717	0.584361		5	10	2	5.66667	1.88889	0.354822	0.411733	11	8	12	10.3333	3.44444	0.0148029	0.0559033	0	0	0	0	0.165038	24	20	22	7.33333	0.000120948	0	1	0.5	0.2
503	D-3-phosphoglycerate dehydrogenase OS=Homo sapiens GN=PHGDH PE=1 SV=4	SERA_HUMAN		57 kDa	3	8	0	0	1	2.4			8	8	1	1	4.5	1.875	0.421693	0.479408		9	10	0	6.33333	1.40741	0.630102	0.608201	7	7	8	7.33333	1.62963	0.292154	0.444574	0	0	0	0	0.0640332	13	6	9.5	2.11111	0.207472	0	0	0	0
504	Ribosomal protein L34, isoform CRA_a OS=Homo sapiens GN=RPL34 PE=4 SV=1	A0A024RDH8_HUMAN (+1)		13 kDa	0	1	0	0	5	1.2			2	1	4	2	2.25	1.875	0.421693	0.651859		0	3	7	3.33333	1.48148	0.584088	0.693528	1	3	11	5	2.22222	0.348971	0.362256	4	1	2.5	1.11111	0.923333	6	6	6	2.66667	0.236001	1	7	4	2.13333
506	Pyruvate kinase OS=Homo sapiens GN=HEL-S-30 PE=2 SV=1	V9HWB8_HUMAN (+1)		58 kDa	1	5	5	0	11	4.4			2	5	6	19	8	1.81818	0.394682	0.340216		2	9	3	4.66667	0.583333	0.519534	0.382006	1	4	29	11.3333	1.41667	0.7161	0.469576	5	5	5	0.625	0.437031	50	49	49.5	6.1875	1.60433e-08	7	6	6.5	0.975
507	Cluster of Histone H2A OS=Homo sapiens GN=H2AFJ PE=3 SV=1 (A0A024RAS2_HUMAN)	A0A024RAS2_HUMAN [7]		14 kDa	2	9	65	0	60	27.2			18	10	132	36	49	1.80147	0.487246	0.0130782		17	23	164	68	1.38776	0.730898	0.0809046	21	15	153	63	1.28571	0.792002	0.189224	48	96	72	1.46939	0.0375292	270	225	247.5	5.05102	3.51629e-33	217	188	202.5	4.95918
226.2	cDNA FLJ76281, highly similar to Homo sapiens DnaJ (Hsp40) homolog, subfamily C, member 7 (DNAJC7), mRNA OS=Homo sapiens PE=2 SV=1	A8K4T2_HUMAN (+2)		55 kDa	0	1	0	0	0	0.2	1		3	4	0	0	1.75	1.75	0.140721	0.429237		14	13	0	9	5.14286	0.127009	0.0363691	2	5	6	4.33333	2.47619	0.163124	0.359322	0	3	1.5	0.857143	0.9131	5	6	5.5	3.14286	0.210946	0	0	0	0
227	AFG3-like protein 2 OS=Homo sapiens GN=AFG3L2 PE=1 SV=2	AFG32_HUMAN		89 kDa	0	0	0	0	1	0.2	1		2	2	0	3	1.75	1.75	0.0356869	0.429237		2	4	0	2	1.14286	0.845671	0.916952	2	7	5	4.66667	2.66667	0.0961167	0.309691	0	1	0.5	0.285714	0.541298	4	5	4.5	2.57143	0.333711	0	0	0	0
228	Kinesin-like protein OS=Homo sapiens GN=KIFC1 PE=3 SV=1	A0A024RCS7_HUMAN (+1)		74 kDa	0	0	0	0	1	0.2	1		5	2	0	0	1.75	1.75	0.187859	0.429237		6	4	0	3.33333	1.90476	0.471263	0.550217	4	3	1	2.66667	1.52381	0.587123	0.716983	0	0	0	0	0.356767	3	6	4.5	2.57143	0.333711	0	0	0	0
229	DNA mismatch repair protein Msh2 OS=Homo sapiens GN=MSH2 PE=1 SV=1	sp|P43246|MSH2_HUMAN		105 kDa	0	1	0	0	0	0.2	1		4	3	0	0	1.75	1.75	0.140721	0.429237		1	2	0	1	0.571429	0.592246	0.730211	1	3	3	2.33333	1.33333	0.681726	0.812897	0	0	0	0	0.356767	5	6	5.5	3.14286	0.210946	0	0	0	0
324.1	Mitochondrial transcription factor A OS=Homo sapiens GN=TFAM PE=4 SV=1	E5KSU5_HUMAN (+3)		29 kDa	0	0	0	0	2	0.4	1		3	4	0	0	1.75	1.75	0.224216	0.503644		2	4	1	2.33333	1.33333	0.699315	0.812897	3	6	6	5	2.85714	0.0793532	0.266136	0	0	0	0	0.356767	5	5	5	2.85714	0.266136	2	0	1	0.685714
326	Developmentally-regulated GTP-binding protein 1 OS=Homo sapiens GN=DRG1 PE=1 SV=1	DRG1_HUMAN		41 kDa	1	1	0	0	0	0.4	1		3	3	1	0	1.75	1.75	0.100913	0.503644		4	4	1	3	1.71429	0.352413	0.629438	1	4	2	2.33333	1.33333	0.634734	0.812897	0	1	0.5	0.285714	0.541298	10	5	7.5	4.28571	0.0791408	0	0	0	0
463	Cluster of Myosin light polypeptide 6 OS=Homo sapiens GN=MYL6 PE=1 SV=1 (G8JLA2_HUMAN)	G8JLA2_HUMAN [5]		17 kDa	0	1	1	0	2	0.8	1		1	3	2	1	1.75	1.75	0.155759	0.654867		4	5	0	3	1.71429	0.412191	0.629438	5	3	3	3.66667	2.09524	0.0607848	0.479068	6	0	3	1.71429	0.629438	39	22	30.5	17.4286	1.01978e-07	5	2	3.5	2.4
464	Myosin light polypeptide 6 OS=Homo sapiens GN=MYL6 PE=1 SV=1	G8JLA2_HUMAN (+1)		17 kDa	0	1	1	0	2	0.8	1		1	3	2	1	1.75	1.75	0.155759	0.654867		4	5	0	3	1.71429	0.412191	0.629438	5	3	3	3.66667	2.09524	0.0607848	0.479068	6	0	3	1.71429	0.629438	38	22	30	17.1429	1.3968e-07	5	2	3.5	2.4
467	Lamin B receptor, isoform CRA_a OS=Homo sapiens GN=LBR PE=4 SV=1	A0A024R3R5_HUMAN		71 kDa	0	0	0	0	4	0.8	1		2	3	1	1	1.75	1.75	0.37367	0.654867		2	4	0	2	1.14286	0.832186	0.916952	4	4	10	6	3.42857	0.0611831	0.166276	0	2	1	0.571429	0.730211	12	19	15.5	8.85714	0.000963363	1	1	1	0.685714
469	Splicing factor U2AF 35 kDa subunit-like protein OS=Homo sapiens GN=U2AF1L5 PE=1 SV=1	U2AF5_HUMAN (+1)		28 kDa	3	0	0	0	1	0.8	1		2	1	1	3	1.75	1.75	0.264667	0.654867		3	2	1	2	1.14286	0.750633	0.916952	4	5	9	6	3.42857	0.0287428	0.166276	0	1	0.5	0.285714	0.541298	4	1	2.5	1.42857	0.763901	0	2	1	0.685714
470	Isoform 2 of Trifunctional enzyme subunit beta, mitochondrial OS=Homo sapiens GN=HADHB	sp|P55084-2|ECHB_HUMAN (+1)		49 kDa	1	3	0	0	0	0.8	1		4	2	0	1	1.75	1.75	0.37367	0.654867		5	5	0	3.33333	1.90476	0.400033	0.550217	2	6	1	3	1.71429	0.47757	0.629438	0	0	0	0	0.356767	0	1	0.5	0.285714	0.541298	0	2	1	0.685714
14	Isoform 3 of Chromodomain-helicase-DNA-binding protein 3 OS=Homo sapiens GN=CHD3	sp|Q12873-3|CHD3_HUMAN (+1)		233 kDa	0	0	0	0	0	0	1		4	3	0	0	1.75	1.75	0.0945078	0.356767		0	0	0	0	0	0.210796	0.356767	0	0	0	0	0	0.210796	0.356767	0	0	0	0	0.356767	9	5	7	4	0.101803	0	0	0	0
40.2	2'-5'-oligoadenylate synthetase 3, 100kDa, isoform CRA_a OS=Homo sapiens GN=OAS3 PE=4 SV=1	A0A024RBQ5_HUMAN (+2)		121 kDa	0	0	0	0	0	0	1		2	5	0	0	1.75	1.75	0.135572	0.356767		16	13	0	9.66667	5.52381	0.127702	0.025506	0	1	7	2.66667	1.52381	0.706899	0.716983	0	0	0	0	0.356767	7	4	5.5	3.14286	0.210946	0	0	0	0
45	Cluster of PH-interacting protein OS=Homo sapiens GN=PHIP PE=1 SV=2 (PHIP_HUMAN)	PHIP_HUMAN [5]		207 kDa	0	0	0	0	0	0	1		3	3	1	0	1.75	1.75	0.0326269	0.356767		0	4	2	2	1.14286	0.856353	0.916952	10	4	2	5.33333	3.04762	0.164	0.228084	0	1	0.5	0.285714	0.541298	5	11	8	4.57143	0.0612853	2	0	1	0.685714
46	PH-interacting protein OS=Homo sapiens GN=PHIP PE=1 SV=2	PHIP_HUMAN		207 kDa	0	0	0	0	0	0	1		3	3	1	0	1.75	1.75	0.0326269	0.356767		0	4	2	2	1.14286	0.856353	0.916952	10	4	2	5.33333	3.04762	0.164	0.228084	0	1	0.5	0.285714	0.541298	5	11	8	4.57143	0.0612853	2	0	1	0.685714
50	Centromere protein V OS=Homo sapiens GN=CENPV PE=1 SV=1	sp|Q7Z7K6|CENPV_HUMAN		30 kDa	0	0	0	0	0	0	1		3	4	0	0	1.75	1.75	0.0945078	0.356767		3	2	1	2	1.14286	0.856353	0.916952	5	6	8	6.33333	3.61905	0.0235881	0.141483	0	0	0	0	0.356767	4	11	7.5	4.28571	0.0791408	0	0	0	0
65.3	Nucleolar protein 11 OS=Homo sapiens GN=NOL11 PE=1 SV=1	sp|Q9H8H0|NOL11_HUMAN		81 kDa	0	0	0	0	0	0	1		4	3	0	0	1.75	1.75	0.0945078	0.356767		3	5	1	3	1.71429	0.458222	0.629438	5	4	5	4.66667	2.66667	0.0671058	0.309691	0	0	0	0	0.356767	6	4	5	2.85714	0.266136	0	0	0	0
508	Prohibitin-2 OS=Homo sapiens GN=PHB2 PE=1 SV=2	J3KPX7_HUMAN (+1)		33 kDa	2	1	0	0	7	2			4	6	2	2	3.5	1.75	0.407084	0.582611		8	7	3	6	1.71429	0.203111	0.459201	5	5	11	7	2	0.143811	0.318956	2	3	2.5	0.714286	0.723327	14	14	14	4	0.0145944	2	4	3	1.02857
509	ADP/ATP translocase 2 OS=Homo sapiens GN=SLC25A5 PE=1 SV=7	ADT2_HUMAN		33 kDa	8	7	9	0	28	10.4			16	11	20	25	18	1.73077	0.23931	0.165823		8	16	14	12.6667	0.703704	0.245113	0.349669	14	14	79	35.6667	1.98148	0.38264	0.0169175	10	16	13	0.722222	0.383172	90	72	81	4.5	7.62374e-11	15	34	24.5	1.63333
510	ADP/ATP translocase 3 OS=Homo sapiens GN=SLC25A6 PE=1 SV=4	ADT3_HUMAN (+1)		33 kDa	7	10	8	0	21	9.2			17	10	18	18	15.75	1.71196	0.163599	0.204775		11	19	8	12.6667	0.804233	0.427589	0.575787	14	12	76	34	2.15873	0.350381	0.0103333	9	13	11	0.698413	0.374587	80	71	75.5	4.79365	1.20105e-10	14	30	22	1.67619
511	Elongation factor 1-alpha 2 OS=Homo sapiens GN=EEF1A2 PE=1 SV=1	EF1A2_HUMAN		50 kDa	8	9	42	4	73	27.2			9	7	97	73	46.5	1.70956	0.466508	0.025711		10	13	68	30.3333	0.65233	0.626609	0.0676557	8	8	109	41.6667	0.896057	0.906135	0.610662	54	61	57.5	1.23656	0.2849	225	139	182	3.91398	2.94399e-20	67	108	87.5	2.25806
512	Plasminogen activator inhibitor 1 RNA-binding protein OS=Homo sapiens GN=SERBP1 PE=1 SV=2	sp|Q8NC51|PAIRB_HUMAN		45 kDa	1	2	15	0	6	4.8			3	4	17	8	8	1.66667	0.469755	0.403663		6	5	14	8.33333	1.04167	0.943349	0.937946	7	6	29	14	1.75	0.45003	0.218221	5	9	7	0.875	0.808311	17	39	28	3.5	0.000874599	8	16	12	1.8
513	Chaperonin containing TCP1, subunit 6A (Zeta 1), isoform CRA_a OS=Homo sapiens GN=CCT6A PE=3 SV=1	A0A024RDL1_HUMAN (+3)		58 kDa	4	9	0	0	2	3			13	7	0	0	5	1.66667	0.568677	0.525693		8	12	0	6.66667	1.33333	0.739514	0.651704	4	8	0	4	0.8	0.820559	0.762866	0	0	0	0	0.0465264	12	12	12	2.4	0.104157	0	0	0	0
514	Cluster of Isoform 3 of Poly(rC)-binding protein 2 OS=Homo sapiens GN=PCBP2 (sp|Q15366-3|PCBP2_HUMAN)	sp|Q15366-3|PCBP2_HUMAN [2]		38 kDa	4	6	0	0	5	3			6	8	4	2	5	1.66667	0.310213	0.525693		8	6	3	5.66667	1.13333	0.746616	0.851378	10	10	11	10.3333	2.06667	0.018541	0.196533	2	2	2	0.4	0.312663	17	10	13.5	2.7	0.0566433	3	4	3.5	0.84
516	Isoform 3 of Poly(rC)-binding protein 2 OS=Homo sapiens GN=PCBP2	sp|Q15366-3|PCBP2_HUMAN		38 kDa	4	6	0	0	5	3			6	8	4	2	5	1.66667	0.310213	0.525693		8	6	3	5.66667	1.13333	0.746616	0.851378	10	10	11	10.3333	2.06667	0.018541	0.196533	2	2	2	0.4	0.312663	16	10	13	2.6	0.0696472	3	4	3.5	0.84
517	Thymopoietin, isoform CRA_c OS=Homo sapiens GN=TMPO PE=4 SV=1	A0A024RBE7_HUMAN (+1)		51 kDa	1	1	2	0	14	3.6			12	9	3	0	6	1.66667	0.549944	0.479431		9	12	3	8	1.33333	0.631989	0.616614	11	13	18	14	2.33333	0.0816633	0.0844632	0	0	0	0	0.0244555	29	26	27.5	4.58333	0.000186354	4	2	3	0.6
518	Splicing factor 3B subunit 3 OS=Homo sapiens GN=SF3B3 PE=1 SV=4	sp|Q15393|SF3B3_HUMAN		136 kDa	9	6	0	0	4	3.8			11	10	0	4	6.25	1.64474	0.443426	0.478788		11	5	1	5.66667	0.906667	0.887394	0.875725	8	11	9	9.33333	1.49333	0.373559	0.460992	0	2	1	0.16	0.0752418	5	5	5	0.8	0.731104	0	4	2	0.384
519	Isoform 4 of Poly(rC)-binding protein 2 OS=Homo sapiens GN=PCBP2	sp|Q15366-4|PCBP2_HUMAN		35 kDa	3	5	0	0	5	2.6			5	6	4	2	4.25	1.63462	0.300909	0.578027		8	5	3	5.33333	1.2549	0.523598	0.750076	8	8	11	9	2.11765	0.0152041	0.219994	2	2	2	0.470588	0.430498	17	10	13.5	3.17647	0.0337671	3	4	3.5	0.988235
520	Isoform 2 of Histone-binding protein RBBP4 OS=Homo sapiens GN=RBBP4	sp|Q09028-2|RBBP4_HUMAN (+3)		48 kDa	1	3	0	0	3	1.4			4	5	0	0	2.25	1.60714	0.55952	0.720136		5	3	0	2.66667	1.18519	0.841199	0.874079	4	3	6	4.33333	1.92593	0.280416	0.474815	0	0	0	0	0.262752	4	8	6	2.66667	0.236001	0	0	0	0
521	Isoform 2 of Eukaryotic initiation factor 4A-II OS=Homo sapiens GN=EIF4A2	sp|Q14240-2|IF4A2_HUMAN (+1)		46 kDa	0	5	0	0	6	2.2			7	7	0	0	3.5	1.59091	0.597127	0.638632		7	10	0	5.66667	1.61905	0.556894	0.515406	7	7	17	10.3333	2.95238	0.121942	0.0808234	0	6	3	0.857143	0.863793	16	21	18.5	5.28571	0.0014768	0	0	0	0
522	L-lactate dehydrogenase B chain OS=Homo sapiens GN=LDHB PE=1 SV=2	LDHB_HUMAN (+1)		37 kDa	5	10	0	0	0	3			8	11	0	0	4.75	1.58333	0.617695	0.574136		7	7	0	4.66667	0.982456	0.983592	0.980324	10	8	0	6	1.26316	0.777644	0.726075	0	0	0	0	0.0545934	0	0	0	0	0.0545934	0	0	0	0
526	Cluster of L-lactate dehydrogenase B chain OS=Homo sapiens GN=LDHB PE=1 SV=2 (LDHB_HUMAN)	LDHB_HUMAN [5]		37 kDa	8	13	0	0	0	4.2			9	17	0	0	6.5	1.54762	0.640586	0.517515		12	11	0	7.66667	1.17949	0.84885	0.771598	13	11	0	8	1.23077	0.809632	0.711733	0	0	0	0	0.0176967	0	0	0	0	0.0176967	0	0	0	0
527	Cluster of Epididymis luminal protein 112 OS=Homo sapiens GN=HEL112 PE=2 SV=1 (B2RDW1_HUMAN)	B2RDW1_HUMAN [5]		18 kDa	6	4	25	0	28	12.6			10	12	33	22	19.25	1.52778	0.434673	0.251498		18	19	36	24.3333	1.26407	0.549872	0.451031	12	15	50	25.6667	1.33333	0.614796	0.348107	19	34	26.5	1.37662	0.29316	17	17	17	0.883117	0.715926	33	43	38	2.36883
528	Cluster of Elongation factor 1-alpha (Fragment) OS=Homo sapiens PE=2 SV=1 (Q53HM9_HUMAN)	Q53HM9_HUMAN [6]		50 kDa	11	16	62	4	110	40.6			20	13	125	90	62	1.52709	0.538208	0.0357442		25	34	88	49	0.790323	0.734262	0.220842	21	26	281	109.333	1.76344	0.573933	0.000296674	73	70	71.5	1.15323	0.41424	361	292	326.5	5.26613	1.37721e-44	85	138	111.5	2.15806
530	Elongation factor 1-alpha (Fragment) OS=Homo sapiens PE=2 SV=1	Q53HM9_HUMAN (+4)		50 kDa	11	16	62	4	110	40.6			20	13	125	90	62	1.52709	0.538208	0.0357442		25	34	88	49	0.790323	0.734262	0.220842	21	26	280	109	1.75806	0.57535	0.000323239	73	70	71.5	1.15323	0.41424	357	292	324.5	5.23387	3.89122e-44	85	138	111.5	2.15806
531	Epididymis luminal protein 112 OS=Homo sapiens GN=HEL112 PE=2 SV=1	B2RDW1_HUMAN (+2)		18 kDa	5	4	25	0	28	12.4			10	12	32	21	18.75	1.5121	0.450862	0.268594		18	19	35	24	1.28	0.516231	0.432037	12	14	50	25.3333	1.35111	0.604459	0.331328	18	34	26	1.38667	0.288014	16	16	16	0.853333	0.649941	32	40	36	2.304
255	Cluster of High-mobility group box 1 variant (Fragment) OS=Homo sapiens PE=2 SV=1 (Q59GW1_HUMAN)	Q59GW1_HUMAN [2]		20 kDa	1	0	0	0	0	0.2	1		2	4	0	0	1.5	1.5	0.179175	0.494532		3	4	0	2.33333	1.55556	0.60589	0.729625	5	6	17	9.33333	6.22222	0.0700171	0.0234598	0	0	0	0	0.415101	36	27	31.5	21	3.32493e-08	0	0	0	0
256	High-mobility group box 1 variant (Fragment) OS=Homo sapiens PE=2 SV=1	Q59GW1_HUMAN		20 kDa	1	0	0	0	0	0.2	1		2	4	0	0	1.5	1.5	0.179175	0.494532		3	4	0	2.33333	1.55556	0.60589	0.729625	4	5	15	8	5.33333	0.093942	0.048289	0	0	0	0	0.415101	30	25	27.5	18.3333	4.21368e-07	0	0	0	0
257	DEAD (Asp-Glu-Ala-Asp) box polypeptide 47 isoform 1 variant (Fragment) OS=Homo sapiens PE=2 SV=1	Q53GJ1_HUMAN		50 kDa	0	0	0	0	1	0.2	1		3	2	0	1	1.5	1.5	0.0707764	0.494532		4	5	1	3.33333	2.22222	0.206246	0.480403	8	5	2	5	3.33333	0.0856812	0.223002	0	1	0.5	0.333333	0.6152	4	4	4	2.66667	0.356695	1	0	0.5	0.4
351	Cluster of Cytoplasmic FMR1 interacting protein 1 isoform A (Fragment) OS=Homo sapiens GN=CYFIP1 PE=2 SV=1 (X5D2F4_HUMAN)	X5D2F4_HUMAN [4]		145 kDa	0	0	0	0	2	0.4	1		2	3	0	1	1.5	1.5	0.173534	0.574928		5	2	0	2.33333	1.55556	0.586785	0.729625	4	4	6	4.66667	3.11111	0.0203664	0.261523	0	0	0	0	0.415101	27	21	24	16	3.79024e-06	0	0	0	0
357	Acyl-CoA dehydrogenase C-4 to C-12 straight chain isoform 1 (Fragment) OS=Homo sapiens GN=ACADM PE=2 SV=1	A0A0S2Z366_HUMAN (+6)		47 kDa	2	0	0	0	0	0.4	1		3	3	0	0	1.5	1.5	0.254199	0.574928		5	3	0	2.66667	1.77778	0.496016	0.637477	5	6	2	4.33333	2.88889	0.105445	0.30587	0	0	0	0	0.415101	3	0	1.5	1	1	0	0	0	0
440	Signal recognition particle 14 kDa protein OS=Homo sapiens GN=SRP14 PE=1 SV=2	SRP14_HUMAN		15 kDa	3	0	0	0	0	0.6	1		4	2	0	0	1.5	1.5	0.432845	0.655384		6	4	0	3.33333	2.22222	0.369658	0.480403	5	4	3	4	2.66667	0.0981118	0.356695	0	0	0	0	0.415101	4	5	4.5	3	0.282928	0	0	0	0
24	RanBP2-like and GRIP domain-containing protein 3 OS=Homo sapiens GN=RGPD3 PE=4 SV=2	J3KNE0_HUMAN (+1)		198 kDa	0	0	0	0	0	0	1		0	6	0	0	1.5	1.5	0.292352	0.415101		6	5	0	3.66667	2.44444	0.400363	0.41466	6	0	0	2	1.33333	0.845671	0.831056	0	0	0	0	0.415101	0	0	0	0	0.415101	0	0	0	0
29	Eukaryotic translation initiation factor 2 beta OS=Homo sapiens GN=EIF2S2 PE=2 SV=1	B5BU01_HUMAN (+2)		38 kDa	0	0	0	0	0	0	1		1	1	4	0	1.5	1.5	0.0892243	0.415101		1	3	0	1.33333	0.888889	0.900138	0.939564	2	2	5	3	2	0.30826	0.554513	0	0	0	0	0.415101	13	20	16.5	11	0.000374546	1	1	1	0.8
77.2	Probable ATP-dependent RNA helicase DDX46 OS=Homo sapiens GN=DDX46 PE=1 SV=1	A0A0C4DG89_HUMAN (+2)		117 kDa	0	0	0	0	0	0	1		2	4	0	0	1.5	1.5	0.117646	0.415101		6	5	0	3.66667	2.44444	0.310811	0.41466	5	4	0	3	2	0.419973	0.554513	0	0	0	0	0.415101	4	6	5	3.33333	0.223002	0	0	0	0
82.2	Isoform 7 of Protein polybromo-1 OS=Homo sapiens GN=PBRM1	sp|Q86U86-7|PB1_HUMAN (+1)		184 kDa	0	0	0	0	0	0	1		1	5	0	0	1.5	1.5	0.194457	0.415101		4	4	0	2.66667	1.77778	0.544742	0.637477	7	5	1	4.33333	2.88889	0.223529	0.30587	0	0	0	0	0.415101	0	3	1.5	1	1	0	0	0	0
532	Microtubule-associated protein OS=Homo sapiens GN=MAP4 PE=1 SV=1	E7EVA0_HUMAN		245 kDa	0	0	2	0	3	1			1	2	3	0	1.5	1.5	0.601411	0.813475		2	2	2	2	1.33333	0.541605	0.831056	2	2	7	3.66667	2.44444	0.231121	0.41466	0	2	1	0.666667	0.813475	7	11	9	6	0.0281539	5	4	4.5	3.6
533	Cluster of Heat shock 60kDa protein 1 (Chaperonin), isoform CRA_a OS=Homo sapiens GN=HSPD1 PE=2 SV=1 (A0A024R3X4_HUMAN)	A0A024R3X4_HUMAN [3]		61 kDa	5	16	1	0	13	7			13	8	9	11	10.25	1.46429	0.41686	0.457771		8	18	4	10	0.97561	0.949053	0.957732	10	12	38	20	1.95122	0.258968	0.0835578	7	5	6	0.585366	0.317584	22	27	24.5	2.39024	0.0172276	9	5	7	0.819512
534	Heat shock 60kDa protein 1 (Chaperonin), isoform CRA_a OS=Homo sapiens GN=HSPD1 PE=2 SV=1	A0A024R3X4_HUMAN (+1)		61 kDa	5	16	1	0	13	7			13	8	9	11	10.25	1.46429	0.41686	0.457771		8	18	4	10	0.97561	0.949053	0.957732	10	12	38	20	1.95122	0.258968	0.0835578	7	5	6	0.585366	0.317584	22	27	24.5	2.39024	0.0172276	9	5	7	0.819512
535	Ubiquitin A-52 residue ribosomal protein fusion product 1 OS=Homo sapiens GN=UBA52 PE=2 SV=1	Q3MIH3_HUMAN (+1)		15 kDa	6	4	25	0	28	12.6			9	9	33	22	18.25	1.44841	0.517606	0.323036		15	13	36	21.3333	1.16895	0.751436	0.63239	9	10	47	22	1.20548	0.776367	0.563735	19	34	26.5	1.45205	0.226369	17	17	17	0.931507	0.837707	33	43	38	2.49863
536	Solute carrier family 25 (Mitochondrial carrier phosphate carrier), member 3, isoform CRA_a OS=Homo sapiens GN=SLC25A3 PE=2 SV=1	A0A024RBE8_HUMAN (+4)		40 kDa	4	5	0	0	6	3			6	6	2	3	4.25	1.41667	0.485096	0.680613		7	5	1	4.33333	1.01961	0.966966	0.979564	7	8	21	12	2.82353	0.108028	0.0652785	0	1	0.5	0.117647	0.137434	18	13	15.5	3.64706	0.0134344	1	4	2.5	0.705882
537	Cluster of Isoform 2 of Dynamin-2 OS=Homo sapiens GN=DNM2 (sp|P50570-2|DYN2_HUMAN)	sp|P50570-2|DYN2_HUMAN [5]		98 kDa	0	0	0	0	8	1.6			2	7	0	0	2.25	1.40625	0.787719	0.787915		2	4	0	2	0.888889	0.913179	0.920334	5	3	11	6.33333	2.81481	0.205168	0.2035	0	0	0	0	0.262752	32	40	36	16	8.2674e-09	0	0	0	0
538	Isoform 2 of Dynamin-2 OS=Homo sapiens GN=DNM2	sp|P50570-2|DYN2_HUMAN		98 kDa	0	0	0	0	8	1.6			2	7	0	0	2.25	1.40625	0.787719	0.787915		2	4	0	2	0.888889	0.913179	0.920334	5	3	11	6.33333	2.81481	0.205168	0.2035	0	0	0	0	0.262752	30	37	33.5	14.8889	3.93615e-08	0	0	0	0
540	Histone H2A type 2-B OS=Homo sapiens GN=HIST2H2AB PE=1 SV=3	H2A2B_HUMAN		14 kDa	0	2	30	0	21	10.6			4	2	53	0	14.75	1.39151	0.763706	0.426569		5	6	62	24.3333	1.64972	0.679084	0.133081	5	4	73	27.3333	1.85311	0.627526	0.0563298	24	38	31	2.10169	0.017534	124	108	116	7.86441	9.17706e-21	67	65	66	5.36949
542	Cluster of Core histone macro-H2A OS=Homo sapiens GN=H2AFY2 PE=4 SV=1 (A0A024QZP6_HUMAN)	A0A024QZP6_HUMAN [3]		40 kDa	0	0	6	0	3	1.8			5	4	1	0	2.5	1.38889	0.695499	0.780111		5	9	2	5.33333	2.13333	0.255071	0.36283	7	8	9	8	3.2	0.014085	0.113497	0	0	0	0	0.225193	16	20	18	7.2	0.000611232	5	0	2.5	1.2
544	Core histone macro-H2A OS=Homo sapiens GN=H2AFY2 PE=4 SV=1	A0A024QZP6_HUMAN (+1)		40 kDa	0	0	6	0	3	1.8			5	4	1	0	2.5	1.38889	0.695499	0.780111		5	9	2	5.33333	2.13333	0.255071	0.36283	7	8	9	8	3.2	0.014085	0.113497	0	0	0	0	0.225193	16	20	18	7.2	0.000611232	5	0	2.5	1.2
545	Cluster of T-complex protein 1 subunit gamma (Fragment) OS=Homo sapiens PE=2 SV=1 (Q59H77_HUMAN)	Q59H77_HUMAN [4]		64 kDa	5	13	0	0	3	4.2			16	5	1	1	5.75	1.36905	0.71866	0.653422		6	23	1	10	1.73913	0.568821	0.310733	9	15	3	9	1.56522	0.551825	0.425668	1	1	1	0.173913	0.098909	8	13	10.5	1.82609	0.263428	1	1	1	0.208696
547	T-complex protein 1 subunit gamma (Fragment) OS=Homo sapiens PE=2 SV=1	Q59H77_HUMAN (+1)		64 kDa	5	13	0	0	3	4.2			16	5	1	1	5.75	1.36905	0.71866	0.653422		6	23	1	10	1.73913	0.568821	0.310733	9	15	3	9	1.56522	0.551825	0.425668	1	1	1	0.173913	0.098909	8	12	10	1.73913	0.310733	1	1	1	0.208696
548	40S ribosomal protein S27 OS=Homo sapiens GN=RPS27 PE=1 SV=3	RS27_HUMAN		9 kDa	4	4	0	0	6	2.8			5	5	0	5	3.75	1.33929	0.603744	0.745008		5	6	4	5	1.33333	0.458222	0.7027	5	7	8	6.66667	1.77778	0.1379	0.405632	0	3	1.5	0.4	0.399464	4	1	2.5	0.666667	0.662812	0	6	3	0.96
551	Cluster of Cytoplasmic dynein 1 heavy chain 1 OS=Homo sapiens GN=DYNC1H1 PE=1 SV=5 (DYHC1_HUMAN)	DYHC1_HUMAN [2]		532 kDa	0	1	1	0	75	15.4			36	45	0	1	20.5	1.33117	0.803888	0.406721		51	45	0	32	1.56098	0.577347	0.117904	53	45	112	70	3.41463	0.0785817	1.26081e-07	0	0	0	0	1.61185e-06	251	223	237	11.561	6.54484e-48	0	0	0	0
552	Cytoplasmic dynein 1 heavy chain 1 OS=Homo sapiens GN=DYNC1H1 PE=1 SV=5	DYHC1_HUMAN		532 kDa	0	1	1	0	75	15.4			36	45	0	1	20.5	1.33117	0.803888	0.406721		51	45	0	32	1.56098	0.577347	0.117904	53	45	112	70	3.41463	0.0785817	1.26081e-07	0	0	0	0	1.61185e-06	251	223	237	11.561	6.54484e-48	0	0	0	0
552.1	Epididymis tissue sperm binding protein Li 14m OS=Homo sapiens PE=2 SV=1	E9KL44_HUMAN (+1)		83 kDa	1	15	0	0	0	3.2			11	6	0	0	4.25	1.32812	0.80453	0.732413		7	11	0	6	1.41176	0.689915	0.616472	9	7	1	5.66667	1.33333	0.71987	0.681168	0	0	0	0	0.0750729	3	0	1.5	0.352941	0.317943	0	0	0	0
554	Cluster of Glyceraldehyde-3-phosphate dehydrogenase OS=Homo sapiens GN=HEL-S-162eP PE=2 SV=1 (V9HVZ4_HUMAN)	V9HVZ4_HUMAN [4]		36 kDa	5	15	5	0	19	8.8			11	11	12	12	11.5	1.30682	0.522077	0.567011		11	18	9	12.6667	1.10145	0.634734	0.819561	12	16	101	43	3.73913	0.251218	1.60517e-05	13	9	11	0.956522	0.919536	138	127	132.5	11.5217	2.79335e-27	7	15	11	1.14783
555	Glyceraldehyde-3-phosphate dehydrogenase OS=Homo sapiens GN=HEL-S-162eP PE=2 SV=1	V9HVZ4_HUMAN (+1)		36 kDa	5	15	5	0	19	8.8			11	11	12	12	11.5	1.30682	0.522077	0.567011		11	18	9	12.6667	1.10145	0.634734	0.819561	12	16	101	43	3.73913	0.251218	1.60517e-05	13	9	11	0.956522	0.919536	138	127	132.5	11.5217	2.79335e-27	7	15	11	1.14783
274	cDNA, FLJ96718, highly similar to Homo sapiens splicing factor, arginine/serine-rich 10 (transformer 2 homolog, Drosophila) (SFRS10), mRNA OS=Homo sapiens PE=2 SV=1	B2RDQ3_HUMAN (+5)		34 kDa	0	0	0	0	1	0.2	1		1	0	2	2	1.25	1.25	0.0639241	0.568802		1	2	1	1.33333	1.06667	0.900138	0.968949	0	2	4	2	1.6	0.532724	0.742997	1	0	0.5	0.4	0.697566	8	5	6.5	5.2	0.0841749	1	2	1.5	1.44
275	Cytidine 5'-monophosphate N-acetylneuraminic acid synthetase variant (Fragment) OS=Homo sapiens PE=2 SV=1	Q53GF0_HUMAN (+1)		48 kDa	0	0	0	0	1	0.2	1		3	2	0	0	1.25	1.25	0.175499	0.568802		1	2	0	1	0.8	0.81441	0.903451	3	4	4	3.66667	2.93333	0.0483664	0.353052	0	0	0	0	0.482421	7	6	6.5	5.2	0.0841749	0	0	0	0
275.1	Pyrroline-5-carboxylate reductase 2 OS=Homo sapiens GN=PYCR2 PE=1 SV=1	A0A087WTV6_HUMAN		26 kDa	0	1	0	0	0	0.2	1		2	3	0	0	1.25	1.25	0.175499	0.568802		5	4	0	3	2.4	0.311772	0.480992	6	5	0	3.66667	2.93333	0.234535	0.353052	0	0	0	0	0.482421	2	6	4	3.2	0.301018	0	0	0	0
380	Cytoplasmic FMR1 interacting protein 1 isoform A (Fragment) OS=Homo sapiens GN=CYFIP1 PE=2 SV=1	X5D2F4_HUMAN (+1)		145 kDa	0	0	0	0	2	0.4	1		2	2	0	1	1.25	1.25	0.211712	0.654903		4	2	0	2	1.6	0.532724	0.742997	3	2	5	3.33333	2.66667	0.0752473	0.412789	0	0	0	0	0.482421	22	16	19	15.2	5.49468e-05	0	0	0	0
381	Cytoplasmic FMR1-interacting protein 2 OS=Homo sapiens GN=CYFIP2 PE=1 SV=1	E7EVJ5_HUMAN (+1)		143 kDa	0	0	0	0	2	0.4	1		1	3	0	1	1.25	1.25	0.273209	0.654903		4	1	0	1.66667	1.33333	0.752617	0.850858	3	3	6	4	3.2	0.0575399	0.301018	0	0	0	0	0.482421	18	16	17	13.6	0.000188262	0	0	0	0
383	Monofunctional C1-tetrahydrofolate synthase, mitochondrial OS=Homo sapiens GN=MTHFD1L PE=1 SV=1	A0A087WVM4_HUMAN		99 kDa	0	2	0	0	0	0.4	1		2	3	0	0	1.25	1.25	0.323158	0.654903		5	6	0	3.66667	2.93333	0.234535	0.353052	4	5	2	3.66667	2.93333	0.090441	0.353052	0	0	0	0	0.482421	16	10	13	10.4	0.00210339	0	0	0	0
384	Nuclear pore membrane glycoprotein 210 OS=Homo sapiens GN=NUP210 PE=1 SV=3	sp|Q8TEM1|PO210_HUMAN		205 kDa	1	1	0	0	0	0.4	1		2	3	0	0	1.25	1.25	0.273209	0.654903		3	6	0	3	2.4	0.350295	0.480992	7	3	0	3.33333	2.66667	0.32616	0.412789	0	0	0	0	0.482421	6	5	5.5	4.4	0.142176	0	0	0	0
525	Paraspeckle component 1 OS=Homo sapiens GN=PSPC1 PE=1 SV=1	sp|Q8WXF1|PSPC1_HUMAN		59 kDa	0	0	0	0	4	0.8	1		3	2	0	0	1.25	1.25	0.700094	0.822883		1	1	0	0.666667	0.533333	0.55811	0.767763	1	1	15	5.66667	4.53333	0.320238	0.130437	0	0	0	0	0.482421	13	20	16.5	13.2	0.000255549	0	1	0.5	0.48
66	Cluster of E3 ubiquitin-protein ligase UHRF1 OS=Homo sapiens GN=UHRF1 PE=1 SV=1 (sp|Q96T88|UHRF1_HUMAN)	sp|Q96T88|UHRF1_HUMAN [2]		90 kDa	0	0	0	0	0	0	1		2	3	0	0	1.25	1.25	0.0995592	0.482421		4	3	0	2.33333	1.86667	0.455912	0.645564	7	8	5	6.66667	5.33333	0.00536865	0.0770135	0	0	0	0	0.482421	5	4	4.5	3.6	0.235729	0	0	0	0
67	E3 ubiquitin-protein ligase UHRF1 OS=Homo sapiens GN=UHRF1 PE=1 SV=1	sp|Q96T88|UHRF1_HUMAN		90 kDa	0	0	0	0	0	0	1		2	3	0	0	1.25	1.25	0.0995592	0.482421		4	3	0	2.33333	1.86667	0.455912	0.645564	7	8	4	6.33333	5.06667	0.0127538	0.0919636	0	0	0	0	0.482421	5	3	4	3.2	0.301018	0	0	0	0
84	Deoxynucleotidyltransferase terminal-interacting protein 2 OS=Homo sapiens GN=DNTTIP2 PE=1 SV=2	TDIF2_HUMAN		84 kDa	0	0	0	0	0	0	1		2	3	0	0	1.25	1.25	0.0995592	0.482421		6	3	0	3	2.4	0.350295	0.480992	7	5	2	4.66667	3.73333	0.0724312	0.216995	0	0	0	0	0.482421	5	4	4.5	3.6	0.235729	2	0	1	0.96
92	cDNA FLJ58682, highly similar to Vesicle-fusing ATPase (EC 3.6.4.6) OS=Homo sapiens PE=2 SV=1	B7Z5J7_HUMAN (+2)		82 kDa	0	0	0	0	0	0	1		1	4	0	0	1.25	1.25	0.176377	0.482421		3	4	0	2.33333	1.86667	0.503889	0.645564	1	3	1	1.66667	1.33333	0.752617	0.850858	0	0	0	0	0.482421	6	6	6	4.8	0.109625	0	0	0	0
102.1	Isoform 2 of Reticulocalbin-2 OS=Homo sapiens GN=RCN2	sp|Q14257-2|RCN2_HUMAN (+1)		39 kDa	0	0	0	0	0	0	1		1	3	1	0	1.25	1.25	0.0581536	0.482421		2	3	0	1.66667	1.33333	0.707382	0.850858	1	2	4	2.33333	1.86667	0.348715	0.645564	0	0	0	0	0.482421	8	7	7.5	6	0.0490833	0	0	0	0
107.1	Ribosome biogenesis protein WDR12 OS=Homo sapiens GN=WDR12 PE=2 SV=1	Q53T99_HUMAN (+1)		48 kDa	0	0	0	0	0	0	1		2	3	0	0	1.25	1.25	0.0995592	0.482421		4	3	0	2.33333	1.86667	0.455912	0.645564	6	6	0	4	3.2	0.206246	0.301018	0	0	0	0	0.482421	1	1	1	0.8	0.903451	0	0	0	0
112	28S ribosomal protein S5, mitochondrial OS=Homo sapiens GN=MRPS5 PE=1 SV=2	sp|P82675|RT05_HUMAN		48 kDa	0	0	0	0	0	0	1		3	2	0	0	1.25	1.25	0.0995592	0.482421		5	5	0	3.33333	2.66667	0.263131	0.412789	5	4	0	3	2.4	0.311772	0.480992	0	0	0	0	0.482421	0	0	0	0	0.482421	0	0	0	0
556	T-complex protein 1 subunit gamma OS=Homo sapiens PE=2 SV=1	Q2TU64_HUMAN		61 kDa	5	12	0	0	3	4			13	5	1	1	5	1.25	0.78524	0.762866		5	21	1	9	1.8	0.541605	0.314739	8	13	3	8	1.6	0.499883	0.437031	1	1	1	0.2	0.147976	6	12	9	1.8	0.314739	1	1	1	0.24
560	Epididymis luminal protein 215 OS=Homo sapiens GN=HEL-215 PE=2 SV=1	Q6PUJ7_HUMAN		30 kDa	2	2	0	0	5	1.8			4	4	1	0	2.25	1.25	0.753595	0.85477		4	7	0	3.66667	1.62963	0.527843	0.61366	4	6	14	8	3.55556	0.0980749	0.0937941	0	0	0	0	0.262752	11	12	11.5	5.11111	0.0160432	0	2	1	0.533333
565	Peptidyl-prolyl cis-trans isomerase OS=Homo sapiens PE=2 SV=1	A8K486_HUMAN (+2)		18 kDa	3	8	0	0	1	2.4			4	8	0	0	3	1.25	0.80935	0.825337		6	5	0	3.66667	1.22222	0.817869	0.82076	7	3	4	4.66667	1.55556	0.531163	0.590992	0	0	0	0	0.165038	9	6	7.5	2.5	0.198017	0	0	0	0
568	cDNA FLJ55671, highly similar to Ubiquitin-associated protein 2-like OS=Homo sapiens PE=2 SV=1	B4DYY5_HUMAN (+6)		114 kDa	3	3	0	0	0	1.2			3	3	0	0	1.5	1.25	0.797972	0.889903		4	3	0	2.33333	1.55556	0.586785	0.729625	3	3	0	2	1.33333	0.720971	0.831056	0	0	0	0	0.415101	6	5	5.5	3.66667	0.174777	0	0	0	0
569	T-complex protein 1 subunit alpha OS=Homo sapiens GN=TCP1 PE=1 SV=1	TCPA_HUMAN		60 kDa	9	16	0	0	1	5.2			16	8	0	0	6	1.15385	0.875794	0.825668		11	27	0	12.6667	2.11111	0.441101	0.138956	4	10	2	5.33333	0.888889	0.898273	0.855102	0	0	0	0	0.0244555	12	11	11.5	1.91667	0.209839	0	0	0	0
573	Histone H3 OS=Homo sapiens GN=HIST2H3PS2 PE=1 SV=1	Q5TEC6_HUMAN		15 kDa	1	2	69	2	66	28			3	3	96	22	31	1.10714	0.913656	0.700839		4	3	131	46	1.48387	0.747883	0.0904995	5	2	43	16.6667	0.537634	0.63535	0.0405222	33	47	40	1.29032	0.291557	55	40	47.5	1.53226	0.0649568	152	125	138.5	5.36129
574	Voltage-dependent anion-selective channel protein 1 OS=Homo sapiens GN=VDAC1 PE=1 SV=2	VDAC1_HUMAN		31 kDa	1	3	0	0	4	1.6			3	4	0	0	1.75	1.09375	0.910807	0.94829		3	5	0	2.66667	1.52381	0.617296	0.716983	4	5	7	5.33333	3.04762	0.0535785	0.228084	0	0	0	0	0.356767	17	14	15.5	8.85714	0.000963363	0	0	0	0
580	Histone H3.2 OS=Homo sapiens GN=HIST2H3A PE=1 SV=3	H32_HUMAN		15 kDa	3	4	78	0	75	32			5	5	102	25	34.25	1.07031	0.940142	0.785332		5	5	133	47.6667	1.39173	0.777286	0.142171	7	4	59	23.3333	0.681265	0.740016	0.156115	37	53	45	1.31387	0.232339	92	51	71.5	2.08759	0.000287945	161	133	147	5.15036
580.1	Histone H3.1 OS=Homo sapiens GN=HIST1H3A PE=1 SV=2	H31_HUMAN		15 kDa	3	4	78	0	75	32			5	5	102	25	34.25	1.07031	0.940142	0.785332		5	5	133	47.6667	1.39173	0.777286	0.142171	7	4	59	23.3333	0.681265	0.740016	0.156115	37	53	45	1.31387	0.232339	90	51	70.5	2.05839	0.000394527	161	133	147	5.15036
581	Histone H3 OS=Homo sapiens GN=H3F3A PE=2 SV=1	B2R4P9_HUMAN (+2)		15 kDa	3	4	78	0	75	32			5	5	102	25	34.25	1.07031	0.940142	0.785332		5	5	133	47.6667	1.39173	0.777286	0.142171	7	4	59	23.3333	0.681265	0.740016	0.156115	37	53	45	1.31387	0.232339	88	51	69.5	2.0292	0.000538357	161	133	147	5.15036
581.1	Hydroxysteroid (17-beta) dehydrogenase 4, isoform CRA_b (Fragment) OS=Homo sapiens GN=HSD17B4 PE=2 SV=1	A0A0S2Z4J1_HUMAN (+2)		80 kDa	7	3	0	0	3	2.6			5	6	0	0	2.75	1.05769	0.943096	0.955875		3	7	0	3.33333	1.21212	0.827635	0.837367	1	5	11	5.66667	2.06061	0.38742	0.362942	0	0	0	0	0.192852	18	28	23	8.36364	4.89117e-05	0	0	0	0
584	Cluster of Histone H3 OS=Homo sapiens GN=HIST2H3PS2 PE=1 SV=1 (Q5TEC6_HUMAN)	Q5TEC6_HUMAN [6]		15 kDa	3	4	82	2	79	34			5	6	106	26	35.75	1.05147	0.955233	0.836315		6	6	142	51.3333	1.4359	0.755253	0.0978607	8	4	60	24	0.671329	0.729028	0.133656	37	55	46	1.28671	0.2621	102	55	78.5	2.1958	6.02115e-05	166	137	151.5	5.08531
588	Hydroxysteroid dehydrogenase 10 isoform 1 (Fragment) OS=Homo sapiens GN=HSD17B10 PE=2 SV=1	A0A0S2Z410_HUMAN (+1)		27 kDa	1	6	0	0	5	2.4			5	5	0	0	2.5	1.04167	0.960213	0.969632		5	15	0	6.66667	2.66667	0.352413	0.206901	8	9	3	6.66667	2.66667	0.130885	0.206901	0	0	0	0	0.225193	13	7	10	4	0.0435482	1	0	0.5	0.24
591	Small nuclear ribonucleoprotein Sm D2 OS=Homo sapiens GN=SNRPD2 PE=1 SV=1	sp|P62316|SMD2_HUMAN		14 kDa	1	1	0	0	4	1.2			1	3	1	0	1.25	1.04167	0.961512	0.98109		2	2	0	1.33333	1.06667	0.932094	0.968949	2	2	6	3.33333	2.66667	0.181033	0.412789	0	0	0	0	0.482421	10	9	9.5	7.6	0.0160968	0	1	0.5	0.48
33.3	Isoform 2 of Interferon-induced protein with tetratricopeptide repeats 1 OS=Homo sapiens GN=IFIT1	sp|P09914-2|IFIT1_HUMAN (+1)		52 kDa	0	0	0	0	0	0	1		1	3	0	0	1	1	0.1514	0.559946		11	18	0	9.66667	9.66667	0.109755	0.0107252	2	3	7	4	4	0.106746	0.24911	0	0	0	0	0.559946	10	8	9	9	0.0158264	0	0	0	0
64.2	Cluster of Chromobox homolog 3 (HP1 gamma homolog, Drosophila) OS=Homo sapiens GN=CBX3 PE=4 SV=1 (A4D177_HUMAN)	A4D177_HUMAN [7]		21 kDa	0	0	0	0	0	0	1		3	1	0	0	1	1	0.1514	0.559946		2	3	0	1.66667	1.66667	0.576132	0.757219	5	4	5	4.66667	4.66667	0.00884455	0.176427	0	0	0	0	0.559946	10	14	12	12	0.00267893	0	0	0	0
65	Chromobox homolog 3 (HP1 gamma homolog, Drosophila) OS=Homo sapiens GN=CBX3 PE=4 SV=1	A4D177_HUMAN (+1)		21 kDa	0	0	0	0	0	0	1		3	1	0	0	1	1	0.1514	0.559946		2	3	0	1.66667	1.66667	0.576132	0.757219	5	4	5	4.66667	4.66667	0.00884455	0.176427	0	0	0	0	0.559946	10	14	12	12	0.00267893	0	0	0	0
73	Cluster of Isoform 2 of Chromatin target of PRMT1 protein OS=Homo sapiens GN=CHTOP (sp|Q9Y3Y2-3|CHTOP_HUMAN)	sp|Q9Y3Y2-3|CHTOP_HUMAN [3]		27 kDa	0	0	0	0	0	0	1		0	2	2	0	1	1	0.0892243	0.559946		4	2	0	2	2	0.436588	0.653629	6	5	5	5.33333	5.33333	0.0020315	0.123862	1	0	0.5	0.5	0.788916	4	5	4.5	4.5	0.192487	1	3	2	2.4
74	Isoform 2 of Chromatin target of PRMT1 protein OS=Homo sapiens GN=CHTOP	sp|Q9Y3Y2-3|CHTOP_HUMAN (+1)		27 kDa	0	0	0	0	0	0	1		0	2	2	0	1	1	0.0892243	0.559946		4	2	0	2	2	0.436588	0.653629	6	5	5	5.33333	5.33333	0.0020315	0.123862	1	0	0.5	0.5	0.788916	4	5	4.5	4.5	0.192487	1	3	2	2.4
114.1	Mitochondrial ribosomal protein S7, isoform CRA_a OS=Homo sapiens GN=MRPS7 PE=4 SV=1	A0A024R8L0_HUMAN (+2)		28 kDa	0	0	0	0	0	0	1		1	3	0	0	1	1	0.1514	0.559946		3	4	0	2.33333	2.33333	0.354822	0.561627	6	7	0	4.33333	4.33333	0.158321	0.20989	0	0	0	0	0.559946	0	0	0	0	0.559946	0	0	0	0
115	RNA binding protein S1 OS=Homo sapiens GN=RNPS1 PE=1 SV=1	D3DU92_HUMAN (+6)		34 kDa	0	0	0	0	0	0	1		2	1	1	0	1	1	0.0269522	0.559946		0	0	1	0.333333	0.333333	0.285591	0.714079	0	1	3	1.33333	1.33333	0.720971	0.872718	0	0	0	0	0.559946	6	5	5.5	5.5	0.113241	1	0	0.5	0.6
592	Flap endonuclease 1 OS=Homo sapiens GN=FEN1 PE=2 SV=1	Q6FHX6_HUMAN (+1)		43 kDa	1	0	0	0	4	1			0	1	2	1	1	1	1	1		0	0	2	0.666667	0.666667	0.670368	0.86171	0	1	14	5	5	0.341102	0.147976	0	0	0	0	0.559946	10	15	12.5	12.5	0.00198135	0	1	0.5	0.6
594	T-complex protein 1 subunit delta OS=Homo sapiens PE=2 SV=1	A8K3C3_HUMAN (+1)		58 kDa	1	4	1	0	3	1.8			7	0	0	0	1.75	0.972222	0.977983	0.983067		4	10	0	4.66667	2.66667	0.402972	0.309691	1	7	7	5	2.85714	0.276594	0.266136	0	0	0	0	0.356767	11	12	11.5	6.57143	0.00938352	0	0	0	0
598	Histone H1.5 OS=Homo sapiens GN=HIST1H1B PE=1 SV=3	H15_HUMAN		23 kDa	3	6	7	2	24	8.4			8	8	14	2	8	0.952381	0.938814	0.925702		9	6	16	10.3333	1.29167	0.567401	0.604441	9	7	21	12.3333	1.54167	0.395729	0.357643	11	2	6.5	0.8125	0.711733	9	10	9.5	1.1875	0.733969	20	16	18	2.7
598.1	POTE ankyrin domain family member E OS=Homo sapiens GN=POTEE PE=2 SV=3	POTEE_HUMAN		121 kDa	6	6	4	0	57	14.6			6	5	26	18	13.75	0.941781	0.949182	0.877373		4	7	5	5.33333	0.387879	0.220162	0.0630421	6	6	74	28.6667	2.08485	0.486831	0.0238126	13	4	8.5	0.618182	0.284462	52	40	46	3.34545	2.57661e-05	8	9	8.5	0.741818
605	cDNA FLJ55253, highly similar to Actin, cytoplasmic 1 OS=Homo sapiens PE=2 SV=1	B4DW52_HUMAN		39 kDa	10	13	27	3	129	36.4			15	11	64	40	32.5	0.892857	0.895845	0.643158		12	21	23	18.6667	0.574359	0.393809	0.0563724	13	19	199	77	2.36923	0.440154	1.92261e-05	57	20	38.5	1.18462	0.482278	125	126	125.5	3.86154	3.20194e-14	33	34	33.5	1.23692
608	Cluster of Actin, alpha skeletal muscle OS=Homo sapiens GN=ACTA1 PE=1 SV=1 (ACTS_HUMAN)	ACTS_HUMAN [17]		42 kDa	11	16	33	3	165	45.6			18	15	77	49	39.75	0.871711	0.877595	0.531208		15	24	28	22.3333	0.561845	0.367183	0.0285657	16	22	234	90.6667	2.28092	0.451739	7.38091e-06	73	23	48	1.20755	0.383508	155	156	155.5	3.91195	1.68174e-17	38	38	38	1.14717
608.1	Actin, alpha skeletal muscle OS=Homo sapiens GN=ACTA1 PE=1 SV=1	ACTS_HUMAN (+1)		42 kDa	9	12	19	3	105	29.6			9	11	52	31	25.75	0.869932	0.873496	0.611048		10	10	17	12.3333	0.478964	0.316665	0.0323722	9	8	106	41	1.59223	0.629323	0.0647621	48	13	30.5	1.18447	0.533474	74	78	76	2.95146	4.67865e-07	25	24	24.5	1.14175
610	Chaperonin containing TCP1, subunit 7 (Eta) variant (Fragment) OS=Homo sapiens PE=2 SV=1	Q53HV2_HUMAN (+2)		59 kDa	3	7	0	0	3	2.6			8	1	0	0	2.25	0.865385	0.880169	0.893595		3	10	0	4.33333	1.92593	0.563652	0.474815	2	6	8	5.33333	2.37037	0.308387	0.314928	0	0	0	0	0.262752	6	14	10	4.44444	0.0348588	0	0	0	0
611	Actin, cytoplasmic 1 OS=Homo sapiens GN=ACTB PE=1 SV=1	ACTB_HUMAN (+7)		42 kDa	10	13	33	3	154	42.6			14	11	74	48	36.75	0.862676	0.870799	0.516416		11	20	27	19.3333	0.526077	0.381314	0.0212799	12	17	217	82	2.23129	0.479188	3.06343e-05	73	23	48	1.30612	0.226445	137	143	140	3.80952	1.60445e-15	36	38	37	1.20816
612	Cluster of Prelamin-A/C OS=Homo sapiens GN=LMNA PE=1 SV=1 (sp|P02545|LMNA_HUMAN)	sp|P02545|LMNA_HUMAN [2]		74 kDa	3	5	4	0	65	15.4			27	24	2	0	13.25	0.86039	0.892998	0.697639		24	27	5	18.6667	1.40881	0.618053	0.351292	30	23	67	40	3.01887	0.118	0.000237069	1	1	1	0.0754717	0.00125714	60	79	69.5	5.24528	1.75924e-10	7	0	3.5	0.316981
614	Prelamin-A/C OS=Homo sapiens GN=LMNA PE=1 SV=1	sp|P02545|LMNA_HUMAN		74 kDa	3	5	4	0	65	15.4			27	24	2	0	13.25	0.86039	0.892998	0.697639		24	27	5	18.6667	1.40881	0.618053	0.351292	30	23	67	40	3.01887	0.118	0.000237069	1	1	1	0.0754717	0.00125714	59	79	69	5.20755	2.28214e-10	7	0	3.5	0.316981
615	Isoform C of Prelamin-A/C OS=Homo sapiens GN=LMNA	sp|P02545-2|LMNA_HUMAN		65 kDa	3	5	4	0	61	14.6			25	23	2	0	12.5	0.856164	0.88838	0.696937		23	24	5	17.3333	1.38667	0.629979	0.390719	28	21	64	37.6667	3.01333	0.124609	0.000373102	1	0	0.5	0.04	0.000890743	56	76	66	5.28	4.72249e-10	7	0	3.5	0.336
621	Isoform 2 of Small nuclear ribonucleoprotein Sm D3 OS=Homo sapiens GN=SNRPD3	sp|P62318-2|SMD3_HUMAN (+1)		13 kDa	1	2	1	0	2	1.2			2	2	0	0	1	0.833333	0.771065	0.922243		3	2	0	1.66667	1.66667	0.536672	0.757219	0	3	16	6.33333	6.33333	0.256515	0.071864	0	0	0	0	0.559946	5	7	6	6	0.0863071	0	0	0	0
625	GTP-binding nuclear protein Ran OS=Homo sapiens GN=RAN PE=1 SV=1	B5MDF5_HUMAN (+3)		26 kDa	1	1	0	0	4	1.2			1	3	0	0	1	0.833333	0.852854	0.922243		1	3	1	1.66667	1.66667	0.536672	0.757219	5	3	3	3.66667	3.66667	0.0453188	0.294902	0	0	0	0	0.559946	8	13	10.5	10.5	0.00656268	0	1	0.5	0.6
352	SND1-BRAF fusion OS=Homo sapiens PE=2 SV=1	I6TRR8_HUMAN		109 kDa	0	0	0	0	1	0.2	1		0	3	0	0	0.75	0.75	0.455745	0.748088		3	0	0	1	1.33333	0.845671	0.897241	3	3	13	6.33333	8.44444	0.114716	0.0547575	0	0	0	0	0.649003	12	6	9	12	0.01142	0	0	0	0
353	78 kDa glucose-regulated protein OS=Homo sapiens GN=HSPA5 PE=1 SV=2	GRP78_HUMAN (+1)		72 kDa	0	0	0	0	1	0.2	1		0	1	1	1	0.75	0.75	0.124977	0.748088		2	0	0	0.666667	0.888889	0.900138	0.964039	1	1	2	1.33333	1.77778	0.210796	0.772452	0	1	0.5	0.666667	0.889653	35	36	35.5	47.3333	4.66835e-10	0	0	0	0
355	Ribosomal protein, large, P1, isoform CRA_a OS=Homo sapiens GN=RPLP1 PE=3 SV=1	A0A024R608_HUMAN (+2)		12 kDa	0	0	0	0	1	0.2	1		1	2	0	0	0.75	0.75	0.287408	0.748088		1	4	0	1.66667	2.22222	0.463052	0.661554	2	4	4	3.33333	4.44444	0.0227039	0.287213	0	0	0	0	0.649003	13	17	15	20	0.000283477	0	0	0	0
356	Cofilin-1 OS=Homo sapiens GN=CFL1 PE=1 SV=3	COF1_HUMAN (+1)		19 kDa	0	1	0	0	0	0.2	1		1	0	1	1	0.75	0.75	0.124977	0.748088		1	2	0	1	1.33333	0.67738	0.897241	0	1	4	1.66667	2.22222	0.421827	0.661554	1	0	0.5	0.666667	0.889653	13	10	11.5	15.3333	0.00250219	0	1	0.5	0.8
505	Eukaryotic translation initiation factor 5A (Fragment) OS=Homo sapiens GN=EIF5A PE=1 SV=8	I3L397_HUMAN (+3)		16 kDa	0	1	0	0	1	0.4	1		2	1	0	0	0.75	0.75	0.509717	0.843509		2	2	0	1.33333	1.77778	0.496016	0.772452	2	3	15	6.66667	8.88889	0.155516	0.045185	0	0	0	0	0.649003	14	11	12.5	16.6667	0.00135021	0	0	0	0
567	Single-stranded DNA-binding protein OS=Homo sapiens GN=SSBP1 PE=2 SV=1	A4D1U3_HUMAN (+2)		17 kDa	0	0	0	0	3	0.6	1		0	2	1	0	0.75	0.75	0.856548	0.934673		2	5	1	2.66667	3.55556	0.157656	0.405106	3	1	4	2.66667	3.55556	0.0943753	0.405106	0	0	0	0	0.649003	14	10	12	16	0.00183916	2	1	1.5	2.4
102	E3 ISG15--protein ligase HERC5 OS=Homo sapiens GN=HERC5 PE=1 SV=2	HERC5_HUMAN		117 kDa	0	0	0	0	0	0	1		2	1	0	0	0.75	0.75	0.117646	0.649003		9	12	0	7	9.33333	0.0973303	0.0372405	0	3	0	1	1.33333	0.81441	0.897241	0	0	0	0	0.649003	1	1	1	1.33333	0.897241	0	0	0	0
110	Interferon-induced protein with tetratricopeptide repeats 3 OS=Homo sapiens GN=IFIT3 PE=1 SV=1	IFIT3_HUMAN (+1)		56 kDa	0	0	0	0	0	0	1		0	3	0	0	0.75	0.75	0.292352	0.649003		10	8	0	6	8	0.110022	0.0662716	1	1	2	1.33333	1.77778	0.55811	0.772452	0	0	0	0	0.649003	0	1	0.5	0.666667	0.889653	0	0	0	0
111.1	Putative uncharacterized protein DKFZp686A111 OS=Homo sapiens GN=DKFZp686A111 PE=2 SV=1	Q6AHZ7_HUMAN (+3)		239 kDa	0	0	0	0	0	0	1		2	1	0	0	0.75	0.75	0.117646	0.649003		4	1	0	1.66667	2.22222	0.463052	0.661554	5	6	0	3.66667	4.88889	0.1379	0.240841	0	0	0	0	0.649003	3	3	3	4	0.341603	0	0	0	0
116.2	PHD finger protein 6 OS=Homo sapiens GN=PHF6 PE=1 SV=1	A0A0D9SGE8_HUMAN (+2)		41 kDa	0	0	0	0	0	0	1		3	0	0	0	0.75	0.75	0.292352	0.649003		2	5	0	2.33333	3.11111	0.340965	0.478855	6	6	0	4	5.33333	0.146839	0.201468	0	0	0	0	0.649003	0	0	0	0	0.649003	0	0	0	0
117	Non-SMC condensin I complex, subunit G OS=Homo sapiens GN=NCAPG PE=2 SV=1	Q6NUR1_HUMAN		114 kDa	0	0	0	0	0	0	1		1	2	0	0	0.75	0.75	0.117646	0.649003		1	1	0	0.666667	0.888889	0.900138	0.964039	4	1	0	1.66667	2.22222	0.463052	0.661554	0	0	0	0	0.649003	6	5	5.5	7.33333	0.0880049	0	0	0	0
628	Nudix (Nucleoside diphosphate linked moiety X)-type motif 21, isoform CRA_a OS=Homo sapiens GN=NUDT21 PE=4 SV=1	A0A024R6W2_HUMAN (+2)		26 kDa	6	6	0	0	2	2.8			4	3	1	0	2	0.714286	0.658628	0.758736		5	1	0	2	1	1	1	2	5	6	4.33333	2.16667	0.174688	0.415802	0	0	0	0	0.306315	3	10	6.5	3.25	0.158087	0	0	0	0
629	Isoform 2 of Histone H1.0 OS=Homo sapiens GN=H1F0	sp|P07305-2|H10_HUMAN (+1)		19 kDa	2	3	1	0	16	4.4			3	3	4	2	3	0.681818	0.689057	0.647326		3	3	7	4.33333	1.44444	0.322714	0.661978	3	2	15	6.66667	2.22222	0.346245	0.278961	3	1	2	0.666667	0.704976	5	9	7	2.33333	0.243678	7	7	7	2.8
630	Beta-actin-like protein 2 OS=Homo sapiens GN=ACTBL2 PE=1 SV=2	ACTBL_HUMAN		42 kDa	3	3	12	0	55	14.6			3	2	20	12	9.25	0.633562	0.675565	0.290933		2	2	9	4.33333	0.468468	0.402101	0.209039	0	1	60	20.3333	2.1982	0.550703	0.0462232	23	11	17	1.83784	0.142235	34	45	39.5	4.27027	1.12436e-05	11	10	10.5	1.36216
631	Epididymis luminal protein 176 OS=Homo sapiens GN=HEL-176 PE=2 SV=1	V9HVZ7_HUMAN		25 kDa	4	5	13	0	68	18			7	3	22	13	11.25	0.625	0.662668	0.225416		3	9	8	6.66667	0.592593	0.412405	0.302247	4	7	112	41	3.64444	0.368496	3.27667e-05	23	11	17	1.51111	0.294342	76	70	73	6.48889	2.45824e-12	13	11	12	1.28
639	Peroxiredoxin-1 OS=Homo sapiens GN=PRDX1 PE=1 SV=1	PRDX1_HUMAN		22 kDa	4	0	1	0	11	3.2			2	3	1	2	2	0.625	0.630904	0.653966		2	3	0	1.66667	0.833333	0.720971	0.888606	2	4	7	4.33333	2.16667	0.134541	0.415802	1	1	1	0.5	0.653629	38	32	35	17.5	9.63911e-09	1	2	1.5	0.9
661	Hornerin OS=Homo sapiens GN=HRNR PE=1 SV=2	HORN_HUMAN		282 kDa	4	0	3	0	5	2.4			0	0	2	3	1.25	0.520833	0.419336	0.627319		0	0	3	1	0.8	0.845671	0.903451	0	0	7	2.33333	1.86667	0.634905	0.645564	0	2	1	0.8	0.903451	2	2	2	1.6	0.742997	5	1	3	2.88
441	Microtubule-associated protein 1B, isoform CRA_b OS=Homo sapiens GN=MAP1B PE=4 SV=1	A0A024RAM4_HUMAN (+1)		271 kDa	0	0	0	0	1	0.2	1		1	1	0	0	0.5	0.5	0.407084	0.854984		6	1	0	2.33333	4.66667	0.300992	0.39841	3	6	3	4	8	0.0117248	0.158523	0	0	0	0	0.751018	8	7	7.5	15	0.0200359	1	0	0.5	1.2
557	Isoform 2 of Dynamin-3 OS=Homo sapiens GN=DNM3	sp|Q9UQ16-2|DYN3_HUMAN (+3)		97 kDa	0	0	0	0	2	0.4	1		1	1	0	0	0.5	0.5	0.852854	0.953169		1	1	0	0.666667	1.33333	0.720971	0.925363	1	1	6	2.66667	5.33333	0.19163	0.332972	0	0	0	0	0.751018	7	13	10	20	0.00429295	0	0	0	0
558	Radixin OS=Homo sapiens GN=RDX PE=2 SV=1	B0YJ88_HUMAN (+2)		69 kDa	0	0	0	0	2	0.4	1		2	0	0	0	0.5	0.5	0.878617	0.953169		0	0	0	0	0	0.436588	0.751018	0	0	3	1	2	0.646229	0.788916	0	0	0	0	0.751018	11	24	17.5	35	3.60173e-05	0	0	0	0
617	Moesin OS=Homo sapiens GN=MSN PE=1 SV=3	MOES_HUMAN (+1)		68 kDa	1	0	0	0	2	0.6	1		2	0	0	0	0.5	0.5	0.878617	0.954704		0	0	0	0	0	0.436588	0.751018	0	0	3	1	2	0.646229	0.788916	0	0	0	0	0.751018	12	22	17	34	4.9783e-05	0	0	0	0
627	cDNA FLJ51907, highly similar to Stress-70 protein, mitochondrial OS=Homo sapiens PE=2 SV=1	B7Z4V2_HUMAN (+2)		72 kDa	1	2	0	0	0	0.6	1		0	2	0	0	0.5	0.5	0.878617	0.954704		0	0	0	0	0	0.436588	0.751018	0	0	2	0.666667	1.33333	0.845671	0.925363	0	0	0	0	0.751018	24	16	20	40	7.0864e-06	0	0	0	0
640	Protein NipSnap homolog 2 OS=Homo sapiens GN=GBAS PE=1 SV=1	sp|O75323|NIPS2_HUMAN		34 kDa	1	1	0	0	2	0.8	1		0	1	1	0	0.5	0.5	0.563028	0.86874		1	4	0	1.66667	3.33333	0.322011	0.565027	2	3	4	3	6	0.00828179	0.277531	1	0	0.5	1	1	5	5	5	10	0.0890661	0	1	0.5	1.2
78	Ribonucleoside-diphosphate reductase OS=Homo sapiens PE=2 SV=1	B4DNN4_HUMAN		86 kDa	0	0	0	0	0	0	1		1	1	0	0	0.5	0.5	0.0892243	0.751018		1	0	0	0.333333	0.666667	0.720971	0.921104	3	3	8	4.66667	9.33333	0.0337014	0.108108	0	0	0	0	0.751018	12	11	11.5	23	0.00167619	0	0	0	0
94	Cluster of Isoform 2 of Chromosome-associated kinesin KIF4A OS=Homo sapiens GN=KIF4A (sp|O95239-2|KIF4A_HUMAN)	sp|O95239-2|KIF4A_HUMAN [4]		128 kDa	0	0	0	0	0	0	1		2	0	0	0	0.5	0.5	0.292352	0.751018		2	2	0	1.33333	2.66667	0.352413	0.669136	3	0	3	2	4	0.203111	0.47527	0	0	0	0	0.751018	8	11	9.5	19	0.00585938	0	0	0	0
94.1	Isoform 2 of Chromosome-associated kinesin KIF4A OS=Homo sapiens GN=KIF4A	sp|O95239-2|KIF4A_HUMAN (+1)		128 kDa	0	0	0	0	0	0	1		2	0	0	0	0.5	0.5	0.292352	0.751018		2	2	0	1.33333	2.66667	0.352413	0.669136	3	0	3	2	4	0.203111	0.47527	0	0	0	0	0.751018	8	11	9.5	19	0.00585938	0	0	0	0
95.1	Host cell factor 1 OS=Homo sapiens GN=HCFC1 PE=1 SV=2	A6NEM2_HUMAN (+1)		213 kDa	0	0	0	0	0	0	1		0	2	0	0	0.5	0.5	0.292352	0.751018		1	0	0	0.333333	0.666667	0.809008	0.921104	1	0	6	2.33333	4.66667	0.32014	0.39841	0	0	0	0	0.751018	7	15	11	22	0.00229591	0	0	0	0
98	Putative uncharacterized protein DKFZp667N107 (Fragment) OS=Homo sapiens GN=DKFZp667N107 PE=2 SV=1	Q69YJ6_HUMAN (+1)		84 kDa	0	0	0	0	0	0	1		1	1	0	0	0.5	0.5	0.0892243	0.751018		2	0	1	1	2	0.436588	0.788916	2	0	2	1.33333	2.66667	0.258629	0.669136	1	0	0.5	1	1	5	7	6	12	0.0494057	0	0	0	0
106	cDNA FLJ10554 fis, clone NT2RP2002385, highly similar to Synaptic glycoprotein SC2 OS=Homo sapiens PE=2 SV=1	B3KM97_HUMAN (+1)		36 kDa	0	0	0	0	0	0	1		0	2	0	0	0.5	0.5	0.292352	0.751018		4	4	1	3	6	0.0586718	0.277531	5	6	1	4	8	0.0554829	0.158523	0	0	0	0	0.751018	4	1	2.5	5	0.364354	0	0	0	0
113	Cluster of SWI/SNF related, matrix associated, actin dependent regulator of chromatin, subfamily c, member 2, isoform CRA_a OS=Homo sapiens GN=SMARCC2 PE=4 SV=1 (A0A024RB22_HUMAN)	A0A024RB22_HUMAN [8]		133 kDa	0	0	0	0	0	0	1		1	1	0	0	0.5	0.5	0.0892243	0.751018		1	2	0	1	2	0.436588	0.788916	1	1	4	2	4	0.157839	0.47527	0	0	0	0	0.751018	8	5	6.5	13	0.0366512	0	0	0	0
114	SWI/SNF related, matrix associated, actin dependent regulator of chromatin, subfamily c, member 2, isoform CRA_a OS=Homo sapiens GN=SMARCC2 PE=4 SV=1	A0A024RB22_HUMAN (+5)		133 kDa	0	0	0	0	0	0	1		1	1	0	0	0.5	0.5	0.0892243	0.751018		1	2	0	1	2	0.436588	0.788916	1	1	3	1.66667	3.33333	0.134541	0.565027	0	0	0	0	0.751018	8	5	6.5	13	0.0366512	0	0	0	0
116.1	HCG2016482, isoform CRA_b OS=Homo sapiens GN=hCG_2016482 PE=4 SV=1	A0A024RB41_HUMAN (+6)		23 kDa	0	0	0	0	0	0	1		1	1	0	0	0.5	0.5	0.0892243	0.751018		2	2	0	1.33333	2.66667	0.258629	0.669136	2	2	0	1.33333	2.66667	0.258629	0.669136	0	0	0	0	0.751018	7	6	6.5	13	0.0366512	0	0	0	0
662	Cluster of Ezrin OS=Homo sapiens GN=EZR PE=1 SV=3 (E7EQR4_HUMAN)	E7EQR4_HUMAN [10]		69 kDa	1	1	0	0	3	1			2	0	0	0	0.5	0.5	0.531972	0.788916		1	1	0	0.666667	1.33333	0.809008	0.925363	1	1	8	3.33333	6.66667	0.223529	0.230761	0	0	0	0	0.751018	27	38	32.5	65	1.84027e-09	0	0	0	0
663	Ezrin OS=Homo sapiens GN=EZR PE=1 SV=3	E7EQR4_HUMAN (+2)		69 kDa	1	1	0	0	3	1			2	0	0	0	0.5	0.5	0.531972	0.788916		1	1	0	0.666667	1.33333	0.809008	0.925363	1	1	8	3.33333	6.66667	0.223529	0.230761	0	0	0	0	0.751018	22	34	28	56	3.66291e-08	0	0	0	0
671	Myosin regulatory light chain 12A OS=Homo sapiens GN=MYL12A PE=1 SV=1	J3QRS3_HUMAN (+3)		20 kDa	0	0	3	0	5	1.6			0	1	1	1	0.75	0.46875	0.497432	0.682643		2	2	1	1.66667	2.22222	0.0738331	0.661554	1	2	4	2.33333	3.11111	0.103021	0.478855	3	1	2	2.66667	0.563984	29	18	23.5	31.3333	1.22892e-06	1	0	0.5	0.8
672	Poly(U)-binding-splicing factor PUF60 (Fragment) OS=Homo sapiens GN=PUF60 PE=1 SV=1	A0A0J9YVP6_HUMAN (+7)		57 kDa	9	5	0	0	1	3			2	3	0	0	1.25	0.416667	0.432648	0.480992		4	5	0	3	2.4	0.311772	0.480992	5	5	0	3.33333	2.66667	0.263131	0.412789	0	0	0	0	0.482421	2	0	1	0.8	0.903451	0	0	0	0
698	Isoform 2 of Pyruvate dehydrogenase E1 component subunit beta, mitochondrial OS=Homo sapiens GN=PDHB	sp|P11177-2|ODPB_HUMAN (+1)		37 kDa	1	2	0	0	18	4.2			4	2	0	1	1.75	0.416667	0.560078	0.381004		4	6	1	3.66667	2.09524	0.279465	0.479068	7	4	5	5.33333	3.04762	0.0352361	0.228084	0	0	0	0	0.356767	5	1	3	1.71429	0.629438	1	0	0.5	0.342857
651	Cluster of Isoform 2 of Histone deacetylase 2 OS=Homo sapiens GN=HDAC2 (sp|Q92769-3|HDAC2_HUMAN)	sp|Q92769-3|HDAC2_HUMAN [4]		52 kDa	0	0	0	0	2	0.4	1		0	1	0	0	0.25	0.25	0.774595	0.926564		2	2	0	1.33333	5.33333	0.146839	0.564073	4	4	2	3.33333	13.3333	0.00453849	0.179473	0	0	0	0	0.867497	8	5	6.5	26	0.0260448	0	0	0	0
655	Isoform 2 of Histone deacetylase 2 OS=Homo sapiens GN=HDAC2	sp|Q92769-3|HDAC2_HUMAN (+1)		52 kDa	0	0	0	0	2	0.4	1		0	1	0	0	0.25	0.25	0.774595	0.926564		2	2	0	1.33333	5.33333	0.146839	0.564073	3	3	2	2.66667	10.6667	0.00192457	0.265276	0	0	0	0	0.867497	8	5	6.5	26	0.0260448	0	0	0	0
673	Epididymis secretory sperm binding protein Li 2a OS=Homo sapiens GN=HEL-S-2a PE=2 SV=1	V9HW12_HUMAN (+1)		22 kDa	1	1	1	0	0	0.6	1		1	0	0	0	0.25	0.25	0.35582	0.835554		0	0	0	0	0	0.436588	0.867497	0	0	0	0	0	0.436588	0.867497	0	0	0	0	0.867497	13	14	13.5	54	0.000295007	0	0	0	0
1.2	Isoform 2 of Filamin-C OS=Homo sapiens GN=FLNC	sp|Q14315-2|FLNC_HUMAN (+1)		287 kDa	0	0	0	0	0	0	1		0	0	0	1	0.25	0.25	0.292352	0.867497		0	0	0	0	0	0.436588	0.867497	0	0	16	5.33333	21.3333	0.307186	0.0536322	0	1	0.5	2	0.880086	6	11	8.5	34	0.00739432	0	0	0	0
80	Isoform 2 of Nck-associated protein 1 OS=Homo sapiens GN=NCKAP1	sp|Q9Y2A7-2|NCKP1_HUMAN (+1)		130 kDa	0	0	0	0	0	0	1		0	1	0	0	0.25	0.25	0.292352	0.867497		1	0	0	0.333333	1.33333	0.845671	0.958647	2	2	2	2	8	0.00196607	0.38887	0	0	0	0	0.867497	15	14	14.5	58	0.000153565	0	0	0	0
83	Helicase with zinc finger domain 2 OS=Homo sapiens GN=HELZ2 PE=1 SV=6	sp|Q9BYK8|HELZ2_HUMAN		295 kDa	0	0	0	0	0	0	1		0	1	0	0	0.25	0.25	0.292352	0.867497		19	15	0	11.3333	45.3333	0.0709693	0.00120349	0	0	1	0.333333	1.33333	0.845671	0.958647	0	0	0	0	0.867497	0	3	1.5	6	0.514578	0	0	0	0
87.1	MRE11 meiotic recombination 11 homolog A (S. cerevisiae), isoform CRA_a OS=Homo sapiens GN=MRE11A PE=3 SV=1	A0A024R395_HUMAN (+3)		81 kDa	0	0	0	0	0	0	1		0	0	0	1	0.25	0.25	0.292352	0.867497		2	2	0	1.33333	5.33333	0.146839	0.564073	0	0	3	1	4	0.436588	0.676015	0	0	0	0	0.867497	7	10	8.5	34	0.00739432	0	0	0	0
118	Isoform 2 of Probable ATP-dependent RNA helicase DDX58 OS=Homo sapiens GN=DDX58	sp|O95786-2|DDX58_HUMAN (+1)		101 kDa	0	0	0	0	0	0	1		0	1	0	0	0.25	0.25	0.292352	0.867497		7	11	0	6	24	0.0869376	0.0355406	0	0	0	0	0	0.436588	0.867497	0	0	0	0	0.867497	1	0	0.5	2	0.880086	0	0	0	0
702	Septin 9, isoform CRA_a OS=Homo sapiens GN=SEPT9 PE=3 SV=1	A0A024R8V0_HUMAN		64 kDa	0	0	2	0	29	6.2			1	3	1	0	1.25	0.201613	0.471314	0.0986795		1	0	0	0.333333	0.266667	0.300992	0.626292	1	3	21	8.33333	6.66667	0.244528	0.0310082	2	0	1	0.8	0.903451	39	38	38.5	30.8	2.11457e-10	0	0	0	0
703	Isoform 2 of Septin-2 OS=Homo sapiens GN=SEPT2	sp|Q15019-2|SEPT2_HUMAN (+1)		45 kDa	0	0	0	0	30	6			1	3	0	0	1	0.166667	0.488011	0.0863071		1	0	0	0.333333	0.333333	0.483763	0.714079	1	0	25	8.66667	8.66667	0.316316	0.0191978	0	0	0	0	0.559946	38	34	36	36	6.1031e-10	0	0	0	0
706	Peptidyl-prolyl cis-trans isomerase B OS=Homo sapiens GN=PPIB PE=1 SV=2	PPIB_HUMAN (+1)		24 kDa	4	1	3	0	22	6			1	1	0	0	0.5	0.0833333	0.271984	0.0494057		2	1	0	1	2	0.436588	0.788916	1	1	64	22	44	0.275666	1.91513e-06	0	0	0	0	0.751018	55	74	64.5	129	7.92776e-19	0	0	0	0
706.1	Septin-7 OS=Homo sapiens GN=SEPT7 PE=1 SV=2	sp|Q16181|SEPT7_HUMAN		51 kDa	0	0	2	0	29	6.2			0	0	1	0	0.25	0.0403226	0.389177	0.0313919		0	0	0	0	0	0.436588	0.867497	0	0	33	11	44	0.295664	0.00149231	1	1	1	4	0.676015	42	37	39.5	158	8.51184e-12	2	1		#DIV/0!
34.4	HCG1991922, isoform CRA_a OS=Homo sapiens GN=hCG_1991922 PE=4 SV=1	D3DQY9_HUMAN		22 kDa	0	0	0	0	0	0	1		0	0	0	0	0	0	#DIV/0!	1		0	0	0	0	#DIV/0!	#DIV/0!	1	0	2	8	3.33333	#DIV/0!	0.158321	0.133954	0	0	0	0	1	14	13	13.5	13.5	0.000175959	0	0	0	#DIV/0!
35.1	Proliferation-associated 2G4, 38kDa, isoform CRA_a OS=Homo sapiens GN=PA2G4 PE=4 SV=1	A0A024RB85_HUMAN (+4)		44 kDa	0	0	0	0	0	0	1		0	0	0	0	0	0	#DIV/0!	1		0	0	0	0	#DIV/0!	#DIV/0!	1	0	0	14	4.66667	#DIV/0!	0.285591	0.0575769	0	0	0	0	1	29	18	23.5	23.5	2.12835e-07	0	0	0	#DIV/0!
91	Nucleoside diphosphate kinase OS=Homo sapiens GN=NME1-NME2 PE=1 SV=1	Q32Q12_HUMAN (+1)		33 kDa	0	0	0	0	0	0	1		0	0	0	0	0	0	#DIV/0!	1		1	1	0	0.666667	#DIV/0!	0.0623524	0.681495	0	1	0	0.333333	#DIV/0!	0.285591	0.826968	0	0	0	0	1	16	9	12.5	12.5	0.000342278	0	0	0	#DIV/0!
96	DNAJB1 protein (Fragment) OS=Homo sapiens GN=DNAJB1 PE=2 SV=1	Q6FHS4_HUMAN (+2)		38 kDa	0	0	0	0	0	0	1		0	0	0	0	0	0	#DIV/0!	1		9	6	0	5	#DIV/0!	0.0734649	0.0465264	1	0	6	2.33333	#DIV/0!	0.193236	0.249606	0	2	1	1	0.559946	3	3	3	3	0.165038	0	0	0	#DIV/0!
100	Citrate synthase OS=Homo sapiens GN=CS PE=3 SV=1	A0A024RB75_HUMAN (+2)		52 kDa	0	0	0	0	0	0	1		0	0	0	0	0	0	#DIV/0!	1		0	0	0	0	#DIV/0!	#DIV/0!	1	0	0	9	3	#DIV/0!	0.285591	0.165038	0	0	0	0	1	10	10	10	10	0.00179179	0	0	0	#DIV/0!
110.1	DNA-(apurinic or apyrimidinic site) lyase OS=Homo sapiens GN=APEX1 PE=1 SV=2	APEX1_HUMAN (+1)		36 kDa	0	0	0	0	0	0	1		0	0	0	0	0	0	#DIV/0!	1		0	0	0	0	#DIV/0!	#DIV/0!	1	0	0	7	2.33333	#DIV/0!	0.285591	0.249606	0	0	0	0	1	10	10	10	10	0.00179179	0	0	0	#DIV/0!
116	Nucleoprotein TPR OS=Homo sapiens GN=TPR PE=1 SV=3	sp|P12270|TPR_HUMAN		267 kDa	0	0	0	0	0	0	1		0	0	0	0	0	0	#DIV/0!	1		0	1	0	0.333333	#DIV/0!	0.285591	0.826968	0	0	2	0.666667	#DIV/0!	0.285591	0.681495	0	0	0	0	1	10	10	10	10	0.00179179	0	0	0	#DIV/0!
118.1	Cluster of Peroxisomal D3,D2-enoyl-CoA isomerase, isoform CRA_a OS=Homo sapiens GN=PECI PE=4 SV=1 (A0A024QZU5_HUMAN)	A0A024QZU5_HUMAN [6]		40 kDa	0	0	0	0	0	0	1		0	0	0	0	0	0	#DIV/0!	1		0	0	0	0	#DIV/0!	#DIV/0!	1	0	0	1	0.333333	#DIV/0!	0.285591	0.826968	0	0	0	0	1	6	5	5.5	5.5	0.0337546	0	0	0	#DIV/0!
118.2	Peroxisomal D3,D2-enoyl-CoA isomerase, isoform CRA_a OS=Homo sapiens GN=PECI PE=4 SV=1	A0A024QZU5_HUMAN		40 kDa	0	0	0	0	0	0	1		0	0	0	0	0	0	#DIV/0!	1		0	0	0	0	#DIV/0!	#DIV/0!	1	0	0	1	0.333333	#DIV/0!	0.285591	0.826968	0	0	0	0	1	6	5	5.5	5.5	0.0337546	0	0	0	#DIV/0!
119	Cluster of Mammalian enabled variant 11a OS=Homo sapiens GN=ENAH PE=2 SV=1 (A0A097PIC4_HUMAN)	A0A097PIC4_HUMAN [7]		69 kDa	0	0	0	0	0	0	1		0	0	0	0	0	0	#DIV/0!	1		0	0	0	0	#DIV/0!	#DIV/0!	1	0	0	6	2	#DIV/0!	0.285591	0.306315	0	0	0	0	1	6	7	6.5	6.5	0.0176967	0	0	0	#DIV/0!
120	Mammalian enabled variant 11a OS=Homo sapiens GN=ENAH PE=2 SV=1	A0A097PIC4_HUMAN (+1)		69 kDa	0	0	0	0	0	0	1		0	0	0	0	0	0	#DIV/0!	1		0	0	0	0	#DIV/0!	#DIV/0!	1	0	0	5	1.66667	#DIV/0!	0.285591	0.375284	0	0	0	0	1	5	7	6	6	0.0244555	0	0	0	#DIV/0!
120.1	Mammalian enabled variant pan OS=Homo sapiens GN=ENAH PE=2 SV=1	A0A097PID1_HUMAN (+4)		66 kDa	0	0	0	0	0	0	1		0	0	0	0	0	0	#DIV/0!	1		0	0	0	0	#DIV/0!	#DIV/0!	1	0	0	5	1.66667	#DIV/0!	0.285591	0.375284	0	0	0	0	1	6	5	5.5	5.5	0.0337546	0	0	0	#DIV/0!
121.1	Inosine-5'-monophosphate dehydrogenase 2 (Fragment) OS=Homo sapiens GN=IMPDH2 PE=1 SV=1	H0Y4R1_HUMAN (+1)		51 kDa	0	0	0	0	0	0	1		0	0	0	0	0	0	#DIV/0!	1		0	0	0	0	#DIV/0!	#DIV/0!	1	0	0	0	0	#DIV/0!	#DIV/0!	1	0	0	0	0	1	8	7	7.5	7.5	0.00923722	0	0	0	#DIV/0!
122	cDNA FLJ13894 fis, clone THYRO1001671, highly similar to 59 kDa 2'-5'-oligoadenylate synthetase-like protein OS=Homo sapiens PE=2 SV=1	B3KN79_HUMAN (+1)		59 kDa	0	0	0	0	0	0	1		0	0	0	0	0	0	#DIV/0!	1		10	6	0	5.33333	#DIV/0!	0.0797307	0.0375714	0	0	0	0	#DIV/0!	#DIV/0!	1	0	0	0	0	1	0	0	0	0	1	0	0	0	#DIV/0!
712	Cluster of Delta(3,5)-Delta(2,4)-dienoyl-CoA isomerase, mitochondrial (Fragment) OS=Homo sapiens GN=ECH1 PE=1 SV=1 (M0R248_HUMAN)	M0R248_HUMAN [2]		29 kDa	0	0	0	0	1	0.2	1		0	0	0	0	0	0	0.407084	0.892665		0	0	0	0	#DIV/0!	#DIV/0!	1	0	0	9	3	#DIV/0!	0.285591	0.165038	0	0	0	0	1	9	8	8.5	8.5	0.00480408	0	0	0	#DIV/0!
715	Delta(3,5)-Delta(2,4)-dienoyl-CoA isomerase, mitochondrial (Fragment) OS=Homo sapiens GN=ECH1 PE=1 SV=1	M0R248_HUMAN		29 kDa	0	0	0	0	1	0.2	1		0	0	0	0	0	0	0.407084	0.892665		0	0	0	0	#DIV/0!	#DIV/0!	1	0	0	5	1.66667	#DIV/0!	0.285591	0.375284	0	0	0	0	1	7	6	6.5	6.5	0.0176967	0	0	0	#DIV/0!
716	Delta(3,5)-Delta(2,4)-dienoyl-CoA isomerase, mitochondrial OS=Homo sapiens GN=ECH1 PE=1 SV=2	ECH1_HUMAN		36 kDa	0	0	0	0	1	0.2	1		0	0	0	0	0	0	0.407084	0.892665		0	0	0	0	#DIV/0!	#DIV/0!	1	0	0	9	3	#DIV/0!	0.285591	0.165038	0	0	0	0	1	9	8	8.5	8.5	0.00480408	0	0	0	#DIV/0!
721	Polyribonucleotide nucleotidyltransferase 1, mitochondrial OS=Homo sapiens GN=PNPT1 PE=1 SV=2	PNPT1_HUMAN		86 kDa	0	0	0	0	1	0.2	1		0	0	0	0	0	0	0.407084	0.892665		1	0	0	0.333333	#DIV/0!	0.285591	0.826968	0	0	17	5.66667	#DIV/0!	0.285591	0.030321	0	0	0	0	1	26	25	25.5	25.5	5.50143e-08	0	0	0	#DIV/0!
724	Cluster of Glutamate dehydrogenase 1 variant (Fragment) OS=Homo sapiens PE=2 SV=1 (Q53GW3_HUMAN)	Q53GW3_HUMAN [3]		61 kDa	0	0	0	0	9	1.8			0	0	0	0	0	0	0.407084	0.34608		0	0	0	0	#DIV/0!	#DIV/0!	1	1	1	15	5.66667	#DIV/0!	0.206391	0.030321	0	0	0	0	1	22	23	22.5	22.5	4.18248e-07	0	0	0	#DIV/0!
745	Glutamate dehydrogenase 1 variant (Fragment) OS=Homo sapiens PE=2 SV=1	Q53GW3_HUMAN		61 kDa	0	0	0	0	9	1.8			0	0	0	0	0	0	0.407084	0.34608		0	0	0	0	#DIV/0!	#DIV/0!	1	0	0	15	5	#DIV/0!	0.285591	0.0465264	0	0	0	0	1	20	23	21.5	21.5	8.21363e-07	0	0	0	#DIV/0!
746	GLUD1 protein (Fragment) OS=Homo sapiens GN=GLUD1 PE=2 SV=1	Q14400_HUMAN		29 kDa	0	0	0	0	5	1			0	0	0	0	0	0	0.407084	0.559946		0	0	0	0	#DIV/0!	#DIV/0!	1	1	1	8	3.33333	#DIV/0!	0.148441	0.133954	0	0	0	0	1	12	13	12.5	12.5	0.000342278	0	0	0	#DIV/0!
752	Isoform 3 of Glutamate dehydrogenase 1, mitochondrial OS=Homo sapiens GN=GLUD1	sp|P00367-3|DHE3_HUMAN		47 kDa	0	0	0	0	7	1.4			0	0	0	0	0	0	0.407084	0.440885		0	0	0	0	#DIV/0!	#DIV/0!	1	0	0	12	4	#DIV/0!	0.285591	0.0879756	0	0	0	0	1	18	20	19	19	4.42453e-06	0	0	0	#DIV/0!
755	Fructose-bisphosphate aldolase OS=Homo sapiens GN=ALDOA PE=1 SV=1	J3KPS3_HUMAN (+3)		40 kDa	1	1	0	0	2	0.8	1		0	0	0	0	0	0	0.101326	0.630202		0	0	0	0	#DIV/0!	#DIV/0!	1	0	0	30	10	#DIV/0!	0.285591	0.00179179	0	0	0	0	1	10	12	11	11	0.000925536	0	0	0	#DIV/0!
764	Activated RNA polymerase II transcription cofactor 4 variant (Fragment) OS=Homo sapiens PE=2 SV=1	Q59G24_HUMAN (+2)		15 kDa	0	0	0	0	1	0.2	1		0	0	0	0	0	0	0.407084	0.892665		1	2	0	1	#DIV/0!	0.0932163	0.559946	0	1	3	1.33333	#DIV/0!	0.130573	0.45891	0	0	0	0	1	16	16	16	16	3.3131e-05	0	0	0	#DIV/0!
778	Nucleolar and coiled-body phosphoprotein 1 (Fragment) OS=Homo sapiens GN=NOLC1 PE=1 SV=1	A0A0A0MRM9_HUMAN (+3)		75 kDa	1	1	0	0	0	0.4	1		0	0	0	0	0	0	0.193006	0.795788		0	0	0	0	#DIV/0!	#DIV/0!	1	0	1	5	2	#DIV/0!	0.178374	0.306315	0	0	0	0	1	13	16	14.5	14.5	9.03191e-05	0	0	0	#DIV/0!
781	cDNA FLJ75441, highly similar to Homo sapiens vaccinia related kinase 1 (VRK1), mRNA OS=Homo sapiens PE=2 SV=1	A8K245_HUMAN (+1)		45 kDa	0	0	1	0	4	1			0	0	0	0	0	0	0.292352	0.559946		0	0	0	0	#DIV/0!	#DIV/0!	1	0	0	4	1.33333	#DIV/0!	0.285591	0.45891	0	0	0	0	1	9	16	12.5	12.5	0.000342278	0	0	0	#DIV/0!
800	cDNA FLJ56425, highly similar to Very-long-chain specific acyl-CoAdehydrogenase, mitochondrial (EC 1.3.99.-) OS=Homo sapiens PE=2 SV=1	B4DEA8_HUMAN (+2)		75 kDa	0	0	0	0	2	0.4	1		0	0	0	0	0	0	0.407084	0.795788		0	1	0	0.333333	#DIV/0!	0.285591	0.826968	1	0	9	3.33333	#DIV/0!	0.220711	0.133954	0	0	0	0	1	10	10	10	10	0.00179179	0	0	0	#DIV/0!
813	Septin-11 OS=Homo sapiens GN=SEPT11 PE=1 SV=1	D6RER5_HUMAN (+3)		50 kDa	0	0	0	0	28	5.6			0	0	0	0	0	0	0.407084	0.031651		0	0	0	0	#DIV/0!	#DIV/0!	1	0	0	17	5.66667	#DIV/0!	0.285591	0.030321	0	0	0	0	1	24	32	28	28	1.01092e-08	0	0	0	#DIV/0!
813.1	Isoform 2 of Peptidyl-prolyl cis-trans isomerase NIMA-interacting 4 OS=Homo sapiens GN=PIN4	sp|Q9Y237-2|PIN4_HUMAN (+1)		17 kDa	2	0	0	0	4	1.2			0	0	0	0	0	0	0.227453	0.497069		0	0	0	0	#DIV/0!	#DIV/0!	1	0	0	9	3	#DIV/0!	0.285591	0.165038	0	0	0	0	1	11	5	8	8	0.00666432	0	0	0	#DIV/0!
814	Cytochrome c (Fragment) OS=Homo sapiens GN=CYCS PE=1 SV=1	C9JFR7_HUMAN (+2)		11 kDa	0	1	0	0	0	0.2	1		0	0	0	0	0	0	0.407084	0.892665		0	0	0	0	#DIV/0!	#DIV/0!	1	0	0	3	1	#DIV/0!	0.285591	0.559946	0	0	0	0	1	12	12	12	12	0.000477076	0	0	0	#DIV/0!
814.1	Peptidyl-prolyl cis-trans isomerase FKBP3 OS=Homo sapiens GN=FKBP3 PE=1 SV=1	FKBP3_HUMAN (+1)		25 kDa	2	0	0	0	0	0.4	1		0	0	0	0	0	0	0.407084	0.795788		0	0	0	0	#DIV/0!	#DIV/0!	1	0	0	4	1.33333	#DIV/0!	0.285591	0.45891	0	0	0	0	1	7	12	9.5	9.5	0.00249088	0	0	0	#DIV/0!
814.2	cDNA FLJ78586, highly similar to Homo sapiens VAMP (vesicle-associated membrane protein)-associated protein A, 33kDa (VAPA), mRNA OS=Homo sapiens PE=1 SV=1	A8KA83_HUMAN (+2)		27 kDa	0	0	0	0	3	0.6	1		0	0	0	0	0	0	0.407084	0.708562		0	0	0	0	#DIV/0!	#DIV/0!	1	0	0	6	2	#DIV/0!	0.285591	0.306315	0	0	0	0	1	6	6	6	6	0.0244555	0	0	0	#DIV/0!
829	Capping protein (Actin filament) muscle Z-line, beta, isoform CRA_a OS=Homo sapiens GN=CAPZB PE=1 SV=1	B1AK87_HUMAN (+2)		29 kDa	0	1	1	0	3	1	1		0	0	0	0	0	0	0.1514	0.559946		0	0	0	0	#DIV/0!	#DIV/0!	1	0	0	3	1	#DIV/0!	0.285591	0.559946	0	0	0	0	1	7	9	8	8	0.00666432	0	0	0	#DIV/0!
836	Uncharacterized protein (Fragment) OS=Homo sapiens PE=1 SV=1	H0YHG0_HUMAN		59 kDa	1	0	0	0	0	0.2	1		0	0	0	0	0	0	0.407084	0.892665		0	0	0	0	#DIV/0!	#DIV/0!	1	0	0	3	1	#DIV/0!	0.285591	0.559946	0	0	0	0	1	10	11	10.5	10.5	0.00128814	0	0	0	#DIV/0!
836.1	Creatine kinase U-type, mitochondrial OS=Homo sapiens GN=CKMT1A PE=1 SV=1	sp|P12532|KCRU_HUMAN		47 kDa	0	0	0	0	1	0.2	1		0	0	0	0	0	0	0.407084	0.892665		0	0	0	0	#DIV/0!	#DIV/0!	1	0	0	4	1.33333	#DIV/0!	0.285591	0.45891	0	0	0	0	1	7	5	6	6	0.0244555	0	0	0	#DIV/0!
842	Putative uncharacterized protein DKFZp586K0821 (Fragment) OS=Homo sapiens GN=DKFZp586K0821 PE=2 SV=1	Q9UF24_HUMAN		22 kDa	0	1	0	0	0	0.2	1		0	0	0	0	0	0	0.407084	0.892665		0	2	0	0.666667	#DIV/0!	0.285591	0.681495	0	2	0	0.666667	#DIV/0!	0.285591	0.681495	0	0	0	0	1	10	6	8	8	0.00666432	0	0	0	#DIV/0!
847	Dynactin 2 variant (Fragment) OS=Homo sapiens PE=2 SV=1	Q53H88_HUMAN (+4)		45 kDa	0	0	0	0	1	0.2	1		0	0	0	0	0	0	0.407084	0.892665		0	0	0	0	#DIV/0!	#DIV/0!	1	0	1	2	1	#DIV/0!	0.0932163	0.559946	0	0	0	0	1	8	5	6.5	6.5	0.0176967	0	0	0	#DIV/0!
851	Cluster of Septin 6, isoform CRA_b OS=Homo sapiens GN=SEPT6 PE=1 SV=1 (B1AMS2_HUMAN)	B1AMS2_HUMAN [8]		49 kDa	0	0	0	0	22	4.4			0	0	0	0	0	0	0.407084	0.0682432		0	0	0	0	#DIV/0!	#DIV/0!	1	0	0	14	4.66667	#DIV/0!	0.285591	0.0575769	0	0	0	0	1	22	29	25.5	25.5	5.50143e-08	0	0	0	#DIV/0!
876	Septin 6, isoform CRA_b OS=Homo sapiens GN=SEPT6 PE=1 SV=1	B1AMS2_HUMAN (+6)		49 kDa	0	0	0	0	22	4.4			0	0	0	0	0	0	0.407084	0.0682432		0	0	0	0	#DIV/0!	#DIV/0!	1	0	0	14	4.66667	#DIV/0!	0.285591	0.0575769	0	0	0	0	1	22	29	25.5	25.5	5.50143e-08	0	0	0	#DIV/0!
927	Cytoplasmic dynein 1 light intermediate chain 1 OS=Homo sapiens GN=DYNC1LI1 PE=1 SV=3	DC1L1_HUMAN		57 kDa	0	0	0	0	1	0.2	1		0	0	0	0	0	0	0.407084	0.892665		0	1	0	0.333333	#DIV/0!	0.285591	0.826968	1	0	1	0.666667	#DIV/0!	0.0623524	0.681495	0	0	0	0	1	9	6	7.5	7.5	0.00923722	0	0	0	#DIV/0!
962	cDNA FLJ78458, highly similar to Homo sapiens septin 10 (SEPT10), transcript variant 1, mRNA OS=Homo sapiens PE=2 SV=1	A8K7M3_HUMAN (+6)		53 kDa	0	0	0	0	10	2			0	0	0	0	0	0	0.407084	0.306315		0	0	0	0	#DIV/0!	#DIV/0!	1	0	0	4	1.33333	#DIV/0!	0.285591	0.45891	0	0	0	0	1	6	5	5.5	5.5	0.0337546	0	0	0	#DIV/0!
1044	Septin-8 OS=Homo sapiens GN=SEPT8 PE=1 SV=1	A0A087X142_HUMAN (+7)		49 kDa	0	0	0	0	15	3			0	0	0	0	0	0	0.407084	0.165038		0	0	0	0	#DIV/0!	#DIV/0!	1	0	0	12	4	#DIV/0!	0.285591	0.0879756	0	0	0	0	1	14	17	15.5	15.5	4.62969e-05	0	0	0	#DIV/0!
DUPLICATES
1	Isoform 2 of Matrin-3 OS=Homo sapiens GN=MATR3	sp|P43243-2|MATR3_HUMAN		63 kDa	0	0	0	0	0	0	1		66	59	355	282	190.5	190.5	0.0237698	2.92993e-57		76	77	116	89.6667	0.470691			60	75	364	166.333	0.873141			0	314		0.910828		161	170		1.92447		0	246		2.58943
1.1	cDNA FLJ55637, highly similar to Matrin-3 OS=Homo sapiens PE=2 SV=1	B4DF66_HUMAN		57 kDa	0	0	0	0	0	0	1		57	51	322	256	171.5	171.5	0.025672	1.46056e-51		67	67	0	44.6667	0.260447			53	67	315	145	0.845481			0	285		0.912281		116	126		2.38843		0	227		2.54626
123	Cluster of Matrin-3 OS=Homo sapiens GN=MATR3 PE=1 SV=1 (A8MXP9_HUMAN)	A8MXP9_HUMAN [3]		100 kDa	6	9	2	5	5	5.4			135	133	717	515	375	69.4444	0.0230016	3.78475e-103		170	171	217	186	0.496			134	148	773	351.667	0.937778			139	592		0.709986		374	470		1.45972		145	488		1.94629
283	Cluster of Adenosine deaminase, RNA-specific isoform ADAR-a variant (Fragment) OS=Homo sapiens PE=2 SV=1 (Q59EC0_HUMAN)	Q59EC0_HUMAN [3]		138 kDa	0	2	0	0	0	0.4	1		38	38	8	9	23.25	23.25	0.0186226	6.72037e-07		32	39	7	26	1.11828	0.840177	0.700809	42	39	20	33.6667	1.44803	0.410731	0.173618	0	6		2.16667		7	10		1		0	2		8.5
312.2	Cluster of HCG31253, isoform CRA_a OS=Homo sapiens GN=hCG_31253 PE=4 SV=1 (A0A024R8A7_HUMAN)	A0A024R8A7_HUMAN [3]		62 kDa	4	6	0	0	0	2			39	36	43	37	38.75	19.375	3.2263e-07	8.95953e-10		35	41	20	32	0.825806	0.277157	0.428388	40	46	45	43.6667	1.12688	0.0959266	0.592457	10	33		0.953488		18	22		2		4	20		3.33333
232	cDNA FLJ53358, highly similar to Heterogeneous nuclear ribonucleoprotein R OS=Homo sapiens PE=2 SV=1	B4DMB1_HUMAN (+1)		67 kDa	0	0	0	0	4	0.8	1		20	17	24	15	19	19	3.30049e-05	2.45995e-05		20	21	0	13.6667	0.719298	0.427124	0.364077	22	18	46	28.6667	1.50877	0.263344	0.168808	0	7		2.71429		29	34		0.619048		0	13		3
134	Cluster of Polyadenylate-binding protein OS=Homo sapiens GN=PABPC1 PE=3 SV=1 (A0A024R9C1_HUMAN)	A0A024R9C1_HUMAN [8]		71 kDa	3	4	0	0	0	1.4			10	17	38	35	25	17.8571	0.00599252	1.68962e-06		15	8	22	15	0.6	0.304769	0.121027	17	17	34	22.6667	0.906667	0.813022	0.740532	6	23		1.34483		14	26		1.825		9	17		2.80769
364.1	Cluster of Isoform 2 of Polyadenylate-binding protein 4 OS=Homo sapiens GN=PABPC4 (sp|Q13310-2|PABP4_HUMAN)	sp|Q13310-2|PABP4_HUMAN [2]		70 kDa	0	2	0	0	0	0.4	1		13	17	22	19	17.75	17.75	2.01028e-05	2.49731e-05		12	7	13	10.6667	0.600939	0.0480091	0.196958	12	10	14	12	0.676056	0.0645049	0.306174	2	15		1.35294		6	12		2.27778		2	8		4.1
181	Cluster of cDNA, FLJ94229, highly similar to Homo sapiens heterogeneous nuclear ribonucleoprotein L (HNRPL),mRNA OS=Homo sapiens PE=2 SV=1 (B2R959_HUMAN)	B2R959_HUMAN [3]		60 kDa	2	3	0	0	6	2.2			29	28	38	51	36.5	16.5909	0.000198287	5.49721e-09		37	36	32	35	0.958904	0.824941	0.861103	34	45	91	56.6667	1.55251	0.260783	0.0379766	7	40		1.17021		30	28		1.53448		9	31		2.225
162	Cluster of Isoform 2 of Bcl-2-associated transcription factor 1 OS=Homo sapiens GN=BCLAF1 (sp|Q9NYF8-2|BCLF1_HUMAN)	sp|Q9NYF8-2|BCLF1_HUMAN [3]		106 kDa	0	0	1	0	1	0.4	1		14	12	14	15	13.75	13.75	1.15469e-07	0.000334529		7	3	8	6	0.436364	0.00335397	0.0929158	18	10	2	10	0.727273	0.384408	0.45911	20	9		0.655172		29	24		0.54717		11	9		1.45
311	Cluster of Heterogeneous nuclear ribonucleoprotein Q OS=Homo sapiens GN=SYNCRIP PE=1 SV=2 (sp|O60506|HNRPQ_HUMAN)	sp|O60506|HNRPQ_HUMAN [2]		70 kDa	2	2	0	0	2	1.2			13	14	23	14	16	13.3333	0.000223728	0.000320475		14	12	8	11.3333	0.708333	0.197717	0.387877	13	13	41	22.3333	1.39583	0.479223	0.317645	2	7		2		18	25		0.860465		3	13		2.3125
223	Heterogeneous nuclear ribonucleoprotein A1, isoform CRA_b OS=Homo sapiens GN=HNRPA1 PE=4 SV=1	A0A024RAZ7_HUMAN (+1)		39 kDa	8	3	0	0	11	4.4			41	32	80	76	57.25	13.0114	0.00191513	8.06731e-13		53	47	53	51	0.89083	0.68379	0.551578	40	48	227	105	1.83406	0.409381	0.000174813	10	55		1.23077		128	139		0.58427		23	78		1.54455
190	Cluster of HCG2020860, isoform CRA_b OS=Homo sapiens GN=hCG_2020860 PE=4 SV=1 (A0A024RC46_HUMAN)	A0A024RC46_HUMAN [5]		34 kDa	8	3	1	0	11	4.6			42	33	80	76	57.75	12.5543	0.00161646	8.49377e-13		53	48	53	51.3333	0.888889	0.668247	0.542535	40	48	227	105	1.81818	0.413221	0.000209558	10	55		1.23077		129	139		0.58209		23	78		1.54455
259.2	Cluster of cDNA FLJ53358, highly similar to Heterogeneous nuclear ribonucleoprotein R OS=Homo sapiens PE=2 SV=1 (B4DMB1_HUMAN)	B4DMB1_HUMAN [3]		67 kDa	2	2	0	0	4	1.6			20	19	24	15	19.5	12.1875	2.49109e-05	7.15575e-05		23	22	9	18	0.923077	0.74486	0.811341	23	22	48	31	1.58974	0.183048	0.111024	4	7		1.72727		31	36		0.58209		4	13		2.29412
136	Cluster of Isoform 2 of Heterogeneous nuclear ribonucleoprotein M OS=Homo sapiens GN=HNRNPM (sp|P52272-2|HNRPM_HUMAN)	sp|P52272-2|HNRPM_HUMAN [3]		74 kDa	35	36	2	1	23	19.4			81	80	405	307	218.25	11.25	0.0288814	8.198e-44		84	88	233	135	0.618557	0.465176	9.10017e-06	83	94	379	185.333	0.849179	0.804981	0.101973	169	328		0.625755		147	213		1.97778		152	281		1.64434
7	Isoform 2 of Heterogeneous nuclear ribonucleoprotein M OS=Homo sapiens GN=HNRNPM	sp|P52272-2|HNRPM_HUMAN (+1)		74 kDa	35	36	2	1	23	19.4			81	79	398	299	214.25	11.0438	0.0285571	9.27607e-43		83	88	231	134	0.625438	0.471583	1.65384e-05	82	92	374	182.667	0.852587	0.809211	0.113618	165	321		0.623457		144	211		1.96338		149	276		1.64
404	Cluster of Myelin expression factor 2 OS=Homo sapiens GN=MYEF2 PE=1 SV=1 (A0A0A0MR39_HUMAN)	A0A0A0MR39_HUMAN [2]		64 kDa	0	0	0	0	0	0	1		16	12	6	5	9.75	9.75	0.00365838	0.00211278		7	6	1	4.66667	0.478632	0.199505	0.205875	10	13	10	11	1.12821	0.710573	0.793216	1	1		4.5		7	0		1.57143		0	5		2.2
347	Cluster of Structural maintenance of chromosomes flexible hinge domain-containing protein 1 OS=Homo sapiens GN=SMCHD1 PE=1 SV=2 (sp|A6NHR9|SMHD1_HUMAN)	sp|A6NHR9|SMHD1_HUMAN [2]		226 kDa	0	0	0	0	2	0.4	1		12	20	3	4	9.75	9.75	0.0323868	0.00428014		18	14	4	12	1.23077	0.71607	0.644055	30	20	11	20.3333	2.08547	0.167859	0.0592817	0	3		2.66667		31	32		0.111111		3	1		1.75
277	Cluster of KH domain-containing, RNA-binding, signal transduction-associated protein 1 OS=Homo sapiens GN=KHDRBS1 PE=1 SV=1 (sp|Q07666|KHDR1_HUMAN)	sp|Q07666|KHDR1_HUMAN [2]		48 kDa	3	3	0	0	2	1.6			13	11	18	20	15.5	9.6875	0.000220948	0.000783601		14	14	16	14.6667	0.946237	0.756914	0.883179	15	12	30	19	1.22581	0.536774	0.56207	5	12		1.41176		12	18		1.26667		5	13		2.11111
230	cDNA FLJ54590, highly similar to KH domain-containing, RNA-binding, signaltransduction-associated protein 1 OS=Homo sapiens PE=2 SV=1	B4DDX2_HUMAN		46 kDa	3	3	0	0	2	1.6			12	11	18	20	15.25	9.53125	0.000324545	0.000907787		14	13	16	14.3333	0.939891	0.749799	0.870422	15	12	30	19	1.2459	0.514133	0.533023	5	12		1.41176		12	18		1.26667		5	13		2.11111
419	Cluster of cDNA FLJ77421, highly similar to Homo sapiens autoantigen p542 mRNA OS=Homo sapiens PE=2 SV=1 (A8K4T9_HUMAN)	A8K4T9_HUMAN [3]		30 kDa	1	1	0	0	3	1			9	7	10	10	9	9	3.94587e-05	0.0158264		11	9	8	9.33333	1.03704	0.777108	0.941071	9	7	22	12.6667	1.40741	0.403781	0.450112	3	5		1.75		10	12		0.909091		5	13		1.11111
160	Cluster of HCG1991735, isoform CRA_a OS=Homo sapiens GN=hCG_1991735 PE=4 SV=1 (A0A024RC65_HUMAN)	A0A024RC65_HUMAN [6]		189 kDa	0	1	0	0	0	0.2	1		13	17	1	5	9	9	0.0290417	0.00494539		23	19	0	14	1.55556	0.526099	0.315677	16	19	3	12.6667	1.40741	0.565454	0.450112	0	0		9		7	2		0.666667		0	0		6
263	Epiplakin OS=Homo sapiens GN=EPPK1 PE=1 SV=2	A0A075B730_HUMAN (+1)		553 kDa	0	0	7	0	5	2.4			27	31	15	10	20.75	8.64583	0.00562578	0.000110995		34	33	7	24.6667	1.18876	0.694965	0.569279	47	26	20	31	1.49398	0.306501	0.160801	15	8		0.608696		34	18		0.480769		15	3		1.38889
127	Cluster of DEAD/H (Asp-Glu-Ala-Asp/His) box polypeptide 3 variant (Fragment) OS=Homo sapiens PE=2 SV=1 (Q59GX6_HUMAN)	Q59GX6_HUMAN [2]		75 kDa	8	7	3	0	10	5.6			29	31	69	61	47.5	8.48214	0.00266357	1.97568e-09		33	31	33	32.3333	0.680702	0.266583	0.0926771	35	31	99	55	1.15789	0.747681	0.462955	19	49		0.955882		61	81		0.915493		23	35		2.24138
250.2	Cluster of 60S ribosomal protein L7a OS=Homo sapiens GN=RPL7A PE=1 SV=2 (RL7A_HUMAN)	RL7A_HUMAN [2]		30 kDa	0	2	4	0	9	3			21	19	34	27	25.25	8.41667	0.000396144	1.88341e-05		19	23	27	23	0.910891	0.633657	0.750896	25	24	46	31.6667	1.25413	0.41417	0.402705	23	16		0.794872		37	32		0.884058		23	41		0.953125
265	Cluster of Epiplakin OS=Homo sapiens GN=EPPK1 PE=1 SV=2 (EPIPL_HUMAN)	EPIPL_HUMAN [3]		556 kDa	0	1	7	0	5	2.6			28	33	16	10	21.75	8.36538	0.00601382	8.19434e-05		36	35	7	26	1.1954	0.692099	0.546564	50	27	20	32.3333	1.48659	0.331133	0.15635	16	9		0.56		35	18		0.490566		16	3		1.36842
296	Cluster of Nuclease-sensitive element-binding protein 1 OS=Homo sapiens GN=YBX1 PE=1 SV=3 (YBOX1_HUMAN)	YBOX1_HUMAN [5]		36 kDa	0	0	0	0	1	0.2	1		11	11	6	4	8	8	0.00167742	0.00936895		7	8	2	5.66667	0.708333	0.413314	0.554785	8	9	8	8.33333	1.04167	0.881432	0.937946	2	3		1.6		6	10		0.625		2	3		2
171	Cluster of 60S ribosomal protein L18 (Fragment) OS=Homo sapiens GN=RPL18 PE=1 SV=1 (J3QQ67_HUMAN)	J3QQ67_HUMAN [3]		22 kDa	2	1	0	0	3	1.2			5	6	14	12	9.25	7.70833	0.00573797	0.017486		5	4	15	8	0.864865	0.763603	0.775643	8	5	31	14.6667	1.58559	0.494414	0.285549	6	8		1.14286		36	24		0.433333		6	21		0.962963
230.1	Cluster of Isoform 2 of ATPase family AAA domain-containing protein 3A OS=Homo sapiens GN=ATAD3A (sp|Q9NVI7-2|ATD3A_HUMAN)	sp|Q9NVI7-2|ATD3A_HUMAN [3]		66 kDa	2	5	0	0	4	2.2			11	8	23	25	16.75	7.61364	0.00742378	0.000848004		10	14	21	15	0.895522	0.77131	0.763186	13	17	18	16	0.955224	0.890712	0.898756	11	12		1.26087		14	20		1.41176		19	15		1.41176
124	Cluster of RNA-binding protein 4 OS=Homo sapiens GN=RBM4 PE=1 SV=1 (sp|Q9BWF3|RBM4_HUMAN)	sp|Q9BWF3|RBM4_HUMAN [2]		40 kDa	0	0	0	0	0	0	1		11	11	5	2	7.25	7.25	0.00797836	0.0108715		12	10	0	7.33333	1.01149	0.984534	0.983673	16	13	15	14.6667	2.02299	0.0435757	0.126227	0	1		6		4	4		0.875		0	3		2.33333
338.1	Cluster of DNA topoisomerase 1 OS=Homo sapiens GN=TOP1 PE=1 SV=2 (TOP1_HUMAN)	TOP1_HUMAN [8]		91 kDa	0	2	0	0	1	0.6	1		11	8	9	1	7.25	7.25	0.0116402	0.0266346		7	10	12	9.66667	1.33333	0.434533	0.577936	16	10	24	16.6667	2.29885	0.0779632	0.0613297	0	1		5		23	31		0.185185		7	1		1.25
44	Cluster of Eukaryotic translation initiation factor 4 gamma 1 OS=Homo sapiens GN=EIF4G1 PE=1 SV=1 (E7EUU4_HUMAN)	E7EUU4_HUMAN [5]		172 kDa	0	0	1	0	0	0.2	1		10	14	2	3	7.25	7.25	0.0270311	0.0150818		4	7	1	4	0.551724	0.418841	0.369495	10	8	9	9	1.24138	0.631474	0.681836	4	3		1		10	8		0.277778		3	0		1.66667
260	Cluster of Proliferation marker protein Ki-67 OS=Homo sapiens GN=MKI67 PE=1 SV=2 (sp|P46013|KI67_HUMAN)	sp|P46013|KI67_HUMAN [2]		359 kDa	0	1	0	0	10	2.2			28	28	6	0	15.5	7.04545	0.0914659	0.00171811		15	33	14	20.6667	1.33333	0.630232	0.402257	47	36	35	39.3333	2.53763	0.0494552	0.00132286	0	9		0.444444		38	53		0.0659341		18	2		0.3
258	Cluster of Isoform 2 of Cytoskeleton-associated protein 5 OS=Homo sapiens GN=CKAP5 (sp|Q14008-2|CKAP5_HUMAN)	sp|Q14008-2|CKAP5_HUMAN [4]		219 kDa	0	0	0	0	2	0.4	1		12	13	3	0	7	7	0.0557989	0.0236651		13	15	0	9.33333	1.33333	0.688677	0.58528	23	15	9	15.6667	2.2381	0.151272	0.0777647	0	0		4		27	23		0.06		1	0		3
269	Cluster of ATP-binding cassette sub-family F member 1 OS=Homo sapiens GN=ABCF1 PE=1 SV=2 (sp|Q8NE71|ABCF1_HUMAN)	sp|Q8NE71|ABCF1_HUMAN [2]		96 kDa	0	0	0	0	4	0.8	1		9	11	5	2	6.75	6.75	0.020192	0.0456505		13	12	1	8.66667	1.28395	0.65236	0.645709	19	12	12	14.3333	2.12346	0.0571908	0.111125	0	5		1.2		15	15		0.233333		1	2		2.33333
250.1	Cluster of cDNA FLJ76823, highly similar to Homo sapiens splicing factor, arginine/serine-rich 6 (SFRS6), mRNA OS=Homo sapiens PE=2 SV=1 (A8K588_HUMAN)	A8K588_HUMAN [7]		39 kDa	0	1	0	0	1	0.4	1		6	4	11	5	6.5	6.5	0.00324261	0.032122		4	5	7	5.33333	0.820513	0.581668	0.753624	8	7	8	7.66667	1.17949	0.55811	0.771598	7	4		0.818182		7	14		0.761905		8	6		1.14286
182	Cluster of RNA-binding motif protein, X chromosome OS=Homo sapiens GN=RBMX PE=1 SV=3 (sp|P38159|RBMX_HUMAN)	sp|P38159|RBMX_HUMAN [5]		42 kDa	3	6	3	0	16	5.6			28	24	43	49	36	6.42857	0.00159741	1.33321e-06		41	36	35	37.3333	1.03704	0.86072	0.877907	29	30	72	43.6667	1.21296	0.602273	0.395885	25	59		0.630952		32	38		1.31429		21	50		1.29577
156	cDNA FLJ75154, highly similar to Homo sapiens heterogeneous nuclear ribonucleoprotein C (C1/C2), mRNA OS=Homo sapiens PE=2 SV=1	A8K9A4_HUMAN (+2)		34 kDa	7	11	1	0	21	8			33	29	76	65	50.75	6.34375	0.00631541	8.10334e-09		31	25	44	33.3333	0.656814	0.285283	0.0596086	34	33	114	60.3333	1.18883	0.730917	0.367199	30	50		0.8625		64	65		1.09302		27	52		1.78481
131.1	Cluster of Splicing factor, proline- and glutamine-rich OS=Homo sapiens GN=SFPQ PE=1 SV=2 (sp|P23246|SFPQ_HUMAN)	sp|P23246|SFPQ_HUMAN [3]		76 kDa	11	8	1	0	27	9.4			42	42	90	61	58.75	6.25	0.00341685	5.85515e-10		32	33	21	28.6667	0.487943	0.0810547	0.00131498	38	29	87	51.3333	0.873759	0.728302	0.483425	38	42		0.8125		109	101		0.719048		39	49		1.71591
126	Cluster of Structural maintenance of chromosomes protein OS=Homo sapiens GN=SMC2L1 PE=3 SV=1 (A0A024R158_HUMAN)	A0A024R158_HUMAN [4]		136 kDa	0	2	0	0	5	1.4			14	13	3	5	8.75	6.25	0.0289267	0.0290046		12	8	5	8.33333	0.952381	0.914746	0.924009	12	9	14	11.6667	1.33333	0.44348	0.537298	0	3		3		23	29		0.153846		1	3		2
285	Cluster of Probable ATP-dependent RNA helicase DDX5 OS=Homo sapiens GN=DDX5 PE=1 SV=1 (J3KTA4_HUMAN)	J3KTA4_HUMAN [3]		69 kDa	13	12	4	0	17	9.2			37	32	83	76	57	6.19565	0.00540279	1.18619e-09		39	40	63	47.3333	0.830409	0.590799	0.348201	37	46	120	67.6667	1.18713	0.708255	0.342967	35	67		0.784314		59	66		1.272		38	67		1.51429
14.5	Cluster of Heterogeneous nuclear ribonucleoproteins C1/C2 OS=Homo sapiens GN=HNRNPC PE=1 SV=1 (B2R5W2_HUMAN)	B2R5W2_HUMAN [9]		32 kDa	7	11	1	0	22	8.2			33	29	76	65	50.75	6.18902	0.00669075	1.03875e-08		31	25	44	33.3333	0.656814	0.285283	0.0596086	34	33	116	61	1.20197	0.718061	0.336197	30	50		0.8625		67	69		1.03676		27	52		1.78481
246	Splicing factor proline/glutamine-rich (Polypyrimidine tract binding protein associated) OS=Homo sapiens GN=SFPQ PE=2 SV=1	Q86VG2_HUMAN		76 kDa	11	8	1	0	27	9.4			40	39	88	60	56.75	6.03723	0.00446704	1.7369e-09		30	30	21	27	0.475771	0.0839375	0.00116872	35	24	86	48.3333	0.851689	0.70481	0.415775	38	41		0.810127		106	95		0.736318		37	48		1.74118
193	Cluster of 60S ribosomal protein L26-like 1 OS=Homo sapiens GN=RPL26L1 PE=1 SV=1 (RL26L_HUMAN)	RL26L_HUMAN [2]		17 kDa	0	2	1	0	8	2.2			7	10	21	15	13.25	6.02273	0.010376	0.00596244		12	8	22	14	1.0566	0.887268	0.889701	13	9	30	17.3333	1.30818	0.557063	0.473813	12	6		1.05556		29	22		0.705882		22	20		0.857143
213.1	Cluster of Heterogeneous nuclear ribonucleoprotein U OS=Homo sapiens GN=HNRNPU PE=1 SV=6 (sp|Q00839|HNRPU_HUMAN)	sp|Q00839|HNRPU_HUMAN [4]		91 kDa	12	11	3	0	24	10			47	39	76	77	59.75	5.975	0.00146616	7.1106e-10		43	41	43	42.3333	0.708508	0.1942	0.087047	40	46	102	62.6667	1.04881	0.890769	0.793709	36	54		0.9		112	97		0.732057		40	61		1.51485
35	Cluster of 60S ribosomal protein L3 OS=Homo sapiens GN=RPL3 PE=1 SV=2 (RL3_HUMAN)	RL3_HUMAN [3]		46 kDa	1	3	4	0	7	3			18	18	15	20	17.75	5.91667	4.59545e-05	0.00127346		15	22	14	17	0.957746	0.770338	0.901535	18	23	36	25.6667	1.44601	0.149464	0.238905	9	6		1.6		41	37		0.448718		5	13		1.94444
3.1	cDNA FLJ54020, highly similar to Heterogeneous nuclear ribonucleoprotein U OS=Homo sapiens PE=2 SV=1	B4DLR3_HUMAN (+1)		87 kDa	12	11	3	0	24	10			47	39	75	75	59	5.9	0.00131814	1.06537e-09		43	41	43	42.3333	0.717514	0.193986	0.100351	40	46	98	61.3333	1.03955	0.906989	0.832912	36	54		0.877778		110	92		0.742574		39	60		1.51515
249	Heterogeneous nuclear ribonucleoprotein U (Fragment) OS=Homo sapiens GN=HNRNPU PE=1 SV=8	Q5RI18_HUMAN		27 kDa	4	0	0	0	9	2.6			7	10	22	22	15.25	5.86538	0.0160223	0.00314395		5	7	14	8.66667	0.568306	0.260964	0.193501	5	7	14	8.66667	0.568306	0.260964	0.193501	11	15		1		32	15		0.93617		8	12		2.2
399	Cluster of cDNA FLJ75556, highly similar to Homo sapiens ribosomal protein L14, mRNA OS=Homo sapiens PE=2 SV=1 (A8K7N0_HUMAN)	A8K7N0_HUMAN [2]		24 kDa	0	4	0	0	6	2			9	10	15	12	11.5	5.75	0.00132886	0.0123745		11	10	13	11.3333	0.985507	0.927012	0.97332	11	11	24	15.3333	1.33333	0.376273	0.474643	7	7		1.14286		29	23		0.519231		7	15		1.22727
138	Cluster of Heat shock 70 kDa protein 1B OS=Homo sapiens GN=HSPA1B PE=1 SV=1 (A0A0G2JIW1_HUMAN)	A0A0G2JIW1_HUMAN [8]		70 kDa	1	2	0	0	4	1.4			12	11	3	5	7.75	5.53571	0.0200983	0.0499609		17	11	2	10	1.29032	0.63752	0.612267	13	14	17	14.6667	1.89247	0.05679	0.158716	3	5		1.125		53	53		0.0754717		2	2		2
122.1	Cluster of 40S ribosomal protein S4 OS=Homo sapiens GN=RPS4X PE=2 SV=1 (B2R491_HUMAN)	B2R491_HUMAN [6]		30 kDa	5	9	4	0	6	4.8			15	16	44	30	26.25	5.46875	0.0107843	0.00010119		16	20	20	18.6667	0.711111	0.395633	0.26719	18	20	47	28.3333	1.07937	0.860399	0.781788	21	19		0.85		23	14		2		32	36		1.08824
290	cDNA FLJ75556, highly similar to Homo sapiens ribosomal protein L14, mRNA OS=Homo sapiens PE=2 SV=1	A8K7N0_HUMAN		24 kDa	0	3	0	0	6	1.8			7	9	12	7	8.75	4.86111	0.00480066	0.0435329		9	8	10	9	1.02857	0.872398	0.955139	9	9	21	13	1.48571	0.294066	0.381881	5	4		1.22222		24	19		0.44186		6	11		1.11765
129.1	60S ribosomal protein L10 OS=Homo sapiens GN=RPL10 PE=1 SV=4	RL10_HUMAN (+1)		25 kDa	0	2	0	0	10	2.4			12	13	8	11	11	4.58333	0.0088411	0.0240663		12	9	13	11.3333	1.0303	0.845671	0.946124	12	11	37	20	1.81818	0.268338	0.114869	4	4		1.875		25	22		0.404255		7	15		0.863636
417	Cluster of 60S ribosomal protein L10 OS=Homo sapiens GN=RPL10 PE=1 SV=4 (RL10_HUMAN)	RL10_HUMAN [3]		25 kDa	0	2	0	0	10	2.4			12	13	8	11	11	4.58333	0.0088411	0.0240663		12	9	13	11.3333	1.0303	0.845671	0.946124	12	11	38	20.3333	1.84848	0.268716	0.103641	4	4		1.875		26	23		0.387755		7	15		0.863636
15	Cluster of 40S ribosomal protein S6 OS=Homo sapiens GN=RPS6 PE=2 SV=1 (A2A3R6_HUMAN)	A2A3R6_HUMAN [4]		29 kDa	2	7	1	0	6	3.2			11	9	15	22	14.25	4.45312	0.00749549	0.00981285		13	12	9	11.3333	0.795322	0.447497	0.578303	11	14	28	17.6667	1.23977	0.564657	0.557089	14	12		1		17	14		1.19355		6	24		1.23333
206	Cluster of Heterogeneous nuclear ribonucleoprotein H OS=Homo sapiens GN=HNRNPH1 PE=1 SV=1 (G8JLB6_HUMAN)	G8JLB6_HUMAN [4]		51 kDa	9	9	1	0	17	7.2			27	24	40	32	30.75	4.27083	0.00149549	0.000117967		37	35	44	38.6667	1.25745	0.154737	0.348371	30	32	137	66.3333	2.15718	0.286779	0.000300256	13	23		1		59	66		0.576		16	38		1.33333
303	Cluster of 40S ribosomal protein S11 OS=Homo sapiens GN=RPS11 PE=1 SV=3 (RS11_HUMAN)	RS11_HUMAN [2]		18 kDa	2	7	0	0	12	4.2			12	14	23	14	15.75	3.75	0.011745	0.0114463		15	15	20	16.6667	1.0582	0.787932	0.875827	12	13	22	15.6667	0.994709	0.983965	0.988498	1	8		2		21	11		1.15625		10	21		1.19355
14.8	Heterogeneous nuclear ribonucleoprotein H (Fragment) OS=Homo sapiens GN=HNRNPH1 PE=1 SV=1	E5RGV0_HUMAN		18 kDa	0	4	0	0	13	3.4			9	9	18	14	12.5	3.67647	0.033207	0.0276534		10	9	16	11.6667	0.933333	0.80261	0.870579	9	9	52	23.3333	1.86667	0.417573	0.0761179	0	12		1.5		20	22		0.761905		8	20		1.14286
313	Cluster of 60S acidic ribosomal protein P0 OS=Homo sapiens GN=RPLP0 PE=3 SV=1 (A0A024RBS2_HUMAN)	A0A024RBS2_HUMAN [4]		34 kDa	4	5	2	0	4	3			12	10	8	14	11	3.66667	0.00117496	0.0407595		10	16	11	12.3333	1.12121	0.567213	0.791034	13	13	29	18.3333	1.66667	0.180699	0.188113	8	6		1.28571		49	29		0.282051		6	16		1
252	Cluster of 40S ribosomal protein S14 OS=Homo sapiens GN=RPS14 PE=1 SV=3 (RS14_HUMAN)	RS14_HUMAN [2]		16 kDa	3	6	2	0	11	4.4			10	13	14	15	13	2.95455	0.00837211	0.0469207		12	10	15	12.3333	0.948718	0.720971	0.898528	14	15	18	15.6667	1.20513	0.161963	0.629914	8	9		1.11765		16	9		1.16		14	15		1
251	Isoform Short of Proliferation marker protein Ki-67 OS=Homo sapiens GN=MKI67	sp|P46013-2|KI67_HUMAN	MKI67	319 kDa	0	0	0	0	10	2			27	28	6	0	15.25	7.625	0.0885779	0.00154289		15	33	13	20.3333	1.33333	0.633671	0.406281	46	36	35	39	2.55738	0.045876	0.00129527	0	8	4	0.262295	0.0122731	37	52	44.5	2.91803	0.000145744	17	2	9.5	0.747541
124.1	Isoform 4 of Double-stranded RNA-specific adenosine deaminase OS=Homo sapiens GN=ADAR	sp|P55265-4|DSRAD_HUMAN (+1)	ADAR(4)	141 kDa	0	2	0	0	0	0.4	1		37	37	7	8	22.25	22.25	0.022497	1.30085e-06		31	38	6	25	1.1236	0.840177	0.695087	40	38	19	32.3333	1.45318	0.421827	0.178927	0	6	3	0.134831	0.000104998	7	9	8	0.359551	0.0106709	0	2	1	0.0539326
278	Isoform 3 of Heterogeneous nuclear ribonucleoprotein Q OS=Homo sapiens GN=SYNCRIP	sp|O60506-3|HNRPQ_HUMAN	HNRNPQ(3)	63 kDa	2	2	0	0	2	1.2			12	13	23	14	15.5	12.9167	0.000429969	0.000434648		13	12	8	11	0.709677	0.225791	0.398282	12	12	39	21	1.35484	0.527503	0.374582	0	7	3.5	0.225806	0.00693461	18	24	21	1.35484	0.374582	3	13	8	0.619355
END OF FILE
[truncated: 6 more columns]

## Sheet: Deletion Mutants
			Light Blue marks 0 detections				Pink marks detection below threshold for significance												Green Highlights mark values < 0.05																				Blue Highlights mark downreguated proteins relative to WT Red Highligts mark upregulated proteins relative to WT
	List of proteins in which the spectral counts for all samples in control or WT was less than 5
#Final Matrin3 Merge, Samples Report created on 04/19/2017
Final Matrin3 Merge					Control	Control	Control	Control	Control		Adj		WT	WT	WT	WT		Fold	T-Test	G-Test		RRM1	RRM1	RRM1	Ratio	p value	RRM2	RRM2		Ratio	p value	G-test	Ratio	P value	G-test	Znf1	Znf1	Znf1	Ratio	p value	Znf2	Znf2	Znf2	Ratio	p value
#	Identified Proteins (1886/1889)	Accession Number	Name	Molecular Weight	191	192	314	319	385	Avg	Avg		193	194	315	316	Avg	Change	control	control		317	318	Avg	WT	vs WT	387	388	Avg	WT	vs WT	vs WT	Control	vs control	vs Con 385	322	323	Avg	WT	vs WT	320	321	Avg	WT	vs WT
353	78 kDa glucose-regulated protein OS=Homo sapiens GN=HSPA5 PE=1 SV=2	GRP78_HUMAN (+1)	HSPA5	72 kDa	0	0	0	0	1	0.2	1		0	1	1	1	0.75	0.75	0.124977	0.748088		0	1	0.5	0.666667	0.632812	35	36	35.5	35.5	2.25732e-07	4.66835e-10	35.5	4.88573e-09	8.47321e-10	0	0	0	0	0.116117	1	1	1	2.66667	0.54147
663	Ezrin OS=Homo sapiens GN=EZR PE=1 SV=3	E7EQR4_HUMAN (+2)	EZR	69 kDa	1	1	0	0	3	1			2	0	0	0	0.5	0.5	0.531972	0.788916		0	0	0	0	0.54147	22	34	28	28	0.00184051	3.66291e-08	28	0.000446426	3.78309e-06	0	0	0	0	0.54147	0	0	0	0	0.54147
721	Polyribonucleotide nucleotidyltransferase 1, mitochondrial OS=Homo sapiens GN=PNPT1 PE=1 SV=2	PNPT1_HUMAN	PNPT1	86 kDa	0	0	0	0	1	0.2	1		0	0	0	0	0	0	0.407084	0.892665		0	0	0	#DIV/0!	#DIV/0!	26	25	25.5	25.5	1.24599e-07	5.50143e-08	25.5	2.57963e-08	5.6559e-07	0	0	0	#DIV/0!	#DIV/0!	0	0	0	#DIV/0!	#DIV/0!
35.1	Proliferation-associated 2G4, 38kDa, isoform CRA_a OS=Homo sapiens GN=PA2G4 PE=4 SV=1	A0A024RB85_HUMAN (+4)	PA2G4	44 kDa	0	0	0	0	0	0	1		0	0	0	0	0	0	#DIV/0!	1		0	0	0	#DIV/0!	#DIV/0!	29	18	23.5	23.5	0.00221893	2.12835e-07	23.5	0.000471878	2.12835e-07	0	0	0	#DIV/0!	#DIV/0!	0	0	0	#DIV/0!	#DIV/0!
627	cDNA FLJ51907, highly similar to Stress-70 protein, mitochondrial OS=Homo sapiens PE=2 SV=1	B7Z4V2_HUMAN (+2)	B7Z4V2	72 kDa	1	2	0	0	0	0.6	1		0	2	0	0	0.5	0.5	0.878617	0.954704		0	0	0	0	0.54147	24	16	20	20	0.00159869	7.0864e-06	20	0.00032501	2.25733e-06	0	0	0	0	0.54147	0	0	0	0	0.54147
256	High-mobility group box 1 variant (Fragment) OS=Homo sapiens PE=2 SV=1	Q59GW1_HUMAN	Q59GW1	20 kDa	1	0	0	0	0	0.2	1		2	4	0	0	1.5	1.5	0.179175	0.494532		0	0	0	0	0.355232	30	25	27.5	18.3333	0.000244206	4.21368e-07	27.5	5.76613e-06	1.41897e-08	0	0	0	0	0.355232	0	0	0	0	0.355232
558	Radixin OS=Homo sapiens GN=RDX PE=2 SV=1	B0YJ88_HUMAN (+2)	RDX	69 kDa	0	0	0	0	2	0.4	1		2	0	0	0	0.5	0.5	0.878617	0.953169		0	0	0	0	0.54147	11	24	17.5	17.5	0.0137283	3.60173e-05	17.5	0.00455244	0.000422889	0	0	0	0	0.54147	0	0	0	0	0.54147
464	Myosin light polypeptide 6 OS=Homo sapiens GN=MYL6 PE=1 SV=1	G8JLA2_HUMAN (+1)	MYL6	17 kDa	0	1	1	0	2	0.8	1		1	3	2	1	1.75	1.75	0.155759	0.654867		6	0	3	1.71429	0.560689	38	22	30	17.1429	0.00466524	1.3968e-07	30	0.00103074	2.20972e-07	5	2	3.5	2.4	0.207765	7	4	5.5	6.28571	0.0323931
617	Moesin OS=Homo sapiens GN=MSN PE=1 SV=3	MOES_HUMAN (+1)	MSN	68 kDa	1	0	0	0	2	0.6	1		2	0	0	0	0.5	0.5	0.878617	0.954704		0	0	0	0	0.54147	12	22	17	17	0.00636566	4.9783e-05	17	0.00183338	0.000565181	0	0	0	0	0.54147	0	0	0	0	0.54147
380	Cytoplasmic FMR1 interacting protein 1 isoform A (Fragment) OS=Homo sapiens GN=CYFIP1 PE=2 SV=1	X5D2F4_HUMAN (+1)	CYFIP1	145 kDa	0	0	0	0	2	0.4	1		2	2	0	1	1.25	1.25	0.211712	0.654903		0	0	0	0	0.156696	22	16	19	15.2	0.000844235	5.49468e-05	19	0.000118246	0.00017585	0	0	0	0	0.156696	0	0	0	0	0.156696
355	Ribosomal protein, large, P1, isoform CRA_a OS=Homo sapiens GN=RPLP1 PE=3 SV=1	A0A024R608_HUMAN (+2)	RPLP1	12 kDa	0	0	0	0	1	0.2	1		1	2	0	0	0.75	0.75	0.287408	0.748088		0	0	0	0	0.355232	13	17	15	15	0.000553994	0.000283477	15	4.24326e-05	0.000430406	0	0	0	0	0.355232	7	0	3.5	9.33333	0.290631
80	Isoform 2 of Nck-associated protein 1 OS=Homo sapiens GN=NCKAP1	sp|Q9Y2A7-2|NCKP1_HUMAN (+1)	NCKAP1	130 kDa	0	0	0	0	0	0	1		0	1	0	0	0.25	0.25	0.292352	0.867497		0	0	0	0	0.54147	15	14	14.5	14.5	7.93195e-06	0.000153565	14.5	3.82526e-08	9.03191e-05	0	0	0	0	0.54147	0	0	0	0	0.54147
778	Nucleolar and coiled-body phosphoprotein 1 (Fragment) OS=Homo sapiens GN=NOLC1 PE=1 SV=1	A0A0A0MRM9_HUMAN (+3)	NOLC1	75 kDa	1	1	0	0	0	0.4	1		0	0	0	0	0	0	0.193006	0.795788		0	0	0	#DIV/0!	#DIV/0!	13	16	14.5	14.5	9.40971e-05	9.03191e-05	14.5	1.8566e-05	9.03191e-05	0	0	0	#DIV/0!	#DIV/0!	0	0	0	#DIV/0!	#DIV/0!
381	Cytoplasmic FMR1-interacting protein 2 OS=Homo sapiens GN=CYFIP2 PE=1 SV=1	E7EVJ5_HUMAN (+1)	CYFIP2	143 kDa	0	0	0	0	2	0.4	1		1	3	0	1	1.25	1.25	0.273209	0.654903		0	0	0	0	0.255934	18	16	17	13.6	0.000151011	0.000188262	17	6.62028e-06	0.000565181	0	0	0	0	0.255934	0	0	0	0	0.255934
34.4	HCG1991922, isoform CRA_a OS=Homo sapiens GN=hCG_1991922 PE=4 SV=1	D3DQY9_HUMAN	D3DQY9	22 kDa	0	0	0	0	0	0	1		0	0	0	0	0	0	#DIV/0!	1		0	0	0	#DIV/0!	#DIV/0!	14	13	13.5	13.5	1.58223e-06	0.000175959	13.5	5.46506e-08	0.000175959	0	0	0	#DIV/0!	#DIV/0!	0	0	0	#DIV/0!	#DIV/0!
673	Epididymis secretory sperm binding protein Li 2a OS=Homo sapiens GN=HEL-S-2a PE=2 SV=1	V9HW12_HUMAN (+1)	HEL-S-2a	22 kDa	1	1	1	0	0	0.6	1		1	0	0	0	0.25	0.25	0.35582	0.835554		0	0	0	0	0.54147	13	14	13.5	13.5	1.05988e-05	0.000295007	13.5	1.44599e-06	0.000175959	0	0	0	0	0.54147	1	0	0.5	4	0.632812
525	Paraspeckle component 1 OS=Homo sapiens GN=PSPC1 PE=1 SV=1	sp|Q8WXF1|PSPC1_HUMAN	PSPC1	59 kDa	0	0	0	0	4	0.8	1		3	2	0	0	1.25	1.25	0.700094	0.822883		0	0	0	0	0.328805	13	20	16.5	13.2	0.0032444	0.000255549	16.5	0.000998958	0.00668823	0	1	0.5	0.48	0.555073	0	0	0	0	0.328805
781	cDNA FLJ75441, highly similar to Homo sapiens vaccinia related kinase 1 (VRK1), mRNA OS=Homo sapiens PE=2 SV=1	A8K245_HUMAN (+1)	A8K245	45 kDa	0	0	1	0	4	1			0	0	0	0	0	0	0.292352	0.559946		0	0	0	#DIV/0!	#DIV/0!	9	16	12.5	12.5	0.00430706	0.000342278	12.5	0.00381083	0.0440165	0	0	0	#DIV/0!	#DIV/0!	0	0	0	#DIV/0!	#DIV/0!
505	Eukaryotic translation initiation factor 5A (Fragment) OS=Homo sapiens GN=EIF5A PE=1 SV=8	I3L397_HUMAN (+3)	EIF5A	16 kDa	0	1	0	0	1	0.4	1		2	1	0	0	0.75	0.75	0.509717	0.843509		0	0	0	0	0.355232	14	11	12.5	12.5	0.000545375	0.00135021	12.5	3.92963e-05	0.00198135	0	0	0	0	0.355232	2	0	1	2.66667	0.804172
592	Flap endonuclease 1 OS=Homo sapiens GN=FEN1 PE=2 SV=1	Q6FHX6_HUMAN (+1)	FEN1	43 kDa	1	0	0	0	4	1			0	1	2	1	1	1	1	1		0	0	0	0	0.177808	10	15	12.5	12.5	0.00222231	0.00198135	12.5	0.00158254	0.0440165	0	1	0.5	0.6	0.505681	2	0	1	2	1
91	Nucleoside diphosphate kinase OS=Homo sapiens GN=NME1-NME2 PE=1 SV=1	Q32Q12_HUMAN (+1)	NME1	33 kDa	0	0	0	0	0	0	1		0	0	0	0	0	0	#DIV/0!	1		0	0	0	#DIV/0!	#DIV/0!	16	9	12.5	12.5	0.00430706	0.000342278	12.5	0.0010837	0.000342278	0	0	0	#DIV/0!	#DIV/0!	0	0	0	#DIV/0!	#DIV/0!
65	Chromobox homolog 3 (HP1 gamma homolog, Drosophila) OS=Homo sapiens GN=CBX3 PE=4 SV=1	A4D177_HUMAN (+1)	CBX3	21 kDa	0	0	0	0	0	0	1		3	1	0	0	1	1	0.1514	0.559946		0	0	0	0	0.399162	10	14	12	12	0.00245754	0.00267893	12	9.33074e-05	0.000477076	0	0	0	0	0.399162	1	0	0.5	1	0.674092
567	Single-stranded DNA-binding protein OS=Homo sapiens GN=SSBP1 PE=2 SV=1	A4D1U3_HUMAN (+2)	SSBP1	17 kDa	0	0	0	0	3	0.6	1		0	2	1	0	0.75	0.75	0.856548	0.934673		0	0	0	0	0.355232	14	10	12	12	0.00137278	0.00183916	12	0.000550026	0.0251027	2	1	1.5	2.4	0.391076	3	1	2	5.33333	0.255934
78	Ribonucleoside-diphosphate reductase OS=Homo sapiens PE=2 SV=1	B4DNN4_HUMAN	B4DNN4	86 kDa	0	0	0	0	0	0	1		1	1	0	0	0.5	0.5	0.0892243	0.751018		0	0	0	0	0.3125	12	11	11.5	11.5	3.19202e-05	0.00167619	11.5	1.21647e-07	0.000664656	0	0	0	0	0.3125	0	0	0	0	0.3125
356	Cofilin-1 OS=Homo sapiens GN=CFL1 PE=1 SV=3	COF1_HUMAN (+1)	CFL1	19 kDa	0	1	0	0	0	0.2	1		1	0	1	1	0.75	0.75	0.124977	0.748088		1	0	0.5	0.666667	0.632812	13	10	11.5	11.5	0.00041169	0.00250219	11.5	4.59468e-05	0.000664656	0	1	0.5	0.8	0.632812	2	1	1.5	4	0.196261
755	Fructose-bisphosphate aldolase OS=Homo sapiens GN=ALDOA PE=1 SV=1	J3KPS3_HUMAN (+3)	ALDOA	40 kDa	1	1	0	0	2	0.8	1		0	0	0	0	0	0	0.101326	0.630202		0	0	0	#DIV/0!	#DIV/0!	10	12	11	11	5.64577e-05	0.000925536	11	5.94472e-05	0.016188	0	0	0	#DIV/0!	#DIV/0!	0	0	0	#DIV/0!	#DIV/0!
29	Eukaryotic translation initiation factor 2 beta OS=Homo sapiens GN=EIF2S2 PE=2 SV=1	B5BU01_HUMAN (+2)	EIF2S2	38 kDa	0	0	0	0	0	0	1		1	1	4	0	1.5	1.5	0.0892243	0.415101		0	0	0	0	0.3125	13	20	16.5	11	0.00391818	0.000374546	16.5	0.000296628	2.37023e-05	1	1	1	0.8	0.719901	4	1	2.5	3.33333	0.563756
95.1	Host cell factor 1 OS=Homo sapiens GN=HCFC1 PE=1 SV=2	A6NEM2_HUMAN (+1)	HCFC1	213 kDa	0	0	0	0	0	0	1		0	2	0	0	0.5	0.5	0.292352	0.751018		0	0	0	0	0.54147	7	15	11	11	0.0148679	0.00229591	11	0.00347568	0.000925536	0	0	0	0	0.54147	0	0	0	0	0.54147
836	Uncharacterized protein (Fragment) OS=Homo sapiens PE=1 SV=1	H0YHG0_HUMAN	H0YHG0	59 kDa	1	0	0	0	0	0.2	1		0	0	0	0	0	0	0.407084	0.892665		0	0	0	#DIV/0!	#DIV/0!	10	11	10.5	10.5	4.31398e-06	0.00128814	10.5	2.27168e-06	0.00128814	0	0	0	#DIV/0!	#DIV/0!	0	0	0	#DIV/0!	#DIV/0!
383	Monofunctional C1-tetrahydrofolate synthase, mitochondrial OS=Homo sapiens GN=MTHFD1L PE=1 SV=1	A0A087WVM4_HUMAN	MTHFD1L	99 kDa	0	2	0	0	0	0.4	1		2	3	0	0	1.25	1.25	0.323158	0.654903		0	0	0	0	0.328805	16	10	13	10.4	0.00549038	0.00210339	13	0.00074874	0.000245462	0	0	0	0	0.328805	0	0	0	0	0.328805
431.1	THO complex subunit 4 OS=Homo sapiens GN=ALYREF PE=1 SV=1	E9PB61_HUMAN	ALYREF	28 kDa	0	1	0	0	3	0.8	1		3	3	2	0	2	2	0.227453	0.58188		0	0	0	0	0.132419	21	20	20.5	10.25	7.4311e-05	7.23958e-05	25.625	6.56786e-06	0.000280766	1	5	3	1.8		6	1	3.5	3.5	0.465746
557	Isoform 2 of Dynamin-3 OS=Homo sapiens GN=DNM3	sp|Q9UQ16-2|DYN3_HUMAN (+3)	DNM3	97 kDa	0	0	0	0	2	0.4	1		1	1	0	0	0.5	0.5	0.852854	0.953169		0	0	0	0	0.3125	7	13	10	10	0.00731687	0.00429295	10	0.00256348	0.0274882	0	0	0	0	0.3125	0	0	0	0	0.3125
814.1	Peptidyl-prolyl cis-trans isomerase FKBP3 OS=Homo sapiens GN=FKBP3 PE=1 SV=1	FKBP3_HUMAN (+1)	FKBP3	25 kDa	2	0	0	0	0	0.4	1		0	0	0	0	0	0	0.407084	0.795788		0	0	0	#DIV/0!	#DIV/0!	7	12	9.5	9.5	0.00343081	0.00249088	9.5	0.00166711	0.00249088	0	0	0	#DIV/0!	#DIV/0!	0	0	0	#DIV/0!	#DIV/0!
94.1	Isoform 2 of Chromosome-associated kinesin KIF4A OS=Homo sapiens GN=KIF4A	sp|O95239-2|KIF4A_HUMAN (+1)	KIF4A	128 kDa	0	0	0	0	0	0	1		2	0	0	0	0.5	0.5	0.292352	0.751018		0	0	0	0	0.54147	8	11	9.5	9.5	0.00161674	0.00585938	9.5	7.17946e-05	0.00249088	0	0	0	0	0.54147	0	0	0	0	0.54147
352	SND1-BRAF fusion OS=Homo sapiens PE=2 SV=1	I6TRR8_HUMAN	I6TRR8	109 kDa	0	0	0	0	1	0.2	1		0	3	0	0	0.75	0.75	0.455745	0.748088		0	0	0	0	0.54147	12	6	9	9	0.0186227	0.01142	9	0.00288519	0.0158264	0	0	0	0	0.54147	0	0	0	0	0.54147
33.3	Isoform 2 of Interferon-induced protein with tetratricopeptide repeats 1 OS=Homo sapiens GN=IFIT1	sp|P09914-2|IFIT1_HUMAN (+1)	IFIT1	52 kDa	0	0	0	0	0	0	1		1	3	0	0	1	1	0.1514	0.559946		0	0	0	0	0.399162	10	8	9	9	0.00283785	0.0158264	9	1.28539e-05	0.00346046	0	0	0	0	0.399162	0	0	0	0	0.399162
467	Lamin B receptor, isoform CRA_a OS=Homo sapiens GN=LBR PE=4 SV=1	A0A024R3R5_HUMAN	LBR	71 kDa	0	0	0	0	4	0.8	1		2	3	1	1	1.75	1.75	0.37367	0.654867		0	2	1	0.571429	0.471266	12	19	15.5	8.85714	0.00369163	0.000963363	15.5	0.00134884	0.010883	1	1	1	0.685714	0.355232	1	0	0.5	0.571429	0.18457
574	Voltage-dependent anion-selective channel protein 1 OS=Homo sapiens GN=VDAC1 PE=1 SV=2	VDAC1_HUMAN	VDAC1	31 kDa	1	3	0	0	4	1.6			3	4	0	0	1.75	1.09375	0.910807	0.94829		0	0	0	0	0.320959	17	14	15.5	8.85714	0.00157233	0.000963363	9.6875	0.000309444	0.010883	0	0	0	0	0.320959	0	0	0	0	0.320959
1.2	Isoform 2 of Filamin-C OS=Homo sapiens GN=FLNC	sp|Q14315-2|FLNC_HUMAN (+1)	FLNC	287 kDa	0	0	0	0	0	0	1		0	0	0	1	0.25	0.25	0.292352	0.867497		0	1	0.5	2	0.632812	6	11	8.5	8.5	0.00636566	0.00739432	8.5	0.00135589	0.00480408	0	0	0	0	0.54147	8	0	4	32	0.204757
87.1	MRE11 meiotic recombination 11 homolog A (S. cerevisiae), isoform CRA_a OS=Homo sapiens GN=MRE11A PE=3 SV=1	A0A024R395_HUMAN (+3)	MRE11A	81 kDa	0	0	0	0	0	0	1		0	0	0	1	0.25	0.25	0.292352	0.867497		0	0	0	0	0.54147	7	10	8.5	8.5	0.00114262	0.00739432	8.5	0.000122976	0.00480408	0	0	0	0	0.54147	2	1	1.5	12	0.0611988
842	Putative uncharacterized protein DKFZp586K0821 (Fragment) OS=Homo sapiens GN=DKFZp586K0821 PE=2 SV=1	Q9UF24_HUMAN	DKFZp586K0821	22 kDa	0	1	0	0	0	0.2	1		0	0	0	0	0	0	0.407084	0.892665		0	0	0	#DIV/0!	#DIV/0!	10	6	8	8	0.00283785	0.00666432	8	0.00090046	0.00666432	0	0	0	#DIV/0!	#DIV/0!	0	0	0	#DIV/0!	#DIV/0!
927	Cytoplasmic dynein 1 light intermediate chain 1 OS=Homo sapiens GN=DYNC1LI1 PE=1 SV=3	DC1L1_HUMAN	DYNC1LI1	57 kDa	0	0	0	0	1	0.2	1		0	0	0	0	0	0	0.407084	0.892665		0	0	0	#DIV/0!	#DIV/0!	9	6	7.5	7.5	0.00122492	0.00923722	7.5	0.000375836	0.0374259	0	0	0	#DIV/0!	#DIV/0!	0	0	0	#DIV/0!	#DIV/0!
121.1	Inosine-5'-monophosphate dehydrogenase 2 (Fragment) OS=Homo sapiens GN=IMPDH2 PE=1 SV=1	H0Y4R1_HUMAN (+1)	IMPDH2	51 kDa	0	0	0	0	0	0	1		0	0	0	0	0	0	#DIV/0!	1		0	0	0	#DIV/0!	#DIV/0!	8	7	7.5	7.5	1.64831e-05	0.00923722	7.5	1.02322e-06	0.00923722	0	0	0	#DIV/0!	#DIV/0!	0	0	0	#DIV/0!	#DIV/0!
441	Microtubule-associated protein 1B, isoform CRA_b OS=Homo sapiens GN=MAP1B PE=4 SV=1	A0A024RAM4_HUMAN (+1)	MAP1B	271 kDa	0	0	0	0	1	0.2	1		1	1	0	0	0.5	0.5	0.407084	0.854984		0	0	0	0	0.3125	8	7	7.5	7.5	0.000190329	0.0200359	7.5	1.24769e-05	0.0374259	1	0	0.5	1.2	1	0	0	0	0	0.3125
116.1	HCG2016482, isoform CRA_b OS=Homo sapiens GN=hCG_2016482 PE=4 SV=1	A0A024RB41_HUMAN (+6)	A0A024RB41	23 kDa	0	0	0	0	0	0	1		1	1	0	0	0.5	0.5	0.0892243	0.751018		0	0	0	0	0.3125	7	6	6.5	6.5	0.000347891	0.0366512	6.5	2.08355e-06	0.0176967	0	0	0	0	0.3125	0	0	0	0	0.3125
114	SWI/SNF related, matrix associated, actin dependent regulator of chromatin, subfamily c, member 2, isoform CRA_a OS=Homo sapiens GN=SMARCC2 PE=4 SV=1	A0A024RB22_HUMAN (+5)	SMARCC2	133 kDa	0	0	0	0	0	0	1		1	1	0	0	0.5	0.5	0.0892243	0.751018		0	0	0	0	0.3125	8	5	6.5	6.5	0.00410748	0.0366512	6.5	0.000441664	0.0176967	0	0	0	0	0.3125	0	0	0	0	0.3125
98	Putative uncharacterized protein DKFZp667N107 (Fragment) OS=Homo sapiens GN=DKFZp667N107 PE=2 SV=1	Q69YJ6_HUMAN (+1)	Q69YJ6	84 kDa	0	0	0	0	0	0	1		1	1	0	0	0.5	0.5	0.0892243	0.751018		1	0	0.5	1	1	5	7	6	6	0.00184051	0.0494057	6	9.33074e-05	0.0244555	0	0	0	0	0.3125	1	0	0.5	2	1
102.1	Isoform 2 of Reticulocalbin-2 OS=Homo sapiens GN=RCN2	sp|Q14257-2|RCN2_HUMAN (+1)	RCN2	39 kDa	0	0	0	0	0	0	1		1	3	1	0	1.25	1.25	0.0581536	0.482421		0	0	0	0	0.255934	8	7	7.5	6	0.00324563	0.0490833	7.5	1.02322e-06	0.00923722	0	0	0	0	0.255934	0	0	0	0	0.255934
403	Dolichyl-diphosphooligosaccharide--protein glycosyltransferase 48 kDa subunit OS=Homo sapiens GN=DDOST PE=3 SV=1	A0A024RAD5_HUMAN (+3)	DDOST	51 kDa	0	1	0	0	2	0.6	1		3	2	1	1	1.75	2.91667	0.105298	0.579115		0	0	0	0	0.0714325	11	9	10	5.71429	0.000943535	0.0213195	10	0.000107251	0.0274882	0	0	0	0	0.0714325	0	0	0	0	0.0714325
26	Staphylococcal nuclease domain containing 1, isoform CRA_b OS=Homo sapiens GN=SND1 PE=2 SV=1	A0A140VK49_HUMAN (+3)	SND1	102 kDa	0	0	0	0	0	0	1		4	3	1	1	2.25	2.25	0.0112014	0.262752		0	0	0	0	0.116117	16	9	12.5	5.55556	0.0133224	0.00943821	12.5	0.0010837	0.000342278	0	0	0	0	0.116117	1	0	0.5	0.444444	0.207765
120.1	Mammalian enabled variant pan OS=Homo sapiens GN=ENAH PE=2 SV=1	A0A097PID1_HUMAN (+4)	ENAH	66 kDa	0	0	0	0	0	0	1		0	0	0	0	0	0	#DIV/0!	1		0	0	0	#DIV/0!	#DIV/0!	6	5	5.5	5.5	5.64577e-05	0.0337546	5.5	4.7701e-06	0.0337546	0	0	0	#DIV/0!	#DIV/0!	0	0	0	#DIV/0!	#DIV/0!
118.2	Peroxisomal D3,D2-enoyl-CoA isomerase, isoform CRA_a OS=Homo sapiens GN=PECI PE=4 SV=1	A0A024QZU5_HUMAN	PECI	40 kDa	0	0	0	0	0	0	1		0	0	0	0	0	0	#DIV/0!	1		0	0	0	#DIV/0!	#DIV/0!	6	5	5.5	5.5	5.64577e-05	0.0337546	5.5	4.7701e-06	0.0337546	0	0	0	#DIV/0!	#DIV/0!	1	0	0.5	#DIV/0!	0.177808
315.1	Probable ATP-dependent RNA helicase DDX6 OS=Homo sapiens GN=DDX6 PE=1 SV=2	DDX6_HUMAN	DDX6	54 kDa	0	0	0	0	3	0.6	1		4	4	1	2	2.75	4.58333	0.0574473	0.34577		0	2	1	0.363636	0.243625	13	15	14	5.09091	0.000926681	0.0071778	14	7.66934e-05	0.00920418	1	1	1	0.436364	0.194793	2	1	1.5	1.09091	0.344046
271.1	Acyl-CoA synthetase long-chain family member 3, isoform CRA_a OS=Homo sapiens GN=ACSL3 PE=4 SV=1	A0A024R497_HUMAN (+2)	ACSL3	80 kDa	0	0	0	0	2	0.4	1		4	4	1	1	2.5	2.5	0.0495132	0.334915		0	1	0.5	0.2	0.20836	16	9	12.5	5	0.0162644	0.0122128	12.5	0.00165929	0.00718047	0	0	0	0	0.126614	0	1	0.5	0.4	0.20836
	List of proteins in which the spectral counts in one or more samples for a given protein was 5 or above in control or WT - Still significantly enriched in the RRM2 deletion samples
706	Peptidyl-prolyl cis-trans isomerase B OS=Homo sapiens GN=PPIB PE=1 SV=2	PPIB_HUMAN (+1)	PPIB	24 kDa	4	1	3	0	22	6			1	1	0	0	0.5	0.0833333	0.271984	0.0494057		0	0	0	0	0.3125	55	74	64.5	64.5	0.000392199	7.92776e-19	10.75	0.000966623	3.97492e-06	0	0	0	0	0.3125	0	0	0	0	0.3125
671	Myosin regulatory light chain 12A OS=Homo sapiens GN=MYL12A PE=1 SV=1	J3QRS3_HUMAN (+3)	MYL12A	20 kDa	0	0	3	0	5	1.6			0	1	1	1	0.75	0.46875	0.497432	0.682643		3	1	2	2.66667	0.156696	29	18	23.5	23.5	0.00256318	1.22892e-06	14.6875	0.00130898	0.000521619	1	0	0.5	0.8	0.632812	6	2	4	10.6667	0.064162
752	Isoform 3 of Glutamate dehydrogenase 1, mitochondrial OS=Homo sapiens GN=GLUD1	sp|P00367-3|DHE3_HUMAN	GLUD1	47 kDa	0	0	0	0	7	1.4			0	0	0	0	0	0	0.407084	0.440885		0	0	0	#DIV/0!	#DIV/0!	18	20	19	19	6.4298e-06	4.42453e-06	13.5714	0.00074189	0.0211651	0	0	0	#DIV/0!	#DIV/0!	0	0	0	#DIV/0!	#DIV/0!
639	Peroxiredoxin-1 OS=Homo sapiens GN=PRDX1 PE=1 SV=1	PRDX1_HUMAN	PRDX1	22 kDa	4	0	1	0	11	3.2			2	3	1	2	2	0.625	0.630904	0.653966		1	1	1	0.5	0.177808	38	32	35	17.5	6.9543e-05	9.63911e-09	10.9375	0.000414136	0.000394523	1	2	1.5	0.9	0.505681	2	1	1.5	1.5	0.505681
538	Isoform 2 of Dynamin-2 OS=Homo sapiens GN=DNM2	sp|P50570-2|DYN2_HUMAN	DNM2	98 kDa	0	0	0	0	8	1.6			2	7	0	0	2.25	1.40625	0.787719	0.787915		0	0	0	0	0.415245	30	37	33.5	14.8889	0.000674732	3.93615e-08	20.9375	0.000188422	6.50433e-05	0	0	0	0	0.415245	0	0	0	0	0.415245
1.3	60S acidic ribosomal protein P0 (Fragment) OS=Homo sapiens PE=2 SV=1	Q53HW2_HUMAN	Q53HW2	34 kDa	0	0	0	0	0	0	1		12	0	0	0	3	3	0.292352	0.165038		0	0	0	0	0.54147	48	27	37.5	12.5	0.0117283	1.25441e-08	37.5	0.0010837	1.58067e-11	0	0	0	0	0.54147	18	0	9	6	0.44655
552	Cytoplasmic dynein 1 heavy chain 1 OS=Homo sapiens GN=DYNC1H1 PE=1 SV=5	DYHC1_HUMAN	DYNC1H1	532 kDa	0	1	1	0	75	15.4			36	45	0	1	20.5	1.33117	0.803888	0.406721		0	0	0	0	0.307428	251	223	237	11.561	0.000376193	6.54484e-48	15.3896	0.000366684	7.42751e-21	0	0	0	0	0.307428	1	0	0.5	0.0487805	0.31791
555	Glyceraldehyde-3-phosphate dehydrogenase OS=Homo sapiens GN=HEL-S-162eP PE=2 SV=1	V9HVZ4_HUMAN (+1)	HEL-S-162e	36 kDa	5	15	5	0	19	8.8			11	11	12	12	11.5	1.30682	0.522077	0.567011		13	9	11	0.956522	0.719901	138	127	132.5	11.5217	3.70242e-06	2.79335e-27	15.0568	7.84597e-06	3.14808e-22	7	15	11	1.14783	0.8505	24	8	16	2.78261	0.411964
495	Myosin, heavy polypeptide 9, non-muscle, isoform CRA_a OS=Homo sapiens GN=MYH9 PE=3 SV=1	A0A024R1N1_HUMAN (+1)	MYH9	227 kDa	4	7	17	0	33	12.2			20	25	24	28	24.25	1.9877	0.122311	0.0500203		79	15	47	1.93814	0.313567	257	254	255.5	10.5361	1.02259e-07	6.67012e-50	20.9426	2.10405e-06	7.08762e-44	15	6	10.5	0.519588	0.0206503	59	15	37	3.05155	0.404656
331.3	High mobility group protein B2 OS=Homo sapiens GN=HMGB2 PE=1 SV=2	HMGB2_HUMAN (+1)	HMGB2	24 kDa	0	0	0	0	3	0.6	1		5	5	0	0	2.5	2.5	0.228174	0.394443		0	0	0	0	0.3125	23	27	25	10	0.000827691	1.05618e-05	25	1.39571e-05	2.17638e-05	0	0	0	0	0.3125	0	0	0	0	0.3125
388	Nucleophosmin isoform 2 (Fragment) OS=Homo sapiens GN=NPM1 PE=2 SV=1	A0A0S2Z491_HUMAN (+1)	NPM1	33 kDa	1	1	1	0	8	2.2			3	2	11	11	6.75	3.06818	0.138961	0.162674		8	6	7	1.03704	0.949963	57	59	58	8.59259	0.000164933	2.42136e-11	26.3636	3.38314e-06	1.43572e-10	13	21	17	3.02222	0.0817765	15	19	17	5.03704	0.0579297
581.1	Hydroxysteroid (17-beta) dehydrogenase 4, isoform CRA_b (Fragment) OS=Homo sapiens GN=HSD17B4 PE=2 SV=1	A0A0S2Z4J1_HUMAN (+2)	HSD17B4	80 kDa	7	3	0	0	3	2.6			5	6	0	0	2.75	1.05769	0.943096	0.955875		0	0	0	0	0.315962	18	28	23	8.36364	0.00649745	4.89117e-05	8.84615	0.00187772	6.85764e-05	0	0	0	0	0.315962	0	0	0	0	0.315962
444	Elongation factor 2 OS=Homo sapiens GN=EEF2 PE=1 SV=4	EF2_HUMAN	EEF2	95 kDa	2	5	1	0	21	5.8			12	12	15	16	13.75	2.37069	0.120894	0.0830969		12	5	8.5	0.618182	0.117917	138	82	110	8	0.00502218	6.67346e-20	18.9655	0.00134334	7.24364e-16	10	9	9.5	0.829091	0.0542979	13	7	10	1.45455	0.193378
540	Histone H2A type 2-B OS=Homo sapiens GN=HIST2H2AB PE=1 SV=3	H2A2B_HUMAN	HIST2H2AB	14 kDa	0	2	30	0	21	10.6			4	2	53	0	14.75	1.39151	0.763706	0.426569		24	38	31	2.10169	0.45447	124	108	116	7.86441	0.00689238	9.17706e-21	10.9434	0.000237933	3.12212e-17	67	65	66	5.36949	0.055638	128	69	98.5	13.3559	0.0335352
254	Ribosomal protein, large, P2, isoform CRA_a OS=Homo sapiens GN=RPLP2 PE=3 SV=1	A0A024RCA7_HUMAN (+1)	RPLP2	12 kDa	1	0	0	0	1	0.4	1		2	6	2	2	3	3	0.0256821	0.253237		1	2	1.5	0.5	0.382663	26	20	23	7.66667	0.00108298	6.85764e-05	23	3.60706e-05	2.81044e-06	1	5	3	1.2	1	15	2	8.5	5.66667	0.265636
502	Regulator of chromosome condensation 1 isoform 3 (Fragment) OS=Homo sapiens GN=RCC1 PE=2 SV=1	A0A0S2Z3I4_HUMAN (+4)	RCC1	47 kDa	0	0	1	0	7	1.6			6	5	1	0	3	1.875	0.509717	0.584361		0	0	0	0	0.245802	24	20	22	7.33333	0.00166964	0.000120948	13.75	0.00046243	0.00592913	0	1	0.5	0.2	0.324833	6	4	5	3.33333	0.432
544	Core histone macro-H2A OS=Homo sapiens GN=H2AFY2 PE=4 SV=1	A0A024QZP6_HUMAN (+1)	H2AFY2	40 kDa	0	0	6	0	3	1.8			5	4	1	0	2.5	1.38889	0.695499	0.780111		0	0	0	0	0.234023	16	20	18	7.2	0.00201478	0.000611232	10	0.000838303	0.00111203	5	0	2.5	1.2	1	14	0	7	5.6	0.387378
300.2	cDNA FLJ54392, highly similar to Heat shock 70 kDa protein 1 OS=Homo sapiens PE=2 SV=1	B4DWK5_HUMAN	B4DWK5	68 kDa	0	2	0	0	4	1.2			11	10	0	4	6.25	5.20833	0.0784502	0.091685		0	4	2	0.32	0.356309	43	46	44.5	7.12	0.000666851	2.72177e-08	37.0833	1.12281e-06	9.6481e-10	0	0	0	0	0.183497	0	3	1.5	0.48	0.300523
471	C-1-tetrahydrofolate synthase, cytoplasmic OS=Homo sapiens GN=MTHFD1 PE=1 SV=3	C1TC_HUMAN (+1)	MTHFD1	102 kDa	3	4	0	0	4	2.2			9	9	0	1	4.75	2.15909	0.323158	0.39072		0	0	0	0	0.267804	37	29	33	6.94737	0.00310665	2.39854e-06	15	7.74425e-05	8.70776e-07	0	0	0	0	0.267804	1	0	0.5	0.210526	0.315402
458	Epididymis luminal protein 33 OS=Homo sapiens GN=HEL-S-72p PE=2 SV=1	V9HW22_HUMAN (+1)	HEL-S-72p	71 kDa	3	7	0	0	5	3			6	13	3	5	6.75	2.25	0.17245	0.269753		4	2	3	0.444444	0.321696	47	42	44.5	6.59259	0.00046924	5.21824e-08	14.8333	1.96199e-05	4.66552e-09	1	1	1	0.177778	0.152731	2	2	2	0.592593	0.219061
594	T-complex protein 1 subunit delta OS=Homo sapiens PE=2 SV=1	A8K3C3_HUMAN (+1)	A8K3C3	58 kDa	1	4	1	0	3	1.8			7	0	0	0	1.75	0.972222	0.977983	0.983067		0	0	0	0	0.54147	11	12	11.5	6.57143	0.0210321	0.00938352	6.38889	0.000585118	0.0320366	0	0	0	0	0.54147	1	0	0.5	0.571429	0.660879
506	Pyruvate kinase OS=Homo sapiens GN=HEL-S-30 PE=2 SV=1	V9HWB8_HUMAN (+1)	HEL-S-30	58 kDa	1	5	5	0	11	4.4			2	5	6	19	8	1.81818	0.394682	0.340216		5	5	5	0.625	0.623301	50	49	49.5	6.1875	0.00183439	1.60433e-08	11.25	3.51995e-05	4.41319e-07	7	6	6.5	0.975	0.803894	11	2	6.5	1.625	0.823024
374.1	Isoform 3 of Myosin-10 OS=Homo sapiens GN=MYH10	sp|P35580-3|MYH10_HUMAN (+1)	MYH10	231 kDa	0	5	3	0	6	2.8			13	13	4	6	9	3.21429	0.0418775	0.0892572		18	0	9	1	1	61	50	55.5	6.16667	0.000672067	2.09678e-09	19.8214	2.59757e-05	3.35231e-11	2	0	1	0.133333	0.0885779	11	3	7	1.55556	0.665086
13.7	cDNA FLJ16830 fis, clone UTERU3022536, highly similar to Chromodomain helicase-DNA-binding protein 4 (EC 3.6.1.-) OS=Homo sapiens PE=2 SV=1	B3KY63_HUMAN	B3KY63	215 kDa	0	0	0	0	0	0	1		7	7	0	0	3.5	3.5	0.0892243	0.120633		0	0	0	0	0.3125	27	16	21.5	6.14286	0.0165041	0.000295352	21.5	0.000714705	8.21363e-07	0	0	0	0	0.3125	1	2	1.5	0.857143	0.547358
308	cDNA, FLJ95650, highly similar to Homo sapiens karyopherin (importin) beta 1 (KPNB1), mRNA OS=Homo sapiens PE=2 SV=1	B2RBR9_HUMAN (+1)	B2RBR9	97 kDa	2	1	0	0	0	0.6	1		4	6	1	1	3	3	0.0788496	0.302616		1	1	1	0.333333	0.337502	17	19	18	6	0.00149648	0.00111203	18	5.2452e-06	8.66475e-06	0	0	0	0	0.177808	3	0	1.5	1	0.505681
450	Histone H1x OS=Homo sapiens GN=H1FX PE=1 SV=1	H1X_HUMAN	H1FX	22 kDa	0	0	4	0	2	1.2			6	3	2	0	2.75	2.29167	0.31248	0.522743		0	3	1.5	0.545455	0.581637	11	20	15.5	5.63636	0.0186932	0.00324157	12.9167	0.00336803	0.00133815	4	1	2.5	1.09091	0.910465	9	5	7	5.09091	0.130586
379	Protein DEK OS=Homo sapiens GN=DEK PE=1 SV=1	sp|P35659|DEK_HUMAN	DEK	43 kDa	0	0	2	0	2	0.8	1		5	4	1	0	2.5	2.5	0.194137	0.456265		2	1	1.5	0.6	0.610305	10	18	14	5.6	0.0192023	0.00552277	14	0.00212213	0.00312486	2	1	1.5	0.72	0.610305	1	2	1.5	1.2	0.610305
43	Isoform 4 of Gamma-interferon-inducible protein 16 OS=Homo sapiens GN=IFI16	sp|Q16666-6|IF16_HUMAN	IFI16	83 kDa	0	0	0	0	0	0	1		3	6	0	0	2.25	2.25	0.117646	0.262752		0	0	0	0	0.355232	12	12	12	5.33333	0.0106095	0.0123201	12	#DIV/0!	0.000477076	0	0	0	0	0.355232	0	0	0	0	0.355232
47	RuvB-like 2 OS=Homo sapiens GN=RUVBL2 PE=1 SV=3	sp|Q9Y230|RUVB2_HUMAN	RUVBL2	51 kDa	0	0	0	0	0	0	1		5	4	0	0	2.25	2.25	0.0924228	0.262752		0	0	0	0	0.317653	8	16	12	5.33333	0.0362133	0.0123201	12	0.00237536	0.000477076	0	0	0	0	0.317653	2	0	1	0.888889	0.577686
521	Isoform 2 of Eukaryotic initiation factor 4A-II OS=Homo sapiens GN=EIF4A2	sp|Q14240-2|IF4A2_HUMAN (+1)	EIF4A2	46 kDa	0	5	0	0	6	2.2			7	7	0	0	3.5	1.59091	0.597127	0.638632		0	6	3	0.857143	0.894635	16	21	18.5	5.28571	0.0115354	0.0014768	8.40909	0.0015883	0.0132379	0	0	0	0	0.3125	9	0	4.5	2.57143	0.819154
178	Mediator of DNA damage checkpoint protein 1 OS=Homo sapiens GN=MDC1 PE=1 SV=3	sp|Q14676|MDC1_HUMAN	MDC1	227 kDa	0	0	0	0	1	0.2	1		3	3	5	0	2.75	2.75	0.0292454	0.240278		0	5	2.5	0.909091	0.914063	14	15	14.5	5.27273	0.00173002	0.00551841	14.5	4.44293e-07	0.000585428	6	2	4	1.74545	0.560689	11	6	8.5	6.18182	0.0574222
530	Elongation factor 1-alpha (Fragment) OS=Homo sapiens PE=2 SV=1	Q53HM9_HUMAN (+4)	Q53HM9	50 kDa	11	16	62	4	110	40.6			20	13	125	90	62	1.52709	0.538208	0.0357442		73	70	71.5	1.15323	0.827733	357	292	324.5	5.23387	0.00447263	3.89122e-44	7.99261	0.000662156	9.21462e-26	85	138	111.5	2.15806	0.323469	122	101	111.5	3.59677	0.297807
42	High density lipoprotein binding protein (Vigilin), isoform CRA_a OS=Homo sapiens GN=HDLBP PE=1 SV=1	A0A024R4E5_HUMAN	HDLBP	141 kDa	0	0	0	0	0	0	1		3	7	0	0	2.5	2.5	0.12979	0.225193		0	0	0	0	0.371744	11	15	13	5.2	0.0193186	0.00939546	13	6.32818e-05	0.000245462	0	0	0	0	0.371744	0	0	0	0	0.371744
495.1	Histone H2AX OS=Homo sapiens GN=H2AFX PE=1 SV=2	H2AX_HUMAN	H2AFX	15 kDa	2	5	60	0	39	21.2			8	5	118	33	41	1.93396	0.486083	0.0127229		41	88	64.5	1.57317	0.607021	225	188	206.5	5.03659	0.0159318	7.30642e-28	9.74057	0.000422091	7.81305e-29	190	160	175	5.12195	0.0301131	311	190	250.5	12.2195	0.0181243
167	Exportin-1 OS=Homo sapiens GN=XPO1 PE=1 SV=1	XPO1_HUMAN	XPO1	123 kDa	0	1	0	0	0	0.2	1		6	8	0	0	3.5	3.5	0.113482	0.153731		0	0	0	0	0.320959	22	13	17.5	5	0.0277854	0.00249228	17.5	0.000807846	1.21212e-05	0	0	0	0	0.320959	0	0	0	0	0.320959
496	Histone H2A type 1-B/E OS=Homo sapiens GN=HIST1H2AB PE=1 SV=2	H2A1B_HUMAN (+2)	HIST1H2AB	14 kDa	2	5	62	0	41	22			9	8	118	33	42	1.90909	0.481008	0.0130897		42	88	65	1.54762	0.608477	225	191	208	4.95238	0.0146747	1.00953e-27	9.45455	0.000449371	3.38168e-28	193	160	176.5	5.04286	0.0288244	322	190	256	12.1905	0.0189184
436	Lamina-associated polypeptide 2, isoform alpha OS=Homo sapiens GN=TMPO PE=1 SV=2	LAP2A_HUMAN	LAP2A	75 kDa	1	0	2	0	10	2.6			12	10	3	1	6.5	2.5	0.258166	0.236731		0	1	0.5	0.0769231	0.20836	32	31	31.5	4.84615	0.0033534	4.05479e-05	12.1154	0.0002652	0.000859605	3	1	2	0.369231	0.327635	6	1	3.5	1.07692	0.521576
470.1	Elongation factor Tu, mitochondrial OS=Homo sapiens GN=TUFM PE=1 SV=2	EFTU_HUMAN	TUFM	50 kDa	4	16	0	0	6	5.2			21	16	4	4	11.25	2.16346	0.269256	0.155132		3	5	4	0.355556	0.326622	50	59	54.5	4.84444	0.00353316	4.59362e-08	10.4808	0.000279467	6.03589e-11	3	3	3	0.32	0.270831	11	2	6.5	1.15556	0.536054
474	ATP-dependent RNA helicase DDX39A OS=Homo sapiens GN=DDX39A PE=1 SV=2	sp|O00148|DX39A_HUMAN	DDX39A	49 kDa	1	3	0	0	2	1.2			5	2	2	1	2.5	2.08333	0.23806	0.584437		0	1	0.5	0.2	0.20836	12	12	12	4.8	0.00185977	0.015836	10	0.000104841	0.00943683	1	2	1.5	0.72	0.495354	4	1	2.5	2	1
438	Chaperonin containing TCP1, subunit 2 (Beta), isoform CRA_b OS=Homo sapiens GN=HEL-S-100n PE=2 SV=1	V9HW96_HUMAN (+1)	HEL-S-100n	57 kDa	2	3	0	0	0	1			5	4	0	1	2.5	2.5	0.275346	0.519785		0	0	0	0	0.234023	14	10	12	4.8	0.0118023	0.015836	12	0.000731913	0.000477076	0	0	0	0	0.234023	0	0	0	0	0.234023
510	ADP/ATP translocase 3 OS=Homo sapiens GN=SLC25A6 PE=1 SV=4	ADT3_HUMAN (+1)	SLC25A6	33 kDa	7	10	8	0	21	9.2			17	10	18	18	15.75	1.71196	0.163599	0.204775		9	13	11	0.698413	0.205469	80	71	75.5	4.79365	0.000116772	1.20105e-10	8.20652	0.000120307	1.60637e-08	14	30	22	1.67619	0.333792	25	23	24	3.04762	0.0494875
370	Isoform 2 of NADH-ubiquinone oxidoreductase 75 kDa subunit, mitochondrial OS=Homo sapiens GN=NDUFS1	sp|P28331-2|NDUS1_HUMAN	NDUFS1	81 kDa	0	2	0	0	1	0.6	1		3	5	0	0	2	2	0.269452	0.510559		0	0	0	0	0.337502	8	11	9.5	4.75	0.021743	0.035668	9.5	0.0003561	0.0118249	0	0	0	0	0.337502	0	0	0	0	0.337502
357.2	Histone H2A OS=Homo sapiens GN=H2AFJ PE=3 SV=1	A0A024RAS2_HUMAN (+1)	H2AFJ	14 kDa	0	7	0	0	55	12.4			15	7	127	36	46.25	3.72984	0.252233	7.66026e-06		47	93	70	1.51351	0.615935	236	203	219.5	4.74595	0.0152843	2.77085e-28	17.7016	0.000143676	1.45139e-24	205	180	192.5	4.99459	0.0255039	328	200	264	11.4162	0.0187874
331	PC4 and SFRS1-interacting protein OS=Homo sapiens GN=PSIP1 PE=1 SV=1	sp|O75475|PSIP1_HUMAN	PSIP1	60 kDa	0	0	2	0	6	1.6			11	10	6	0	6.75	4.21875	0.0841584	0.101589		1	3	2	0.296296	0.278736	27	36	31.5	4.66667	0.00598861	5.23283e-05	19.6875	0.000196622	2.3849e-05	6	3	4.5	0.8	0.590758	16	6	11	3.25926	0.429154
455	ATP synthase subunit beta, mitochondrial OS=Homo sapiens GN=ATP5B PE=1 SV=3	ATPB_HUMAN (+1)	ATP5B	57 kDa	5	14	0	0	8	5.4			24	20	0	5	12.25	2.26852	0.283063	0.118367		0	1	0.5	0.0408163	0.246988	57	56	56.5	4.61224	0.0069749	4.68861e-08	10.463	8.51677e-05	3.33817e-10	1	2	1.5	0.146939	0.282957	4	3	3.5	0.571429	0.370145
382	Nucleolin, isoform CRA_b OS=Homo sapiens GN=NCL PE=4 SV=1	A0A024R4A0_HUMAN (+1)	NCL	77 kDa	0	1	0	0	3	0.8	1		5	3	2	0	2.5	2.5	0.175586	0.456265		0	0	0	0	0.18457	13	10	11.5	4.6	0.0076598	0.020481	11.5	0.000369116	0.0320366	0	0	0	0	0.18457	1	1	1	0.8	0.391076
517	Thymopoietin, isoform CRA_c OS=Homo sapiens GN=TMPO PE=4 SV=1	A0A024RBE7_HUMAN (+1)	TMPO	51 kDa	1	1	2	0	14	3.6			12	9	3	0	6	1.66667	0.549944	0.479431		0	0	0	0	0.217917	29	26	27.5	4.58333	0.00694546	0.000186354	7.63889	0.00302459	0.0390281	4	2	3	0.6	0.510072	9	0	4.5	1.5	0.776825
401	Eukaryotic translation initiation factor 2 subunit 1 OS=Homo sapiens GN=EIF2S1 PE=1 SV=3	IF2A_HUMAN (+1)	EIF2S1	36 kDa	0	0	1	0	5	1.2			4	4	2	4	3.5	2.91667	0.0931414	0.369353		1	1	1	0.285714	0.0290154	17	15	16	4.57143	0.000207625	0.00538614	13.3333	0.000336915	0.0192088	1	4	2.5	0.857143	0.44655	4	3	3.5	2	1
499	Solute carrier family 25 member 4 isoform 1 (Fragment) OS=Homo sapiens GN=SLC25A4 PE=2 SV=1	A0A0S2Z3H3_HUMAN (+1)	SLC25A4	33 kDa	5	5	8	0	15	6.6			13	7	15	15	12.5	1.89394	0.11223	0.195996		9	11	10	0.8	0.437955	64	50	57	4.56	0.000980514	4.69859e-08	8.63636	0.000268497	4.86056e-07	11	25	18	1.728	0.345019	17	21	19	3.04	0.103422
509	ADP/ATP translocase 2 OS=Homo sapiens GN=SLC25A5 PE=1 SV=7	ADT2_HUMAN	SLC25A5	33 kDa	8	7	9	0	28	10.4			16	11	20	25	18	1.73077	0.23931	0.165823		10	16	13	0.722222	0.358328	90	72	81	4.5	0.000885658	7.62374e-11	7.78846	0.000586463	2.82165e-07	15	34	24.5	1.63333	0.425263	27	27	27	3	0.113656
212	DNA helicase (Fragment) OS=Homo sapiens PE=2 SV=1	Q53FG5_HUMAN	Q53FG5	82 kDa	0	1	0	0	0	0.2	1		5	3	0	0	2	2	0.145573	0.372		0	0	0	0	0.337502	8	10	9	4.5	0.0224609	0.0461388	9	3.27971e-05	0.00346046	0	0	0	0	0.337502	0	0	0	0	0.337502
187.2	Structure specific recognition protein 1, isoform CRA_a OS=Homo sapiens GN=SSRP1 PE=4 SV=1	A0A024R4Z6_HUMAN (+1)	SSRP1	81 kDa	1	1	0	0	1	0.6	1		14	16	0	0	7.5	7.5	0.114633	0.022934		0	0	0	0	0.314368	28	37	32.5	4.33333	0.0242301	6.62591e-05	32.5	4.45328e-05	6.03684e-09	0	0	0	0	0.314368	6	0	3	0.8	0.543043
430	Importin subunit alpha OS=Homo sapiens PE=2 SV=1	A8K7D9_HUMAN (+3)	A8K7D9	58 kDa	2	6	0	0	3	2.2			5	8	4	5	5.5	2.5	0.0601921	0.284513		3	5	4	0.727273	0.355232	23	24	23.5	4.27273	0.000174888	0.000846532	10.6818	9.41606e-05	5.15512e-05	4	6	5	1.09091	0.745274	13	4	8.5	3.09091	0.380506
377	Isoform 3 of Exportin-2 OS=Homo sapiens GN=CSE1L	sp|P55060-3|XPO2_HUMAN (+1)	CSE1L	108 kDa	2	1	1	0	2	1.2			5	7	2	1	3.75	3.125	0.0869298	0.327736		2	2	2	0.533333	0.444539	13	19	16	4.26667	0.0114069	0.00681788	13.3333	0.000336915	0.00100544	0	0	0	0	0.143596	0	4	2	1.06667	0.506496
208	Mannosyl-oligosaccharide glucosidase OS=Homo sapiens GN=MOGS PE=1 SV=5	sp|Q13724|MOGS_HUMAN	MOGS	92 kDa	0	0	0	0	2	0.4	1		5	9	0	2	4	4	0.0826115	0.14274		0	0	0	0	0.244852	20	14	17	4.25	0.0198991	0.00522521	17	0.000204205	0.000565181	0	0	0	0	0.244852	6	0	3	1.5	0.787172
459	Voltage-dependent anion channel 2, isoform CRA_a OS=Homo sapiens GN=VDAC2 PE=4 SV=1	A0A024QZN9_HUMAN (+5)	VDAC2	34 kDa	1	1	0	0	8	2			4	8	3	3	4.5	2.25	0.254142	0.387657		1	1	1	0.222222	0.1215	22	16	19	4.22222	0.0048023	0.00308006	9.5	0.00235723	0.0385926	0	3	1.5	0.4	0.209437	4	3	3.5	1.55556	0.610305
39	cDNA FLJ78655, highly similar to Homo sapiens exportin 5 (XPO5), mRNA OS=Homo sapiens PE=2 SV=1	A8K5Y7_HUMAN (+1)	A8K5Y7	136 kDa	0	0	0	0	0	0	1		4	6	0	2	3	3	0.0331455	0.165038		0	0	0	0	0.196261	13	12	12.5	4.16667	0.00836615	0.0196121	12.5	8.02447e-08	0.000342278	0	0	0	0	0.196261	0	0	0	0	0.196261
413	X-ray repair cross-complementing protein 5 OS=Homo sapiens GN=XRCC5 PE=1 SV=3	XRCC5_HUMAN	XRCC5	83 kDa	5	6	3	0	13	5.4			25	21	11	1	14.5	2.68519	0.130887	0.0483325		1	3	2	0.137931	0.197178	55	65	60	4.13793	0.00619656	7.47058e-08	11.1111	6.55729e-05	1.73635e-08	17	7	12	0.993103	0.786397	36	23	29.5	4.06897	0.170715
482	Tubulin alpha chain OS=Homo sapiens PE=2 SV=1	B3KPS3_HUMAN (+1)	B3KPS3	46 kDa	18	26	3	0	46	18.6			44	45	34	29	38	2.04301	0.0953926	0.0105161		6	17	11.5	0.302632	0.0171034	144	166	155	4.07895	0.000194765	4.3178e-18	8.33333	0.00028127	3.94919e-15	13	20	16.5	0.521053	0.0259302	71	19	45	2.36842	0.700956
385	Lamin-B1 OS=Homo sapiens GN=LMNB1 PE=1 SV=2	LMNB1_HUMAN	LMNB1	66 kDa	0	5	0	0	16	4.2			28	24	0	0	13	3.09524	0.279488	0.0407123		0	0	0	0	0.314983	53	53	53	4.07692	0.0241851	5.39033e-07	12.619	0.000230647	6.73915e-06	1	0	0.5	0.0461538	0.331779	2	0	1	0.153846	0.349684
405	Isoform Beta-1 of DNA topoisomerase 2-beta OS=Homo sapiens GN=TOP2B	sp|Q02880-2|TOP2B_HUMAN (+1)	TOP2B	183 kDa	0	1	17	0	5	4.6			20	17	11	4	13	2.82609	0.123945	0.0537901		3	7	5	0.384615	0.215556	52	52	52	4	0.00182117	8.69469e-07	11.3043	0.000321599	5.49079e-11	19	11	15	1.38462	0.749307	70	17	43.5	6.69231	0.148554
240	Cellular tumor antigen p53 OS=Homo sapiens PE=2 SV=1	B6E4X6_HUMAN	B6E4X6	44 kDa	0	1	1	0	1	0.6	1		11	5	3	1	5	5	0.0554346	0.0995268		1	0	0.5	0.1	0.238974	16	24	20	4	0.0209682	0.00296999	20	0.000282908	1.89246e-05	3	1	2	0.48	0.41443	15	3	9	3.6	0.460051
299	DNA-dependent protein kinase catalytic subunit OS=Homo sapiens GN=PRKDC PE=1 SV=3	sp|P78527|PRKDC_HUMAN	PRKDC	469 kDa	1	8	3	0	26	7.6			57	79	15	13	41	5.39474	0.064766	9.54813e-07		10	10	10	0.243902	0.271795	154	171	162.5	3.96341	0.00815381	1.94297e-18	21.3816	1.35739e-05	1.98112e-25	27	9	18	0.526829	0.408907	56	19	37.5	1.82927	0.902574
511	Elongation factor 1-alpha 2 OS=Homo sapiens GN=EEF1A2 PE=1 SV=1	EF1A2_HUMAN	EEF1A2	50 kDa	8	9	42	4	73	27.2			9	7	97	73	46.5	1.70956	0.466508	0.025711		54	61	57.5	1.23656	0.763932	225	139	182	3.91398	0.0347704	2.94399e-20	6.69118	0.00464141	4.90121e-12	67	108	87.5	2.25806	0.3228	74	79	76.5	3.29032	0.429685
500	Isoform 3 of Core histone macro-H2A.1 OS=Homo sapiens GN=H2AFY	sp|O75367-3|H2AY_HUMAN (+1)	H2AFY	39 kDa	0	4	17	0	20	8.2			17	15	29	1	15.5	1.89024	0.332152	0.147072		4	12	8	0.516129	0.449085	51	70	60.5	3.90323	0.0123302	1.46364e-07	7.37805	0.00189659	5.18127e-06	30	33	31.5	2.43871	0.138201	75	37	56	7.22581	0.0488854
479	Tubulin alpha chain OS=Homo sapiens GN=TUBA1C PE=1 SV=1	F5H5D3_HUMAN (+2)	TUBA1C	58 kDa	19	25	3	0	43	18			43	42	34	29	37	2.05556	0.0814895	0.0110568		6	17	11.5	0.310811	0.0134496	135	151	143	3.86486	0.000111424	4.96577e-16	7.94444	0.000270232	7.11532e-14	13	20	16.5	0.535135	0.0197674	67	19	43	2.32432	0.718879
261	Chaperonin containing TCP1, subunit 8 (Theta) variant (Fragment) OS=Homo sapiens PE=2 SV=1	Q53HU0_HUMAN (+1)	Q53HU0	60 kDa	0	2	0	0	0	0.4	1		5	2	2	2	2.75	2.75	0.0217652	0.291422		0	0	0	0	0.0708681	11	10	10.5	3.81818	0.00265937	0.0421676	10.5	3.30505e-05	0.00128814	1	0	0.5	0.218182	0.125844	1	3	2	1.45455	0.589628
375	40S ribosomal protein S5 (Fragment) OS=Homo sapiens GN=RPS5 PE=1 SV=1	M0R0F0_HUMAN	RPS5	22 kDa	2	2	0	0	4	1.6			4	4	5	7	5	3.125	0.0143842	0.23983		2	2	2	0.4	0.0474207	23	15	19	3.8	0.0063192	0.00480067	11.875	0.000872679	0.00190672	5	6	5.5	1.32	0.674092	14	8	11	4.4	0.0474207
253	60S ribosomal protein L35 OS=Homo sapiens GN=RPL35 PE=1 SV=2	RL35_HUMAN	RPL35	15 kDa	0	0	2	0	1	0.6	1		7	7	3	1	4.5	4.5	0.0265622	0.132276		2	1	1.5	0.333333	0.256956	23	11	17	3.77778	0.0440607	0.00813046	17	0.00391855	0.000124547	3	10	6.5	1.73333	0.55487	6	4	5	2.22222	0.840705
7.2	SMC2 protein (Fragment) OS=Homo sapiens GN=SMC2 PE=2 SV=1	Q05BV1_HUMAN	SMC2	89 kDa	0	0	0	0	0	0	1		11	10	0	0	5.25	5.25	0.0898123	0.0396364		0	0	0	0	0.313455	18	21	19.5	3.71429	0.0374589	0.00468169	19.5	2.08355e-06	3.16066e-06	0	0	0	0	0.313455	0	0	0	0	0.313455
486	Isoform 2 of Tubulin alpha-1A chain OS=Homo sapiens GN=TUBA1A	sp|Q71U36-2|TBA1A_HUMAN (+1)	TUBA1A	46 kDa	19	26	3	0	45	18.6			43	44	34	29	37.5	2.01613	0.0955057	0.012339		6	17	11.5	0.306667	0.0152055	129	149	139	3.70667	0.000242686	4.8612e-15	7.47312	0.000439804	1.73054e-12	13	20	16.5	0.528	0.0227619	67	19	43	2.29333	0.743247
536	Solute carrier family 25 (Mitochondrial carrier phosphate carrier), member 3, isoform CRA_a OS=Homo sapiens GN=SLC25A3 PE=2 SV=1	A0A024RBE8_HUMAN (+4)	SLC25A3	40 kDa	4	5	0	0	6	3			6	6	2	3	4.25	1.41667	0.485096	0.680613		0	1	0.5	0.117647	0.0760592	18	13	15.5	3.64706	0.00665031	0.0134344	5.16667	0.00407664	0.0468009	1	4	2.5	0.705882	0.38562	2	2	2	0.941176	0.219307
226	Cellular tumor antigen p53 OS=Homo sapiens GN=TP53 PE=1 SV=1	A0A0U1RQC9_HUMAN (+5)	TP53	46 kDa	0	1	1	0	1	0.6	1		12	5	3	1	5.25	5.25	0.0644106	0.0862169		1	0	0.5	0.0952381	0.257853	16	22	19	3.61905	0.0270444	0.00592057	19	9.807e-05	3.55654e-05	3	1	2	0.457143	0.422652	16	2	9	3.42857	0.539176
204	Isoform 2 of Cytoskeleton-associated protein 5 OS=Homo sapiens GN=CKAP5	sp|Q14008-2|CKAP5_HUMAN (+2)	CKAP5	219 kDa	0	0	0	0	2	0.4	1		12	13	3	0	7	7	0.0557989	0.0236651		0	0	0	0	0.223244	27	23	25	3.57143	0.0229407	0.00153712	25	6.30975e-06	4.80855e-06	1	0	0.5	0.0857143	0.252895	12	5	8.5	2.42857	0.791666
360	60S acidic ribosomal protein P0 OS=Homo sapiens GN=RPLP0 PE=3 SV=1	A0A024RBS2_HUMAN (+2)	RPLP0	34 kDa	4	5	2	0	4	3			12	10	8	14	11	3.66667	0.00117496	0.0407595		8	6	7	0.636364	0.120243	49	29	39	3.54545	0.012066	6.65647e-05	13	0.00124558	2.59581e-08	6	16	11	1.2	1	18	9	13.5	2.45455	0.499145
205	Structural maintenance of chromosomes protein OS=Homo sapiens PE=2 SV=1	B3KXX5_HUMAN (+2)	B3KXX5	144 kDa	0	0	0	0	2	0.4	1		5	6	1	5	4.25	4.25	0.00892803	0.123373		0	2	1	0.235294	0.14059	14	16	15	3.52941	0.00372987	0.016986	15	1.24769e-05	0.00177824	2	0	1	0.282353	0.14059	2	2	2	0.941176	0.247483
409	X-ray repair complementing defective repair in Chinese hamster cells 6 (Ku autoantigen, 70kDa), isoform CRA_a OS=Homo sapiens GN=XRCC6 PE=4 SV=1	A0A024R1N4_HUMAN (+1)	XRCC6	70 kDa	3	9	11	0	20	8.6			32	34	22	6	23.5	2.73256	0.066443	0.00945185		2	19	10.5	0.446809	0.299522	69	96	82.5	3.51064	0.00960067	5.33339e-09	9.59302	0.000485712	2.53055e-10	23	20	21.5	1.09787	0.845759	47	32	39.5	3.3617	0.206991
424	40S ribosomal protein S10 OS=Homo sapiens GN=RPS10 PE=1 SV=1	RS10_HUMAN	RPS10	19 kDa	4	3	0	0	6	2.6			9	8	4	6	6.75	2.59615	0.0393987	0.212669		1	5	3	0.444444	0.143596	24	23	23.5	3.48148	0.000583026	0.0025004	9.03846	0.000128423	0.00133262	2	6	4	0.711111	0.253837	14	3	8.5	2.51852	0.665532
177	DNA helicase (Fragment) OS=Homo sapiens GN=MCM3 PE=2 SV=1	A0A0S2Z4T1_HUMAN (+4)	MCM3	91 kDa	1	1	0	0	0	0.4	1		13	8	0	1	5.5	5.5	0.101827	0.0588024		0	0	0	0	0.298138	20	18	19	3.45455	0.0437981	0.00724642	19	1.12961e-06	4.42453e-06	0	0	0	0	0.298138	2	0	1	0.363636	0.387378
226.1	Ribosomal protein L32, isoform CRA_a OS=Homo sapiens GN=RPL32 PE=4 SV=1	A0A024R2G7_HUMAN (+3)	RPL32	16 kDa	1	1	0	0	0	0.4	1		5	5	3	1	3.5	3.5	0.00998691	0.19053		0	3	1.5	0.428571	0.305817	11	13	12	3.42857	0.00552707	0.0379224	12	1.17176e-05	0.000477076	1	10	5.5	1.88571	0.55487	11	5	8	4.57143	0.125844
410	HCG2005638, isoform CRA_a OS=Homo sapiens GN=hCG_2005638 PE=4 SV=1	A0A024RCM3_HUMAN (+2)	A0A024RCM3	49 kDa	1	3	0	0	2	1.2			6	4	2	1	3.25	2.70833	0.125099	0.415507		0	1	0.5	0.153846	0.179216	11	11	11	3.38462	0.00958809	0.0497212	9.16667	0.000167384	0.016188	1	2	1.5	0.553846	0.359174	4	1	2.5	1.53846	0.713157
23.1	Isoform 2 of DNA repair protein RAD50 OS=Homo sapiens GN=RAD50	sp|Q92878-2|RAD50_HUMAN	RAD50	155 kDa	0	0	0	0	0	0	1		5	9	1	1	4	4	0.0490006	0.0879756		0	0	0	0	0.236152	11	16	13.5	3.375	0.043297	0.0279481	13.5	0.00015508	0.000175959	1	1	1	0.3	0.355232	1	2	1.5	0.75	0.435595
400	60S ribosomal protein L12 OS=Homo sapiens GN=RPL12 PE=1 SV=1	sp|P30050|RL12_HUMAN	RPL12	18 kDa	3	3	0	0	6	2.4			5	7	4	12	7	2.91667	0.056458	0.166951		7	4	5.5	0.785714	0.623301	29	18	23.5	3.35714	0.0184688	0.0030455	9.79167	0.00172499	0.00133262	4	13	8.5	1.45714	0.715743	20	8	14	4	0.198087
445	Isoform 4 of DNA topoisomerase 2-alpha OS=Homo sapiens GN=TOP2A	sp|P11388-4|TOP2A_HUMAN	TOP2A	183 kDa	0	1	42	0	22	13			41	40	30	9	30	2.30769	0.183684	0.0102874		7	23	15	0.5	0.285261	101	99	100	3.33333	0.0032953	4.04153e-10	7.69231	0.00159222	3.40801e-13	71	32	51.5	2.06	0.258381	140	61	100.5	6.7	0.0571442
25.2	Testicular secretory protein Li 53 OS=Homo sapiens PE=2 SV=1	A0A140VK53_HUMAN (+1)	A0A140VK53	300 kDa	0	0	0	0	0	0	1		4	4	7	1	4	4	0.00747091	0.0879756		0	2	1	0.25	0.196261	12	14	13	3.25	0.00967895	0.035129	13	2.08355e-06	0.000245462	5	3	4	1.2	1	6	1	3.5	1.75	0.844599
425	Ribosomal protein L23, isoform CRA_b OS=Homo sapiens GN=RPL23 PE=3 SV=1	A0A024R1Q8_HUMAN (+2)	RPL23	15 kDa	2	3	1	0	8	2.8			6	9	3	11	7.25	2.58929	0.083225	0.194538		4	7	5.5	0.758621	0.563333	26	21	23.5	3.24138	0.00589558	0.00368777	8.39286	0.000580863	0.0063354	9	18	13.5	2.23448	0.17589	22	14	18	4.96552	0.0401737
220	Mitochondrial citrate transport protein (Fragment) OS=Homo sapiens PE=3 SV=1	Q6LAP8_HUMAN	Q6LAP8	35 kDa	1	0	0	0	1	0.4	1		7	7	0	1	3.75	3.75	0.0865073	0.164994		0	0	0	0	0.255934	12	12	12	3.2	0.0435049	0.0458772	12	1.03156e-06	0.00267893	0	1	0.5	0.16	0.317441	4	1	2.5	1.33333	0.696091
345	SWI/SNF-related matrix-associated actin-dependent regulator of chromatin subfamily A member 5 OS=Homo sapiens GN=SMARCA5 PE=1 SV=1	SMCA5_HUMAN	SMARCA5	122 kDa	0	0	2	0	14	3.2			21	18	5	4	12	3.75	0.117728	0.0297657		0	3	1.5	0.125	0.188479	34	42	38	3.16667	0.020662	0.00022565	11.875	0.000968444	0.000887383	8	4	6	0.6	0.419868	12	5	8.5	1.41667	0.639041
361.1	DEAD (Asp-Glu-Ala-Asp) box polypeptide 48, isoform CRA_a OS=Homo sapiens GN=DDX48 PE=3 SV=1	A0A024R8W0_HUMAN (+1)	DDX48	47 kDa	1	2	0	0	6	1.8			12	7	5	2	6.5	3.61111	0.0736965	0.135698		4	2	3	0.461538	0.337017	17	24	20.5	3.15385	0.0213418	0.00793007	11.3889	0.000848817	0.00541943	2	4	3	0.553846	0.337017	5	2	3.5	1.07692	0.412584
333	Probable global transcription activator SNF2L1 OS=Homo sapiens GN=SMARCA1 PE=1 SV=1	A0A0A0MRP6_HUMAN (+4)	SMARCA1	123 kDa	0	0	0	0	7	1.4			8	9	4	2	5.75	4.10714	0.0828083	0.142202		0	0	0	0	0.0811017	17	19	18	3.13043	0.00865396	0.0137481	12.8571	0.000971733	0.0317027	6	0	3	0.626087	0.423049	5	3	4	1.3913	0.530645
	List of proteins below 3-fold enrichment vs control or WT
426	40S ribosomal protein S7 OS=Homo sapiens GN=RPS7 PE=1 SV=1	RS7_HUMAN	RPS7	22 kDa	2	7	1	0	6	3.2			8	6	11	8	8.25	2.57812	0.0275317	0.163303		5	5	5	0.606061	0.103422	31	18	24.5	2.9697	0.0190141	0.00493424	7.65625	0.00368644	0.000822702	10	26	18	2.61818	0.13055	15	11	13	3.15152	0.0737022
468	Poly(rC)-binding protein 1 OS=Homo sapiens GN=PCBP1 PE=1 SV=2	PCBP1_HUMAN (+1)	PCBP1	37 kDa	5	4	0	0	3	2.4			7	7	4	3	5.25	2.1875	0.0950401	0.355312		2	2	2	0.380952	0.103422	19	12	15.5	2.95238	0.0178645	0.028648	6.45833	0.00352814	0.0042288	1	3	2	0.457143	0.122355	3	3	3	1.14286	0.219307
215	DEAD (Asp-Glu-Ala-Asp) box polypeptide 18, isoform CRA_b OS=Homo sapiens GN=DDX18 PE=3 SV=1	A0A024RAH8_HUMAN (+1)	DDX18	75 kDa	0	1	1	0	1	0.6	1		10	5	4	4	5.75	5.75	0.00527441	0.0645428		3	3	3	0.521739	0.270831	17	16	16.5	2.86957	0.0078136	0.0263137	16.5	5.10964e-07	0.00017004	0	2	1	0.208696	0.101233	5	4	4.5	1.56522	0.596403
429	60S ribosomal protein L24 OS=Homo sapiens GN=RPL24 PE=1 SV=1	RL24_HUMAN (+1)	RPL24	18 kDa	4	3	0	0	8	3			8	7	6	9	7.5	2.5	0.0389211	0.198017		3	5	4	0.533333	0.037841	18	24	21	2.8	0.00288863	0.0128645	7	0.00170223	0.0177179	10	7	8.5	1.36	0.495354	13	8	10.5	2.8	0.173031
366	Dolichyl-diphosphooligosaccharide--protein glycosyltransferase subunit 1 OS=Homo sapiens GN=RPN1 PE=2 SV=1	Q6IBR0_HUMAN (+1)	RPN1	69 kDa	2	4	0	0	6	2.4			14	13	2	4	8.25	3.4375	0.0921203	0.0936139		1	1	1	0.121212	0.189971	22	24	23	2.78788	0.033538	0.00923521	9.58333	0.000156291	0.00169164	2	4	3	0.436364	0.320959	6	2	4	0.969697	0.422236
368	NPC-A-16 OS=Homo sapiens GN=RPL9 PE=2 SV=1	Q53Z07_HUMAN (+1)	RPL9	22 kDa	2	2	0	0	4	1.6			6	6	3	7	5.5	3.4375	0.0110991	0.188824		3	2	2.5	0.454545	0.0878584	17	13	15	2.72727	0.00600126	0.0418886	9.375	0.000445761	0.013832	1	8	4.5	0.981818	0.710275	9	5	7	2.54545	0.4481
259.1	Heterogeneous nuclear ribonucleoprotein D (AU-rich element RNA binding protein 1, 37kDa), isoform CRA_d OS=Homo sapiens GN=HNRPD PE=4 SV=1	A0A024RDF3_HUMAN (+3)	HNRPD	38 kDa	1	1	0	0	2	0.8	1		7	5	6	5	5.75	5.75	7.27263e-05	0.0806255		1	5	3	0.521739	0.124808	18	13	15.5	2.69565	0.00448999	0.0400003	15.5	0.000167384	0.00133815	0	7	3.5	0.730435	0.375879	8	0	4	1.3913	0.530645
264	Heterochromatin protein 1-binding protein 3 OS=Homo sapiens GN=HP1BP3 PE=1 SV=1	sp|Q5SSJ5|HP1B3_HUMAN	HP1BP3	61 kDa	0	0	1	0	4	1			8	11	6	1	6.5	6.5	0.0310588	0.0655378		0	1	0.5	0.0769231	0.131082	18	16	17	2.61538	0.030798	0.0348026	17	8.98178e-05	0.00522521	5	0	2.5	0.461538	0.317394	19	7	13	4	0.250521
423	cDNA FLJ78244, highly similar to Homo sapiens eukaryotic translation initiation factor 4A, isoform 1 (EIF4A1), mRNA OS=Homo sapiens PE=2 SV=1	A8K7F6_HUMAN (+1)	A8K7F6	46 kDa	3	9	1	0	9	4.4			15	15	9	7	11.5	2.61364	0.041432	0.0888477		6	8	7	0.608696	0.226614	30	30	30	2.6087	0.00392421	0.00436824	6.81818	0.000525993	0.000781751	5	12	8.5	0.886957	0.469902	12	6	9	1.56522	0.525288
330	Regulator of chromosome condensation 2, isoform CRA_a OS=Homo sapiens GN=RCC2 PE=4 SV=1	A0A024RAC5_HUMAN (+1)	RCC2	56 kDa	2	2	1	0	7	2.4			16	17	3	5	10.25	4.27083	0.0584735	0.0352079		1	2	1.5	0.146341	0.18457	27	25	26	2.53659	0.0455224	0.00973776	10.8333	9.51992e-05	0.000965704	0	0	0	0	0.133476	8	1	4.5	0.878049	0.382159
484	Isoform 2 of Filamin-A OS=Homo sapiens GN=FLNA	sp|P21333-2|FLNA_HUMAN (+1)	FLNA	280 kDa	8	11	13	0	54	17.2			30	45	24	41	35	2.03488	0.166978	0.0146702		30	26	28	0.8	0.396228	92	84	88	2.51429	0.00230429	1.46073e-06	5.11628	0.00681538	0.00441657	17	15	16	0.548571	0.0598138	48	22	35	2	1
338.2	Pre-mRNA-processing factor 19 OS=Homo sapiens GN=PRPF19 PE=1 SV=1	PRP19_HUMAN	PRPF19	55 kDa	3	3	0	0	4	2			8	12	8	4	8	4	0.0101408	0.0764178		5	2	3.5	0.4375	0.160523	24	16	20	2.5	0.0257214	0.026288	10	0.000862673	0.00113888	4	8	6	0.9	0.505681	7	3	5	1.25	0.334852
345	Heterogeneous nuclear ribonucleoprotein D-like, isoform CRA_a OS=Homo sapiens GN=HNRPDL PE=4 SV=1	A0A024RDF6_HUMAN (+2)	HNRPDL	46 kDa	1	2	0	0	3	1.2			6	5	9	9	7.25	6.04167	0.00101211	0.0534266		0	4	2	0.275862	0.0562939	20	15	17.5	2.41379	0.00923437	0.0447028	14.5833	0.000177986	0.00145772	2	8	5	0.827586	0.401788	11	0	5.5	1.51724	0.661387
312	Protein RPL17-C18orf32 OS=Homo sapiens GN=RPL17-C18orf32 PE=3 SV=1	A0A0A6YYL6_HUMAN (+1)	RPL17-	26 kDa	1	3	0	0	4	1.6			9	6	5	11	7.75	4.84375	0.00489885	0.0606948		1	5	3	0.387097	0.119046	20	16	18	2.32258	0.012963	0.0489461	11.25	0.000216381	0.00316896	8	5	6.5	1.00645	0.609712	13	4	8.5	2.19355	0.838255
428	40S ribosomal protein S19 OS=Homo sapiens GN=RPS19 PE=2 SV=1	B0ZBD0_HUMAN (+1)	RPS19	16 kDa	7	4	1	0	15	5.4			8	9	16	21	13.5	2.5	0.0871283	0.0726121		9	10	9.5	0.703704	0.434814	34	26	30	2.22222	0.0340382	0.0133503	5.55556	0.00432581	0.0272957	20	23	21.5	1.91111	0.163511	14	12	13	1.92593	0.919437
427	EEF1G protein OS=Homo sapiens GN=EEF1G PE=2 SV=1	Q53YD7_HUMAN (+1)	EEF1G	50 kDa	4	10	3	0	9	5.2			15	16	13	9	13.25	2.54808	0.0154448	0.0711537		8	4	6	0.45283	0.0507504	28	29	28.5	2.15094	0.00287049	0.0198055	5.48077	0.00072045	0.00151392	6	9	7.5	0.679245	0.0826767	11	10	10.5	1.58491	0.305425
	Non-significant based on T-test vs WT or G-test vs control or WT
608.1	Actin, alpha skeletal muscle OS=Homo sapiens GN=ACTA1 PE=1 SV=1	ACTS_HUMAN (+1)	ACTA1	42 kDa	9	12	19	3	105	29.6			9	11	52	31	25.75	0.869932	0.873496	0.611048		48	13	30.5	1.18447	0.810129	74	78	76	2.95146	0.0294145	4.67865e-07	2.56757	0.204982	0.0316924	25	24	24.5	1.14175	0.937982	55	32	43.5	3.37864	0.346571
272.1	Isoform 3 of Sodium/potassium-transporting ATPase subunit alpha-1 OS=Homo sapiens GN=ATP1A1	sp|P05023-3|AT1A1_HUMAN (+2)	ATP1A1	110 kDa	0	1	0	0	1	0.4	1		0	5	2	3	2.5	2.5	0.0639241	0.334915		0	0	0	0	0.18457	9	10	9.5	3.8	0.0116932	0.0556422	23.75	8.15189e-06	0.0118249	0	0	0	0	0.18457	0	1	0.5	0.4	0.277121
369	cDNA FLJ59940, highly similar to Tubulin beta-2C chain OS=Homo sapiens PE=2 SV=1	B4DNW1_HUMAN	TUBB2C similar	21 kDa	5	8	0	0	0	2.6			10	11	7	7	8.75	3.36538	0.0216348	0.0862516		0	0	0	0	0.00480555	19	15	17	1.94286	0.0138894	0.114559	6.53846	0.0047106	1.69522e-05	0	0	0	0	0.00480555	0	0	0	0	0.00480555
25	Dolichol-phosphate mannosyltransferase subunit 1 (Fragment) OS=Homo sapiens GN=DPM1 PE=1 SV=1	H0Y368_HUMAN	DPM1	33 kDa	0	0	0	0	0	0	1		4	4	3	4	3.75	3.75	5.78921e-07	0.103045		0	1	0.5	0.133333	0.00256318	9	8	8.5	2.26667	0.000604932	0.203925	#DIV/0!	5.48854e-07	0.00480408	2	4	3	0.96	0.355232	2	3	2.5	1.33333	0.0611988
117	Non-SMC condensin I complex, subunit G OS=Homo sapiens GN=NCAPG PE=2 SV=1	Q6NUR1_HUMAN	NCAPG	114 kDa	0	0	0	0	0	0	1		1	2	0	0	0.75	0.75	0.117646	0.649003		0	0	0	0	0.355232	6	5	5.5	5.5	0.0036875	0.0880049	5.5	4.7701e-06	0.0337546	0	0	0	0	0.355232	0	0	0	0	0.355232
115	RNA binding protein S1 OS=Homo sapiens GN=RNPS1 PE=1 SV=1	D3DU92_HUMAN (+6)	RNPS1	34 kDa	0	0	0	0	0	0	1		2	1	1	0	1	1	0.0269522	0.559946		0	0	0	0	0.177808	6	5	5.5	5.5	0.00277312	0.113241	5.5	4.7701e-06	0.0337546	1	0	0.5	0.6	0.505681	1	0	0.5	1	0.505681
92	cDNA FLJ58682, highly similar to Vesicle-fusing ATPase (EC 3.6.4.6) OS=Homo sapiens PE=2 SV=1	B7Z5J7_HUMAN (+2)	B7Z5J7	82 kDa	0	0	0	0	0	0	1		1	4	0	0	1.25	1.25	0.176377	0.482421		0	0	0	0	0.428337	6	6	6	4.8	0.0286829	0.109625	6	#DIV/0!	0.0244555	0	0	0	0	0.428337	0	0	0	0	0.428337
46	PH-interacting protein OS=Homo sapiens GN=PHIP PE=1 SV=2	PHIP_HUMAN	PHIP	207 kDa	0	0	0	0	0	0	1		3	3	1	0	1.75	1.75	0.0326269	0.356767		0	1	0.5	0.285714	0.344046	5	11	8	4.57143	0.0440607	0.0612853	8	0.00396849	0.00666432	2	0	1	0.685714	0.589628	4	0	2	2.28571	0.887781
384	Nuclear pore membrane glycoprotein 210 OS=Homo sapiens GN=NUP210 PE=1 SV=3	sp|Q8TEM1|PO210_HUMAN	NUP210	205 kDa	1	1	0	0	0	0.4	1		2	3	0	0	1.25	1.25	0.273209	0.654903		0	0	0	0	0.328805	6	5	5.5	4.4	0.0218643	0.142176	5.5	0.000138113	0.0337546	0	0	0	0	0.328805	0	0	0	0	0.328805
326	Developmentally-regulated GTP-binding protein 1 OS=Homo sapiens GN=DRG1 PE=1 SV=1	DRG1_HUMAN	DRG1	41 kDa	1	1	0	0	0	0.4	1		3	3	1	0	1.75	1.75	0.100913	0.503644		0	1	0.5	0.285714	0.344046	10	5	7.5	4.28571	0.038911	0.0791408	7.5	0.00368644	0.00923722	0	0	0	0	0.194793	2	0	1	1.14286	0.589628
568	cDNA FLJ55671, highly similar to Ubiquitin-associated protein 2-like OS=Homo sapiens PE=2 SV=1	B4DYY5_HUMAN (+6)	B4DYY5	114 kDa	3	3	0	0	0	1.2			3	3	0	0	1.5	1.25	0.797972	0.889903		0	0	0	0	0.3125	6	5	5.5	3.66667	0.0400574	0.174777	4.58333	0.018864	0.0337546	0	0	0	0	0.3125	0	0	0	0	0.3125
188	Polymerase delta-interacting protein 3 OS=Homo sapiens GN=POLDIP3 PE=1 SV=2	sp|Q9BY77|PDIP3_HUMAN	POLDIP3	46 kDa	0	0	0	0	2	0.4	1		7	6	3	4	5	5	0.00157661	0.0792649		2	3	2.5	0.5	0.149381	9	13	11	2.2	0.0309058	0.153332	27.5	0.000377835	0.016188	2	3	2.5	0.6	0.149381	2	2	2	0.8	0.093599
159	Fragile X mental retardation 1 isoform A (Fragment) OS=Homo sapiens GN=FMR1 PE=2 SV=1	X5DQX7_HUMAN (+4)	FMR1	71 kDa	1	0	0	0	0	0.2	1		5	5	1	4	3.75	3.75	0.00446047	0.132237		0	0	0	0	0.057499	14	8	11	2.93333	0.035437	0.0716757	55	0.0011541	0.000925536	0	0	0	0	0.057499	2	0	1	0.533333	0.14993
53	U4/U6.U5 tri-snRNP-associated protein 2 OS=Homo sapiens GN=USP39 PE=1 SV=1	B9A018_HUMAN (+1)	USP39	62 kDa	0	0	0	0	0	0	1		5	4	1	0	2.5	2.5	0.0480674	0.225193		0	0	0	0	0.234023	8	8	8	3.2	0.0369095	0.113497	#DIV/0!	#DIV/0!	0.00666432	0	0	0	0	0.234023	0	0	0	0	0.234023
54	Far upstream element-binding protein 2 OS=Homo sapiens GN=KHSRP PE=1 SV=1	A0A087WTP3_HUMAN (+1)	KHSRP	73 kDa	0	0	0	0	0	0	1		3	4	6	5	4.5	4.5	9.58459e-05	0.0640332		0	2	1	0.222222	0.037841	9	7	8	1.77778	0.037841	0.355641	#DIV/0!	2.29406e-05	0.00666432	0	2	1	0.266667	0.037841	0	0	0	0	0.00967895
39.1	Isoform 3 of Apoptosis-inducing factor 1, mitochondrial OS=Homo sapiens GN=AIFM1	sp|O95831-3|AIFM1_HUMAN (+1)	AIFM1	66 kDa	0	0	0	0	0	0	1		5	6	0	0	2.75	2.75	0.0913662	0.192852		0	0	0	0	0.315962	9	11	10	3.63636	0.0429974	0.0536667	#DIV/0!	7.64289e-06	0.00179179	0	0	0	0	0.315962	0	0	0	0	0.315962
365	Cytoskeleton-associated protein 4, isoform CRA_c OS=Homo sapiens GN=CKAP4 PE=4 SV=1	A0A024RBH2_HUMAN (+1)	CKAP4	66 kDa	2	5	0	0	9	3.2			16	19	4	5	11	3.4375	0.0835907	0.0478264		5	2	3.5	0.318182	0.26457	23	30	26.5	2.40909	0.0639344	0.0124273	8.28125	0.00103124	0.00356633	2	5	3.5	0.381818	0.26457	3	1	2	0.363636	0.192249
260.1	Proliferation marker protein Ki-67 OS=Homo sapiens GN=MKI67 PE=1 SV=2	sp|P46013|KI67_HUMAN	MKI67	359 kDa	0	1	0	0	10	2.2			28	28	6	0	15.5	7.04545	0.0914659	0.00171811		0	9	4.5	0.290323		37	52	44.5	2.87097	0.0714718	0.000172581	20.2273	0.000434746	1.97218e-06	18	2	10	0.774194	0.671098	34	3	18.5	2.3871	0.846342
271	Ribosomal protein L5 OS=Homo sapiens GN=RPL5 PE=2 SV=1	A2RUM7_HUMAN (+2)	RPL5	34 kDa	0	1	0	0	4	1			11	12	1	1	6.25	6.25	0.103842	0.0752418		0	0	0	0	0.242111	17	16	16.5	2.64	0.0882043	0.0364596	16.5	7.96031e-05	0.00668823	0	1	0.5	0.096	0.276503	1	0	0.5	0.16	0.276503
706.1	Septin-7 OS=Homo sapiens GN=SEPT7 PE=1 SV=2	sp|Q16181|SEPT7_HUMAN	SEPT7	51 kDa	0	0	2	0	29	6.2			0	0	1	0	0.25	0.0403226	0.389177	0.0313919		1	1	1	4	0.116117	42	37	39.5	158	1.54373e-05	8.51184e-12	6.37097	0.0182295	0.210256	2	1	1.5	7.2	0.0611988	2	2	2	16	0.00954199
703	Isoform 2 of Septin-2 OS=Homo sapiens GN=SEPT2	sp|Q15019-2|SEPT2_HUMAN (+1)	SEPT2	45 kDa	0	0	0	0	30	6			1	3	0	0	1	0.166667	0.488011	0.0863071		0	0	0	0	0.399162	38	34	36	36	2.71618e-05	6.1031e-10	6	0.0310993	0.466564	0	0	0	0	0.399162	4	0	2	4	0.570495
702	Septin 9, isoform CRA_a OS=Homo sapiens GN=SEPT9 PE=3 SV=1	A0A024R8V0_HUMAN	SEPT9	64 kDa	0	0	2	0	29	6.2			1	3	1	0	1.25	0.201613	0.471314	0.0986795		2	0	1	0.8	0.835026	39	38	38.5	30.8	3.0055e-06	2.11457e-10	6.20968	0.01973	0.253732	0	0	0	0	0.255934	3	1	2	3.2	0.54147
813	Septin-11 OS=Homo sapiens GN=SEPT11 PE=1 SV=1	D6RER5_HUMAN (+3)	SEPT11	50 kDa	0	0	0	0	28	5.6			0	0	0	0	0	0	0.407084	0.031651		0	0	0	#DIV/0!	#DIV/0!	24	32	28	#DIV/0!	0.000334181	1.01092e-08	5	0.067068	1	0	0	0	#DIV/0!	#DIV/0!	3	0	1.5	#DIV/0!	0.177808
876	Septin 6, isoform CRA_b OS=Homo sapiens GN=SEPT6 PE=1 SV=1	B1AMS2_HUMAN (+6)	SEPT6	49 kDa	0	0	0	0	22	4.4			0	0	0	0	0	0	0.407084	0.0682432		0	0	0	#DIV/0!	#DIV/0!	22	29	25.5	#DIV/0!	0.000285853	5.50143e-08	5.79545	0.0389365	0.618712	0	0	0	#DIV/0!	#DIV/0!	3	0	1.5	#DIV/0!	0.177808
1044	Septin-8 OS=Homo sapiens GN=SEPT8 PE=1 SV=1	A0A087X142_HUMAN (+7)	SEPT8	49 kDa	0	0	0	0	15	3			0	0	0	0	0	0	0.407084	0.165038		0	0	0	#DIV/0!	#DIV/0!	14	17	15.5	#DIV/0!	7.23022e-05	4.62969e-05	5.16667	0.0572634	0.930109	0	0	0	#DIV/0!	#DIV/0!	0	0	0	#DIV/0!	#DIV/0!
625	GTP-binding nuclear protein Ran OS=Homo sapiens GN=RAN PE=1 SV=1	B5MDF5_HUMAN (+3)	RAN	26 kDa	1	1	0	0	4	1.2			1	3	0	0	1	0.833333	0.852854	0.922243		0	0	0	0	0.399162	8	13	10.5	10.5	0.00697878	0.00656268	8.75	0.00361727	0.104774	0	1	0.5	0.6	0.674092	1	0	0.5	1	0.674092
813.1	Isoform 2 of Peptidyl-prolyl cis-trans isomerase NIMA-interacting 4 OS=Homo sapiens GN=PIN4	sp|Q9Y237-2|PIN4_HUMAN (+1)	PIN4	17 kDa	2	0	0	0	4	1.2			0	0	0	0	0	0	0.227453	0.497069		0	0	0	#DIV/0!	#DIV/0!	11	5	8	#DIV/0!	0.0121128	0.00666432	6.66667	0.0220839	0.281686	0	0	0	#DIV/0!	#DIV/0!	0	0	0	#DIV/0!	#DIV/0!
829	Capping protein (Actin filament) muscle Z-line, beta, isoform CRA_a OS=Homo sapiens GN=CAPZB PE=1 SV=1	B1AK87_HUMAN (+2)	CAPZB	29 kDa	0	1	1	0	3	1	1		0	0	0	0	0	0	0.1514	0.559946		0	0	0	#DIV/0!	#DIV/0!	7	9	8	#DIV/0!	0.000198188	0.00666432	8	0.00118844	0.160073	0	0	0	#DIV/0!	#DIV/0!	0	0	0	#DIV/0!	#DIV/0!
591	Small nuclear ribonucleoprotein Sm D2 OS=Homo sapiens GN=SNRPD2 PE=1 SV=1	sp|P62316|SMD2_HUMAN	SNRPD2	14 kDa	1	1	0	0	4	1.2			1	3	1	0	1.25	1.04167	0.961512	0.98109		0	0	0	0	0.255934	10	9	9.5	7.6	0.00114262	0.0160968	7.91667	0.00120116	0.157842	0	1	0.5	0.48	0.491767	4	0	2	3.2	0.652994
715	Delta(3,5)-Delta(2,4)-dienoyl-CoA isomerase, mitochondrial (Fragment) OS=Homo sapiens GN=ECH1 PE=1 SV=1	M0R248_HUMAN	ECH1	29 kDa	0	0	0	0	1	0.2	1		0	0	0	0	0	0	0.407084	0.892665		0	0	0	#DIV/0!	#DIV/0!	7	6	6.5	#DIV/0!	2.91101e-05	0.0176967	32.5	2.5744e-05	0.0655378	0	0	0	#DIV/0!	#DIV/0!	0	0	0	#DIV/0!	#DIV/0!
655	Isoform 2 of Histone deacetylase 2 OS=Homo sapiens GN=HDAC2	sp|Q92769-3|HDAC2_HUMAN (+1)	HDAC2	52 kDa	0	0	0	0	2	0.4	1		0	1	0	0	0.25	0.25	0.774595	0.926564		0	0	0	0	0.54147	8	5	6.5	26	0.00324563	0.0260448	16.25	0.00202785	0.158087	0	0	0	0	0.54147	0	0	0	0	0.54147
847	Dynactin 2 variant (Fragment) OS=Homo sapiens PE=2 SV=1	Q53H88_HUMAN (+4)	Q53H88	45 kDa	0	0	0	0	1	0.2	1		0	0	0	0	0	0	0.407084	0.892665		0	0	0	#DIV/0!	#DIV/0!	8	5	6.5	#DIV/0!	0.00210479	0.0176967	32.5	0.00074874	0.0655378	0	0	0	#DIV/0!	#DIV/0!	0	0	0	#DIV/0!	#DIV/0!
631	Epididymis luminal protein 176 OS=Homo sapiens GN=HEL-176 PE=2 SV=1	V9HVZ7_HUMAN	HEL-176	25 kDa	4	5	13	0	68	18			7	3	22	13	11.25	0.625	0.662668	0.225416		23	11	17	1.51111	0.469448	76	70	73	6.48889	0.000670156	2.45824e-12	4.05556	0.0490972	0.675827	13	11	12	1.28	0.909928	45	16	30.5	5.42222	0.150054
402	Nucleolar GTP-binding protein 2 OS=Homo sapiens GN=GNL2 PE=1 SV=1	NOG2_HUMAN (+1)	GNL2	84	0	0	0	0	0	0	1		9	7	2	1	4.75	4.75	0.0265041	0.0545934		0	0	0	0	0.176386	6	7	6.5	1.36842	0.580359	0.630186	#DIV/0!	2.08355e-06	0.0176967	0	0	0	0	0.176386	0	0	0	0	0.176386
836.1	Creatine kinase U-type, mitochondrial OS=Homo sapiens GN=CKMT1A PE=1 SV=1	sp|P12532|KCRU_HUMAN	CKMT1A	47 kDa	0	0	0	0	1	0.2	1		0	0	0	0	0	0	0.407084	0.892665		0	0	0	#DIV/0!	#DIV/0!	7	5	6	#DIV/0!	0.000608185	0.0244555	30	0.000246394	0.0863071	0	0	0	#DIV/0!	#DIV/0!	0	0	0	#DIV/0!	#DIV/0!
532	Microtubule-associated protein OS=Homo sapiens GN=MAP4 PE=1 SV=1	E7EVA0_HUMAN	MAP4	245 kDa	0	0	2	0	3	1			1	2	3	0	1.5	1.5	0.601411	0.813475		0	2	1	0.666667	0.685044	7	11	9	6	0.00862393	0.0281539	9	0.00307613	0.103123	5	4	4.5	3.6	0.0417947	3	3	3	4	0.196261
621	Isoform 2 of Small nuclear ribonucleoprotein Sm D3 OS=Homo sapiens GN=SNRPD3	sp|P62318-2|SMD3_HUMAN (+1)	SNRPD3	13 kDa	1	2	1	0	2	1.2			2	2	0	0	1	0.833333	0.771065	0.922243		0	0	0	0	0.3125	5	7	6	6	0.00921206	0.0863071	5	0.00205852	0.199551	0	0	0	0	0.3125	5	1	3	6	0.253288
476	Isoform 2 of Transcription elongation regulator 1 OS=Homo sapiens GN=TCERG1	sp|O14776-2|TCRG1_HUMAN (+1)	TCERG1	122 kDa	0	0	0	0	3	0.6			1	4	0	0	1.25	2.08333	0.564209	0.73984		0	0	0	0	0.428337	10	5	7.5	6	0.0402021	0.0490833	12.5	0.00886853	0.198017	0	0	0	0	0.428337	2	0	1	1.6	0.879388
962	cDNA FLJ78458, highly similar to Homo sapiens septin 10 (SEPT10), transcript variant 1, mRNA OS=Homo sapiens PE=2 SV=1	A8K7M3_HUMAN (+6)	A8K7M3	53 kDa	0	0	0	0	10	2			0	0	0	0	0	0	0.407084	0.306315		0	0	0	#DIV/0!	#DIV/0!	6	5	5.5	#DIV/0!	5.64577e-05	0.0337546	2.75	0.344909	0.279351	0	0	0	#DIV/0!	#DIV/0!	0	0	0	#DIV/0!	#DIV/0!
615	Isoform C of Prelamin-A/C OS=Homo sapiens GN=LMNA	sp|P02545-2|LMNA_HUMAN	LMNA	65 kDa	3	5	4	0	61	14.6			25	23	2	0	12.5	0.856164	0.88838	0.696937		1	0	0.5	0.04	0.296417	56	76	66	5.28	0.0103112	4.72249e-10	4.52055	0.05135	0.659734	7	0	3.5	0.336	0.42842	8	2	5	0.8	0.501535
274	cDNA, FLJ96718, highly similar to Homo sapiens splicing factor, arginine/serine-rich 10 (transformer 2 homolog, Drosophila) (SFRS10), mRNA OS=Homo sapiens PE=2 SV=1	B2RDQ3_HUMAN (+5)	B2RDQ3	34 kDa	0	0	0	0	1	0.2	1		1	0	2	2	1.25	1.25	0.0639241	0.568802		1	0	0.5	0.4	0.391076	8	5	6.5	5.2	0.0107988	0.0841749	32.5	0.00074874	0.0655378	1	2	1.5	1.44	0.764806	1	5	3	4.8	0.285208
275	Cytidine 5'-monophosphate N-acetylneuraminic acid synthetase variant (Fragment) OS=Homo sapiens PE=2 SV=1	Q53GF0_HUMAN (+1)	Q53GF0	48 kDa	0	0	0	0	1	0.2	1		3	2	0	0	1.25	1.25	0.175499	0.568802		0	0	0	0	0.328805	7	6	6.5	5.2	0.0107988	0.0841749	32.5	2.5744e-05	0.0655378	0	0	0	0	0.328805	0	0	0	0	0.328805
560	Epididymis luminal protein 215 OS=Homo sapiens GN=HEL-215 PE=2 SV=1	Q6PUJ7_HUMAN	HEL-215	30 kDa	2	2	0	0	5	1.8			4	4	1	0	2.25	1.25	0.753595	0.85477		0	0	0	0	0.219307	11	12	11.5	5.11111	0.0042102	0.0160432	6.38889	0.00155593	0.126637	0	2	1	0.533333	0.494072	1	0	0.5	0.444444	0.329126
640	Protein NipSnap homolog 2 OS=Homo sapiens GN=GBAS PE=1 SV=1	sp|O75323|NIPS2_HUMAN	GBAS	34 kDa	1	1	0	0	2	0.8	1		0	1	1	0	0.5	0.5	0.563028	0.86874		1	0	0.5	1	1	5	5	5	10	0.000484128	0.0890661	6.25	0.00111444	0.312663	0	1	0.5	1.2	1	0	1	0.5	2	1
74	Isoform 2 of Chromatin target of PRMT1 protein OS=Homo sapiens GN=CHTOP	sp|Q9Y3Y2-3|CHTOP_HUMAN (+1)	CHTOP	27 kDa	0	0	0	0	0	0	1		0	2	2	0	1	1	0.0892243	0.559946		1	0	0.5	0.5	0.615136	4	5	4.5	4.5	0.018935	0.192487	#DIV/0!	1.28539e-05	0.0640332	1	3	2	2.4	0.399162	3	2	2.5	5	0.177808
630	Beta-actin-like protein 2 OS=Homo sapiens GN=ACTBL2 PE=1 SV=2	ACTBL_HUMAN	ACTBL2	42 kDa	3	3	12	0	55	14.6			3	2	20	12	9.25	0.633562	0.675565	0.290933		23	11	17	1.83784	0.350147	34	45	39.5	4.27027	0.0135778	1.12436e-05	2.70548	0.213541	0.113813	11	10	10.5	1.36216	0.853608	32	13	22.5	4.86486	0.198603
432	Eukaryotic translation initiation factor 2 subunit 3 OS=Homo sapiens GN=EIF2S3 PE=1 SV=3	IF2G_HUMAN	EIF2S3	51 kDa	0	0	0	0	7	1.4			4	5	3	2	3.5	2.5	0.252913	0.420334		0	0	0	0	0.0224609	10	18	14	4	0.0163129	0.0145944	10	0.0104176	0.141221	2	1	1.5	0.514286	0.120243	6	2	4	2.28571	0.764806
508	Prohibitin-2 OS=Homo sapiens GN=PHB2 PE=1 SV=2	J3KPX7_HUMAN (+1)	PHB2	33 kDa	2	1	0	0	7	2			4	6	2	2	3.5	1.75	0.407084	0.582611		2	3	2.5	0.714286	0.533251	14	14	14	4	0.00186153	0.0145944	7	0.00271467	0.141221	2	4	3	1.02857	0.764806	2	3	2.5	1.42857	0.533251
465.1	RecQ protein-like (DNA helicase Q1-like), isoform CRA_a OS=Homo sapiens GN=RECQL PE=4 SV=1	A0A024RAV2_HUMAN (+1)	RECQL	73 kDa	1	1	0	0	6	1.6			5	9	0	0	3.5	2.1875	0.435765	0.473111		0	0	0	0	0.344647	11	17	14	4	0.0488116	0.0145944	8.75	0.00395964	0.0844632	1	0	0.5	0.171429	0.412584	8	4	6	3.42857	0.513504
605	cDNA FLJ55253, highly similar to Actin, cytoplasmic 1 OS=Homo sapiens PE=2 SV=1	B4DW52_HUMAN	B4DW52	39 kDa	10	13	27	3	129	36.4			15	11	64	40	32.5	0.892857	0.895845	0.643158		57	20	38.5	1.18462	0.795473	125	126	125.5	3.86154	0.0072931	3.20194e-14	3.4478	0.0726171	0.827008	33	34	33.5	1.23692	0.959397	73	46	59.5	3.66154	0.252786
611	Actin, cytoplasmic 1 OS=Homo sapiens GN=ACTB PE=1 SV=1	ACTB_HUMAN (+7)	ACTB	42 kDa	10	13	33	3	154	42.6			14	11	74	48	36.75	0.862676	0.870799	0.516416		73	23	48	1.30612	0.700341	137	143	140	3.80952	0.0101982	1.60445e-15	3.28638	0.0948905	0.415711	36	38	37	1.20816	0.991662	82	51	66.5	3.61905	0.289724
84	Deoxynucleotidyltransferase terminal-interacting protein 2 OS=Homo sapiens GN=DNTTIP2 PE=1 SV=2	TDIF2_HUMAN	DNTTIP2	84 kDa	0	0	0	0	0	0	1		2	3	0	0	1.25	1.25	0.0995592	0.482421		0	0	0	0	0.328805	5	4	4.5	3.6	0.0494385	0.235729	#DIV/0!	1.28539e-05	0.0640332	2	0	1	0.96	0.854765	2	0	1	1.6	0.854765
598.1	POTE ankyrin domain family member E OS=Homo sapiens GN=POTEE PE=2 SV=3	POTEE_HUMAN	POTEE	121 kDa	6	6	4	0	57	14.6			6	5	26	18	13.75	0.941781	0.949182	0.877373		13	4	8.5	0.618182	0.549668	52	40	46	3.34545	0.0185054	2.57661e-05	3.15068	0.143515	0.28261	8	9	8.5	0.741818	0.525905	22	17	19.5	2.83636	0.497375
491	HCG20716 OS=Homo sapiens GN=RPS26 PE=4 SV=1	A0A024RB14_HUMAN (+1)	A0A024RB14	13 kDa	1	2	0	0	2	1			2	3	3	0	2	2	0.252426	0.653629		0	0	0	0	0.132419	7	6	6.5	3.25	0.0151456	0.158087	6.5	0.000960523	0.158087	1	4	2.5	1.5	0.739581	3	3	3	3	0.399162
519	Isoform 4 of Poly(rC)-binding protein 2 OS=Homo sapiens GN=PCBP2	sp|Q15366-4|PCBP2_HUMAN	PCBP2	35 kDa	3	5	0	0	5	2.6			5	6	4	2	4.25	1.63462	0.300909	0.578027		2	2	2	0.470588	0.153822	17	10	13.5	3.17647	0.0207511	0.0337671	5.19231	0.0090653	0.0566433	3	4	3.5	0.988235	0.599478	5	7	6	2.82353	0.285208
472	NHP2-like protein 1 OS=Homo sapiens GN=SNU13 PE=1 SV=1	B1AHD1_HUMAN (+2)	SNU13	15 kDa	1	1	2	0	3	1.4			6	4	1	1	3	2.14286	0.231499	0.52489		1	1	1	0.333333	0.337502	10	8	9	3	0.0362778	0.103123	6.42857	0.000638158	0.103123	4	4	4	1.6	0.615136	7	6	6.5	4.33333	0.133399
111.1	Putative uncharacterized protein DKFZp686A111 OS=Homo sapiens GN=DKFZp686A111 PE=2 SV=1	Q6AHZ7_HUMAN (+3)	Q6AHZ7	239 kDa	0	0	0	0	0	0	1		2	1	0	0	0.75	0.75	0.117646	0.649003		0	0	0	0	0.355232	3	3	3	4	0.0350701	0.341603	#DIV/0!	#DIV/0!	0.165038	0	0	0	0	0.355232	0	0	0	0	0.355232
485	Leucine-rich repeat-containing protein 59 OS=Homo sapiens GN=LRRC59 PE=1 SV=1	LRC59_HUMAN	LRRC59	35 kDa	5	4	0	0	17	5.2			9	10	13	10	10.5	2.01923	0.186537	0.204265		3	5	4	0.380952	0.0106095	32	29	30.5	2.90476	0.000230461	0.00187236	5.86538	0.00492849	0.0534794	7	8	7.5	0.857143	0.0878584	25	8	16.5	3.14286	0.326026
504	Ribosomal protein L34, isoform CRA_a OS=Homo sapiens GN=RPL34 PE=4 SV=1	A0A024RDH8_HUMAN (+1)	RPL34	13 kDa	0	1	0	0	5	1.2			2	1	4	2	2.25	1.875	0.421693	0.651859		4	1	2.5	1.11111	0.858685	6	6	6	2.66667	0.016489	0.236001	5	0.0315669	0.781406	1	7	4	2.13333	0.444539	7	5	6	5.33333	0.0290154
516	Isoform 3 of Poly(rC)-binding protein 2 OS=Homo sapiens GN=PCBP2	sp|Q15366-3|PCBP2_HUMAN	PCBP2	38 kDa	4	6	0	0	5	3			6	8	4	2	5	1.66667	0.310213	0.525693		2	2	2	0.4	0.196261	16	10	13	2.6	0.0400574	0.0696472	4.33333	0.0128946	0.0696472	3	4	3.5	0.84	0.486864	5	7	6	2.4	0.648261
293	Ribosomal protein L29, isoform CRA_a OS=Homo sapiens GN=RPL29 PE=4 SV=1	A0A024R326_HUMAN (+2)	RPL29	18 kDa	0	1	0	0	1	0.4	1		2	1	3	3	2.25	2.25	0.00795092	0.384337		1	3	2	0.888889	0.804172	6	5	5.5	2.44444	0.0141071	0.293315	13.75	0.000138113	0.113241	1	5	3	1.6	0.625262	0	4	2	1.77778	0.868779
534	Heat shock 60kDa protein 1 (Chaperonin), isoform CRA_a OS=Homo sapiens GN=HSPD1 PE=2 SV=1	A0A024R3X4_HUMAN (+1)	HSPD1	61 kDa	5	16	1	0	13	7			13	8	9	11	10.25	1.46429	0.41686	0.457771		7	5	6	0.585366	0.0745037	22	27	24.5	2.39024	0.0032365	0.0172276	3.5	0.0249802	0.0653119	9	5	7	0.819512	0.190693	13	7	10	1.95122	0.924495
629	Isoform 2 of Histone H1.0 OS=Homo sapiens GN=H1F0	sp|P07305-2|H10_HUMAN (+1)	H1F0	19 kDa	2	3	1	0	16	4.4			3	3	4	2	3	0.681818	0.689057	0.647326		3	1	2	0.666667	0.3125	5	9	7	2.33333	0.0431922	0.243678	1.59091	0.627714	0.0686969	7	7	7	2.8	0.00283785	5	13	9	6	0.0762913
431	cDNA, FLJ92036, highly similar to Homo sapiens ribosomal protein L31 (RPL31), mRNA OS=Homo sapiens PE=2 SV=1	B2R4C1_HUMAN	RPL31 similar	14 kDa	1	1	4	0	5	2.2			4	6	6	6	5.5	2.5	0.0270019	0.284513		5	4	4.5	0.818182	0.284606	13	11	12	2.18182	0.00256318	0.137235	5.45455	0.00224384	0.104157	8	10	9	1.96364	0.0224609	14	13	13.5	4.90909	0.000589943
364	60S ribosomal protein L36 OS=Homo sapiens GN=RPL36 PE=1 SV=3	RL36_HUMAN	RPL36	12 kDa	0	1	0	0	5	1.2			5	5	2	5	4.25	3.54167	0.0488939	0.256766		1	1	1	0.235294	0.0446127	8	9	8.5	2	0.0218643	0.265065	7.08333	0.00675862	0.371938	8	13	10.5	2.96471	0.0302224	5	13	9	4.23529	0.152823
108	Scaffold attachment factor B2 OS=Homo sapiens GN=SAFB2 PE=1 SV=1	SAFB2_HUMAN		107 kDa	0	0	0	0	0	0	1		6	5	4	3	4.5	4.5	9.58459e-05	0.0640332		1	4	2.5	0.555556	0.20836	0	0	0	0	0.00967895	0.0640332	#DIV/0!	#DIV/0!	1	0	2	1	0.266667	0.037841	1	0	0.5	0.222222	0.0169751
227	AFG3-like protein 2 OS=Homo sapiens GN=AFG3L2 PE=1 SV=2	AFG32_HUMAN		89 kDa	0	0	0	0	1	0.2	1		2	2	0	3	1.75	1.75	0.0356869	0.429237		0	1	0.5	0.285714	0.276208	4	5	4.5	2.57143	0.0502414	0.333711	22.5	0.000164587	0.192487	0	0	0	0	0.137297	0	0	0	0	0.137297
465	Ribosomal protein L11, isoform CRA_b OS=Homo sapiens GN=RPL11 PE=2 SV=1	Q5VVD0_HUMAN (+1)		20 kDa	2	1	1	0	4	1.6			2	1	5	6	3.5	2.1875	0.1866	0.473111		2	5	3.5	1	1	8	9	8.5	2.42857	0.0508359	0.17663	5.3125	0.00195871	0.233423	5	12	8.5	2.91429	0.14753	7	6	6.5	3.71429	0.173031
51	Isoform 2 of tRNA (cytosine(34)-C(5))-methyltransferase OS=Homo sapiens GN=NSUN2	sp|Q08J23-2|NSUN2_HUMAN (+1)		82 kDa	0	0	0	0	0	0	1		3	7	3	5	4.5	4.5	0.00106271	0.0640332		0	2	1	0.222222	0.0884458	0	1	0.5	0.111111	0.0527674	0.119037	#DIV/0!	0.117387	0.751018	0	1	0.5	0.133333	0.0527674	3	0	1.5	0.666667	0.153259
449	cDNA FLJ77440, highly similar to Homo sapiens general transcription factor II, i (GTF2I), transcript variant 2, mRNA OS=Homo sapiens PE=2 SV=1	A8K9W7_HUMAN (+9)		110 kDa	4	0	0	0	8	2.4			10	11	1	0	5.5	2.29167	0.354673	0.320421		0	0	0	0	0.274914	15	28	21.5	3.90909	0.0533723	0.00224084	8.95833	0.00714073	0.0144913	1	0	0.5	0.109091	0.315643	1	1	1	0.363636	0.359521
184	Isoform 2 of Tyrosine-protein kinase BAZ1B OS=Homo sapiens GN=BAZ1B	sp|Q9UIG0-2|BAZ1B_HUMAN (+1)		170 kDa	0	0	1	0	1	0.4	1		8	12	0	1	5.25	5.25	0.0972778	0.0682944		0	0	0	0	0.289445	15	20	17.5	3.33333	0.0551045	0.0118131	43.75	6.1716e-05	9.11493e-05	2	0	1	0.228571	0.383523	13	0	6.5	2.47619	0.84156
19	DNA mismatch repair protein Msh6 OS=Homo sapiens GN=MSH6 PE=1 SV=2	sp|P52701|MSH6_HUMAN		153 kDa	0	0	0	0	0	0	1		10	11	0	0	5.25	5.25	0.0898123	0.0396364		0	0	0	0	0.313455	17	18	17.5	3.33333	0.0551045	0.0118131	#DIV/0!	1.49553e-08	1.21212e-05	0	0	0	0	0.313455	0	0	0	0	0.313455
291.3	Very-long-chain (3R)-3-hydroxyacyl-CoA dehydratase 3 OS=Homo sapiens GN=HACD3 PE=1 SV=2	sp|Q9P035|HACD3_HUMAN		43 kDa	0	1	0	0	1	0.4	1		3	2	0	4	2.25	2.25	0.0539363	0.384337		0	0	0	0	0.153822	5	9	7	3.11111	0.0552106	0.150236	17.5	0.00212213	0.049601	0	0	0	0	0.153822	1	1	1	0.888889	0.384373
292	Replication protein A 70 kDa DNA-binding subunit OS=Homo sapiens GN=RPA1 PE=1 SV=2	RFA1_HUMAN		68 kDa	0	0	0	0	2	0.4	1		6	3	0	0	2.25	2.25	0.210008	0.384337		0	0	0	0	0.355232	8	8	8	3.55556	0.055853	0.0937941	20	9.26832e-05	0.0764178	0	0	0	0	0.355232	0	0	0	0	0.355232
62	Cluster of SWI/SNF related, matrix associated, actin dependent regulator of chromatin, subfamily a, member 4 OS=Homo sapiens GN=SMARCA4 PE=2 SV=1 (A7E2E1_HUMAN)	A7E2E1_HUMAN [10]		185 kDa	0	0	0	0	0	0	1		3	6	0	0	2.25	2.25	0.117646	0.262752		0	0	0	0	0.355232	8	8	8	3.55556	0.055853	0.0937941	#DIV/0!	#DIV/0!	0.00666432	0	0	0	0	0.355232	1	0	0.5	0.444444	0.466317
63	SWI/SNF related, matrix associated, actin dependent regulator of chromatin, subfamily a, member 4 OS=Homo sapiens GN=SMARCA4 PE=2 SV=1	A7E2E1_HUMAN (+7)		185 kDa	0	0	0	0	0	0	1		3	6	0	0	2.25	2.25	0.117646	0.262752		0	0	0	0	0.355232	8	8	8	3.55556	0.055853	0.0937941	#DIV/0!	#DIV/0!	0.00666432	0	0	0	0	0.355232	1	0	0.5	0.444444	0.466317
28.1	DNA damage-binding protein 1 OS=Homo sapiens GN=DDB1 PE=1 SV=1	sp|Q16531|DDB1_HUMAN		127 kDa	0	0	0	0	0	0	1		5	6	0	0	2.75	2.75	0.0913662	0.192852		0	0	0	0	0.315962	17	8	12.5	4.54545	0.0559489	0.0155784	#DIV/0!	0.00332758	0.000342278	0	0	0	0	0.315962	2	0	1	0.727273	0.519022
331.2	Ribosomal protein L19 OS=Homo sapiens GN=RPL19 PE=1 SV=1	J3KTE4_HUMAN (+2)		23 kDa	1	2	0	0	3	1.2			3	4	6	7	5	4.16667	0.00810725	0.176111		7	4	5.5	1.1	0.776825	8	10	9	1.8	0.056	0.314739	7.5	0.00090046	0.103123	7	12	9.5	2.28	0.093599	8	6	7	2.8	0.253288
14	Isoform 3 of Chromodomain-helicase-DNA-binding protein 3 OS=Homo sapiens GN=CHD3	sp|Q12873-3|CHD3_HUMAN (+1)		233 kDa	0	0	0	0	0	0	1		4	3	0	0	1.75	1.75	0.0945078	0.356767		0	0	0	0	0.320959	9	5	7	4	0.0562939	0.101803	#DIV/0!	0.00118844	0.0127918	0	0	0	0	0.320959	0	0	0	0	0.320959
588	Hydroxysteroid dehydrogenase 10 isoform 1 (Fragment) OS=Homo sapiens GN=HSD17B10 PE=2 SV=1	A0A0S2Z410_HUMAN (+1)		27 kDa	1	6	0	0	5	2.4			5	5	0	0	2.5	1.04167	0.960213	0.969632		0	0	0	0	0.3125	13	7	10	4	0.057499	0.0435482	4.16667	0.0363032	0.22182	1	0	0.5	0.24	0.412119	0	0	0	0	0.3125
248	RPL21 protein OS=Homo sapiens GN=RPL21 PE=2 SV=1	Q6IAX2_HUMAN (+1)		19 kDa	0	1	0	0	2	0.6	1		6	8	2	3	4.75	4.75	0.0147946	0.114792		2	1	1.5	0.315789	0.194558	15	9	12	2.52632	0.0586238	0.0898123	20	0.00118615	0.00943683	4	7	5.5	1.38947	0.756697	6	2	4	1.68421	0.770382
378	SLC25A11 protein OS=Homo sapiens GN=SLC25A11 PE=2 SV=1	Q6IBH0_HUMAN (+1)		34 kDa	1	4	0	0	3	1.6			9	10	0	1	5	3.125	0.211712	0.23983		0	0	0	0	0.271283	17	14	15.5	3.1	0.0595927	0.0239888	9.6875	0.000309444	0.0042288	0	3	1.5	0.36	0.433843	2	1	1.5	0.6	0.423806
257	DEAD (Asp-Glu-Ala-Asp) box polypeptide 47 isoform 1 variant (Fragment) OS=Homo sapiens PE=2 SV=1	Q53GJ1_HUMAN		50 kDa	0	0	0	0	1	0.2	1		3	2	0	1	1.5	1.5	0.0707764	0.494532		0	1	0.5	0.333333	0.380506	4	4	4	2.66667	0.0611988	0.356695	20	9.26832e-05	0.24911	1	0	0.5	0.4	0.380506	1	0	0.5	0.666667	0.380506
393	40S ribosomal protein S17 OS=Homo sapiens GN=RPS17 PE=1 SV=2	RS17_HUMAN		16 kDa	1	4	0	0	0	1			5	5	1	1	3	3	0.179658	0.409726		0	0	0	0	0.158302	8	7	7.5	2.5	0.0627437	0.198017	7.5	0.0044222	0.00923722	0	3	1.5	0.6	0.486864	5	1	3	2	1
7.1	Peroxisome proliferator activated receptor interacting complex protein OS=Homo sapiens GN=PRIC295 PE=2 SV=1	E1NZA1_HUMAN		293 kDa	0	0	0	0	0	0	1		18	15	0	0	8.25	8.25	0.0913662	0.00565882		0	1	0.5	0.0606061	0.342939	27	26	26.5	3.21212	0.0645822	0.00207959	#DIV/0!	1.88086e-09	2.79469e-08	0	0	0	0	0.315962	1	0	0.5	0.121212	0.342939
371	ATP-citrate synthase OS=Homo sapiens GN=ACLY PE=3 SV=1	A0A024R1T9_HUMAN (+2)		121 kDa	1	2	0	0	0	0.6	1		2	6	0	0	2	2	0.324882	0.510559		0	0	0	0	0.399162	13	6	9.5	4.75	0.0676957	0.035668	15.8333	0.00628603	0.00249088	0	0	0	0	0.399162	0	0	0	0	0.399162
512	Plasminogen activator inhibitor 1 RNA-binding protein OS=Homo sapiens GN=SERBP1 PE=1 SV=2	sp|Q8NC51|PAIRB_HUMAN		45 kDa	1	2	15	0	6	4.8			3	4	17	8	8	1.66667	0.469755	0.403663		5	9	7	0.875	0.849374	17	39	28	3.5	0.0726915	0.000874599	5.83333	0.026001	0.000144763	8	16	12	1.8	0.497996	15	11	13	3.25	0.368466
60.1	Superkiller viralicidic activity 2-like 2 OS=Homo sapiens GN=SKIV2L2 PE=1 SV=3	SK2L2_HUMAN		118 kDa	0	0	0	0	0	0	1		3	5	0	0	2	2	0.105328	0.306315		0	0	0	0	0.337502	6	7	6.5	3.25	0.0730658	0.158087	#DIV/0!	2.08355e-06	0.0176967	0	0	0	0	0.337502	2	0	1	1	0.632812
202	Cluster of Solute carrier family 25, member 13 (Citrin) variant (Fragment) OS=Homo sapiens PE=2 SV=1 (Q53GR7_HUMAN)	Q53GR7_HUMAN [5]		74 kDa	0	0	0	0	1	0.2	1		3	6	0	0	2.25	2.25	0.153729	0.321954		0	0	0	0	0.355232	8	7	7.5	3.33333	0.0733292	0.118973	37.5	1.24769e-05	0.0374259	0	0	0	0	0.355232	1	0	0.5	0.444444	0.466317
203	Solute carrier family 25, member 13 (Citrin) variant (Fragment) OS=Homo sapiens PE=2 SV=1	Q53GR7_HUMAN (+2)		74 kDa	0	0	0	0	1	0.2	1		3	6	0	0	2.25	2.25	0.153729	0.321954		0	0	0	0	0.355232	8	7	7.5	3.33333	0.0733292	0.118973	37.5	1.24769e-05	0.0374259	0	0	0	0	0.355232	1	0	0.5	0.444444	0.466317
13.3	Signal transducer and activator of transcription 1-alpha/beta OS=Homo sapiens GN=STAT1 PE=1 SV=2	sp|P42224|STAT1_HUMAN		87 kDa	0	0	0	0	0	0	1		7	14	0	0	5.25	5.25	0.117646	0.0396364		0	0	0	0	0.355232	21	15	18	3.42857	0.0757893	0.0094055	#DIV/0!	9.33074e-05	8.66475e-06	0	0	0	0	0.355232	0	0	0	0	0.355232
226.2	cDNA FLJ76281, highly similar to Homo sapiens DnaJ (Hsp40) homolog, subfamily C, member 7 (DNAJC7), mRNA OS=Homo sapiens PE=2 SV=1	A8K4T2_HUMAN (+2)		55 kDa	0	1	0	0	0	0.2	1		3	4	0	0	1.75	1.75	0.140721	0.429237		0	3	1.5	0.857143	0.89616	5	6	5.5	3.14286	0.0760592	0.210946	27.5	5.98987e-05	0.0337546	0	0	0	0	0.320959	0	0	0	0	0.320959
229	DNA mismatch repair protein Msh2 OS=Homo sapiens GN=MSH2 PE=1 SV=1	sp|P43246|MSH2_HUMAN		105 kDa	0	1	0	0	0	0.2	1		4	3	0	0	1.75	1.75	0.140721	0.429237		0	0	0	0	0.320959	5	6	5.5	3.14286	0.0760592	0.210946	27.5	5.98987e-05	0.0337546	0	0	0	0	0.320959	0	0	0	0	0.320959
397	Isocitrate dehydrogenase [NAD] subunit, mitochondrial OS=Homo sapiens GN=IDH3B PE=1 SV=1	A0A087WZN1_HUMAN (+1)		42 kDa	0	4	0	0	4	1.6			7	8	2	2	4.75	2.96875	0.122182	0.269705		1	0	0.5	0.105263	0.153978	14	9	11.5	2.42105	0.0767927	0.109816	7.1875	0.00534002	0.068412	0	1	0.5	0.126316	0.153978	3	0	1.5	0.631579	0.274819
28.3	pre-rRNA processing protein FTSJ3 OS=Homo sapiens GN=FTSJ3 PE=1 SV=2	SPB1_HUMAN		97 kDa	0	0	0	0	0	0	1		4	2	2	1	2.25	2.25	0.00473889	0.262752		0	0	0	0	0.0756464	16	5	10.5	4.66667	0.0777776	0.0269906	#DIV/0!	0.0154154	0.00128814	0	2	1	0.533333	0.328805	2	0	1	0.888889	0.328805
19.3	HEAT repeat containing 1 OS=Homo sapiens GN=HEATR1 PE=2 SV=1	B2RWN5_HUMAN		242 kDa	0	0	0	0	0	0	1		2	10	0	0	3	3	0.194457	0.165038		0	0	0	0	0.4481	16	9	12.5	4.16667	0.0846799	0.0196121	#DIV/0!	0.0010837	0.000342278	0	0	0	0	0.4481	13	0	6.5	4.33333	0.548494
33	Cluster of AP complex subunit beta OS=Homo sapiens GN=DKFZp781K0743 PE=2 SV=1 (Q68DI0_HUMAN)	Q68DI0_HUMAN [2]		106 kDa	0	0	0	0	0	0	1		3	6	0	1	2.5	2.5	0.0684459	0.225193		1	0	0.5	0.2	0.375571	7	7	7	2.8	0.0859375	0.178651	#DIV/0!	#DIV/0!	0.0127918	0	0	0	0	0.276208	1	0	0.5	0.4	0.375571
33.1	AP complex subunit beta OS=Homo sapiens GN=DKFZp781K0743 PE=2 SV=1	Q68DI0_HUMAN		106 kDa	0	0	0	0	0	0	1		3	6	0	1	2.5	2.5	0.0684459	0.225193		1	0	0.5	0.2	0.375571	7	7	7	2.8	0.0859375	0.178651	#DIV/0!	#DIV/0!	0.0127918	0	0	0	0	0.276208	1	0	0.5	0.4	0.375571
281	FACT complex subunit SPT16 OS=Homo sapiens GN=SUPT16H PE=1 SV=1	SP16H_HUMAN		120 kDa	0	3	2	0	5	2			21	20	6	1	12	6	0.0632817	0.00943683		0	3	1.5	0.125	0.238267	24	44	34	2.83333	0.0859534	0.00121337	17	0.00215999	1.89305e-06	7	6	6.5	0.65	0.505681	20	7	13.5	2.25	0.868695
52	cDNA FLJ12434 fis, clone NT2RM1000037, highly similar to Homo sapiens KIAA0690 protein OS=Homo sapiens PE=2 SV=1	B3KMR5_HUMAN (+3)		144 kDa	0	0	0	0	0	0	1		2	6	0	3	2.75	2.75	0.0407047	0.192852		0	0	0	0	0.216358	7	7	7	2.54545	0.0860439	0.209824	#DIV/0!	#DIV/0!	0.0127918	1	0	0.5	0.218182	0.301853	3	0	1.5	1.09091	0.581637
209	Pescadillo homolog OS=Homo sapiens GN=PES1 PE=1 SV=1	B5MCF9_HUMAN (+3)		66 kDa	0	0	0	0	2	0.4	1		7	8	1	0	4	4	0.0926225	0.14274		0	0	0	0	0.261472	12	10	11	2.75	0.0884458	0.0848277	27.5	5.98987e-05	0.016188	0	0	0	0	0.261472	0	0	0	0	0.261472
77.2	Probable ATP-dependent RNA helicase DDX46 OS=Homo sapiens GN=DDX46 PE=1 SV=1	A0A0C4DG89_HUMAN (+2)		117 kDa	0	0	0	0	0	0	1		2	4	0	0	1.5	1.5	0.117646	0.415101		0	0	0	0	0.355232	4	6	5	3.33333	0.0884458	0.223002	#DIV/0!	0.00022418	0.0465264	0	0	0	0	0.355232	0	0	0	0	0.355232
316	Ribosomal protein L27a OS=Homo sapiens GN=RPL27A PE=2 SV=1	Q6NZ52_HUMAN		16 kDa	0	2	0	0	7	1.8			6	9	7	11	8.25	4.58333	0.00943008	0.0564139		5	6	5.5	0.666667	0.179216	14	11	12.5	1.51515	0.0889138	0.3715	6.94444	0.0067033	0.232953	1	11	6	0.872727	0.553621	9	7	8	1.93939	0.894635
194	DnaJ homolog subfamily A member 1 OS=Homo sapiens GN=DNAJA1 PE=1 SV=2	sp|P31689|DNJA1_HUMAN		45 kDa	0	1	0	0	1	0.4	1		8	7	2	2	4.75	4.75	0.0189732	0.0919317		2	1	1.5	0.315789	0.250521	10	10	10	2.10526	0.094066	0.195779	25	2.64104e-06	0.00881748	1	2	1.5	0.378947	0.250521	2	2	2	0.842105	0.315962
42.1	DEAD box polypeptide 27 OS=Homo sapiens GN=DDX27 PE=2 SV=1	B3GQE6_HUMAN (+2)		87 kDa	0	0	0	0	0	0	1		5	6	1	0	3	3	0.0533569	0.165038		0	0	0	0	0.245802	9	7	8	2.66667	0.0945141	0.160073	#DIV/0!	2.29406e-05	0.00666432	1	0	0.5	0.2	0.324833	1	0	0.5	0.333333	0.324833
20	Guanine nucleotide binding protein-like 3 (Nucleolar), isoform CRA_b OS=Homo sapiens GN=GNL3 PE=4 SV=1	A0A024R2Z6_HUMAN		61 kDa	0	0	0	0	0	0	1		9	9	0	0	4.5	4.5	0.0892243	0.0640332		0	0	0	0	0.3125	13	13	13	2.88889	0.094628	0.0502706	#DIV/0!	#DIV/0!	0.000245462	0	0	0	0	0.3125	2	0	1	0.444444	0.425089
50	Centromere protein V OS=Homo sapiens GN=CENPV PE=1 SV=1	sp|Q7Z7K6|CENPV_HUMAN		30 kDa	0	0	0	0	0	0	1		3	4	0	0	1.75	1.75	0.0945078	0.356767		0	0	0	0	0.320959	4	11	7.5	4.28571	0.0951984	0.0791408	#DIV/0!	0.00982906	0.00923722	0	0	0	0	0.320959	9	0	4.5	5.14286	0.433246
323	Nucleolar protein 56 OS=Homo sapiens GN=NOP56 PE=1 SV=4	NOP56_HUMAN		66 kDa	0	3	2	0	7	2.4			19	18	3	2	10.5	4.375	0.102868	0.0310377		1	3	2	0.190476	0.289561	26	25	25.5	2.42857	0.0970251	0.0136312	10.625	0.000127161	0.00121941	5	5	5	0.571429	0.47252	26	6	16	3.04762	0.584379
200	Cluster of Translocase of inner mitochondrial membrane 50 homolog (Yeast), isoform CRA_b OS=Homo sapiens GN=TIMM50 PE=4 SV=1 (A0A024R0M6_HUMAN)	A0A024R0M6_HUMAN [5]		50 kDa	0	0	0	0	2	0.4	1		7	10	0	1	4.5	4.5	0.0987571	0.106541		0	0	0	0	0.279083	14	11	12.5	2.77778	0.0974345	0.062274	31.25	8.1707e-05	0.00718047	0	0	0	0	0.279083	2	1	1.5	0.666667	0.452673
201	Translocase of inner mitochondrial membrane 50 homolog (Yeast), isoform CRA_b OS=Homo sapiens GN=TIMM50 PE=4 SV=1	A0A024R0M6_HUMAN (+2)		50 kDa	0	0	0	0	2	0.4	1		7	10	0	1	4.5	4.5	0.0987571	0.106541		0	0	0	0	0.279083	14	11	12.5	2.77778	0.0974345	0.062274	31.25	8.1707e-05	0.00718047	0	0	0	0	0.279083	2	1	1.5	0.666667	0.452673
67	E3 ubiquitin-protein ligase UHRF1 OS=Homo sapiens GN=UHRF1 PE=1 SV=1	sp|Q96T88|UHRF1_HUMAN		90 kDa	0	0	0	0	0	0	1		2	3	0	0	1.25	1.25	0.0995592	0.482421		0	0	0	0	0.328805	5	3	4	3.2	0.0983142	0.301018	#DIV/0!	0.000642291	0.0879756	0	0	0	0	0.328805	0	0	0	0	0.328805
477	Histone H2A.Z OS=Homo sapiens GN=H2AFZ PE=1 SV=2	H2AZ_HUMAN		14 kDa	3	4	66	0	32	21			8	7	126	33	43.5	2.07143	0.457001	0.00532647		41	85	63	1.44828	0.682692	146	124	135	3.10345	0.0990976	3.12593e-12	6.42857	0.00348672	2.2282e-16	199	163	181	4.9931	0.0344878	291	201	246	11.3103	0.0159151
9.1	Protein RRP5 homolog OS=Homo sapiens GN=PDCD11 PE=1 SV=3	RRP5_HUMAN		209 kDa	0	0	0	0	0	0	1		11	18	0	0	7.25	7.25	0.104245	0.0108715		0	0	0	0	0.335889	20	23	21.5	2.96552	0.10048	0.00879975	#DIV/0!	1.28275e-06	8.21363e-07	0	0	0	0	0.335889	7	0	3.5	0.965517	0.619202
324.1	Mitochondrial transcription factor A OS=Homo sapiens GN=TFAM PE=4 SV=1	E5KSU5_HUMAN (+3)		29 kDa	0	0	0	0	2	0.4	1		3	4	0	0	1.75	1.75	0.224216	0.503644		0	0	0	0	0.320959	5	5	5	2.85714	0.103422	0.266136	12.5	0.000997507	0.312663	2	0	1	0.685714	0.675366	1	1	1	1.14286	0.652994
203.1	ATP-dependent RNA helicase DDX50 OS=Homo sapiens GN=DDX50 PE=1 SV=1	A0A087WVC1_HUMAN (+2)		82 kDa	0	0	0	0	2	0.4	1		11	7	0	0	4.5	4.5	0.13604	0.106541		0	0	0	0	0.332471	13	13	13	2.88889	0.105931	0.0502706	32.5	7.7912e-06	0.00545208	0	0	0	0	0.332471	7	3	5	2.22222	0.912319
440	Signal recognition particle 14 kDa protein OS=Homo sapiens GN=SRP14 PE=1 SV=2	SRP14_HUMAN		15 kDa	3	0	0	0	0	0.6	1		4	2	0	0	1.5	1.5	0.432845	0.655384		0	0	0	0	0.355232	4	5	4.5	3	0.110564	0.282928	7.5	0.0132083	0.0640332	0	0	0	0	0.355232	2	0	1	1.33333	0.764806
610	Chaperonin containing TCP1, subunit 7 (Eta) variant (Fragment) OS=Homo sapiens PE=2 SV=1	Q53HV2_HUMAN (+2)		59 kDa	3	7	0	0	3	2.6			8	1	0	0	2.25	0.865385	0.880169	0.893595		0	0	0	0	0.480676	6	14	10	4.44444	0.11057	0.0348588	3.84615	0.0579855	0.0653167	0	0	0	0	0.480676	0	2	1	0.888889	0.694584
408.1	Lamin-B2 OS=Homo sapiens GN=LMNB2 PE=1 SV=4	LMNB2_HUMAN		70 kDa	0	3	0	0	11	2.8			14	17	0	0	7.75	2.76786	0.321896	0.156631		0	0	0	0	0.316419	19	25	22	2.83871	0.112185	0.0100285	7.85714	0.00439933	0.0607631	0	0	0	0	0.316419	0	0	0	0	0.316419
307	Mitotic checkpoint protein BUB3 (Fragment) OS=Homo sapiens GN=BUB3 PE=1 SV=1	J3QT28_HUMAN		32 kDa	2	1	0	0	1	0.8	1		6	7	2	1	4	4	0.0509539	0.210634		0	2	1	0.25	0.260575	11	7	9	2.25	0.118761	0.19242	11.25	0.00114495	0.0158264	1	0	0.5	0.15	0.191466	2	1	1.5	0.75	0.324833
107.2	A-kinase anchor protein 8 OS=Homo sapiens GN=AKAP8 PE=1 SV=1	AKAP8_HUMAN (+1)		76 kDa	0	0	0	0	0	0	1		4	6	2	1	3.25	3.25	0.0124611	0.141142		0	0	0	0	0.122355	0	0	0	0	0.122355	0.141142	#DIV/0!	#DIV/0!	1	0	0	0	0	0.122355	0	0	0	0	0.122355
65.3	Nucleolar protein 11 OS=Homo sapiens GN=NOL11 PE=1 SV=1	sp|Q9H8H0|NOL11_HUMAN		81 kDa	0	0	0	0	0	0	1		4	3	0	0	1.75	1.75	0.0945078	0.356767		0	0	0	0	0.320959	6	4	5	2.85714	0.122355	0.266136	#DIV/0!	0.00022418	0.0465264	0	0	0	0	0.320959	1	0	0.5	0.571429	0.472134
394	Cluster of 60S ribosomal protein L23a OS=Homo sapiens GN=RPL23A PE=1 SV=1 (RL23A_HUMAN)	RL23A_HUMAN [3]		18 kDa	2	3	7	0	6	3.6			7	9	18	9	10.75	2.98611	0.0289319	0.0720834		7	8	7.5	0.697674	0.430022	16	21	18.5	1.72093	0.1246	0.16343	5.13889	0.00200419	0.0132379	9	22	15.5	1.73023	0.431076	18	19	18.5	3.44186	0.104688
395	60S ribosomal protein L23a OS=Homo sapiens GN=RPL23A PE=1 SV=1	RL23A_HUMAN		18 kDa	2	3	7	0	6	3.6			7	9	18	9	10.75	2.98611	0.0289319	0.0720834		7	8	7.5	0.697674	0.430022	16	21	18.5	1.72093	0.1246	0.16343	5.13889	0.00200419	0.0132379	9	22	15.5	1.73023	0.431076	18	19	18.5	3.44186	0.104688
189	Fragile X mental retardation autosomal homolog variant p5FK OS=Homo sapiens GN=FXR1 PE=2 SV=1	A0A0F7L0Q8_HUMAN		67 kDa	1	1	0	0	0	0.4	1		7	7	2	4	5	5	0.00434659	0.0792649		0	0	0	0	0.0528964	7	13	10	2	0.126614	0.22182	25	0.00205852	0.00179179	0	0	0	0	0.0528964	3	0	1.5	0.6	0.163581
433	Heparin-binding protein HBp15 OS=Homo sapiens PE=2 SV=1	Q7Z4W8_HUMAN		15 kDa	1	2	2	0	2	1.4			4	4	3	3	3.5	2.5	0.0049238	0.420334		3	3	3	0.857143	0.3125	8	4	6	1.71429	0.126614	0.459201	4.28571	0.0143901	0.199551	4	2	3	1.02857	0.54147	2	4	3	1.71429	0.54147
32	UPF0568 protein C14orf166 OS=Homo sapiens GN=C14orf166 PE=1 SV=1	CN166_HUMAN (+2)		28 kDa	0	0	0	0	0	0	1		7	5	1	0	3.25	3.25	0.0600905	0.141142		0	0	0	0	0.259893	8	8	8	2.46154	0.127734	0.186972	#DIV/0!	#DIV/0!	0.00666432	0	0	0	0	0.259893	4	0	2	1.23077	0.674553
343	Serine hydroxymethyltransferase OS=Homo sapiens GN=SHMT2 PE=3 SV=1	A0A024RB99_HUMAN (+3)		53 kDa	5	3	0	0	0	1.6			12	13	0	0	6.25	3.90625	0.211577	0.130631		0	0	0	0	0.313174	23	13	18	2.88	0.13218	0.0195575	11.25	0.00348309	8.66475e-06	0	0	0	0	0.313174	0	0	0	0	0.313174
40.2	2'-5'-oligoadenylate synthetase 3, 100kDa, isoform CRA_a OS=Homo sapiens GN=OAS3 PE=4 SV=1	A0A024RBQ5_HUMAN (+2)		121 kDa	0	0	0	0	0	0	1		2	5	0	0	1.75	1.75	0.135572	0.356767		0	0	0	0	0.379308	7	4	5.5	3.14286	0.133486	0.210946	#DIV/0!	0.000960523	0.0337546	0	0	0	0	0.379308	0	0	0	0	0.379308
353.1	40S ribosomal protein S12 OS=Homo sapiens GN=RPS12 PE=1 SV=3	RS12_HUMAN		15 kDa	1	1	0	0	1	0.6	1		5	4	0	0	2.25	2.25	0.207411	0.449187		0	0	0	0	0.317653	7	5	6	2.66667	0.143596	0.236001	10	0.000473776	0.0863071	1	1	1	0.533333	0.560689	3	0	1.5	1.33333	0.747687
87	Kinesin-like protein OS=Homo sapiens GN=KIF23 PE=1 SV=1	H7BYN4_HUMAN (+2)		109 kDa	0	0	0	0	0	0	1		2	6	0	0	2	2	0.1514	0.306315		0	0	0	0	0.399162	7	5	6	3	0.144271	0.199551	#DIV/0!	9.33074e-05	0.0244555	0	0	0	0	0.399162	0	0	0	0	0.399162
628	Nudix (Nucleoside diphosphate linked moiety X)-type motif 21, isoform CRA_a OS=Homo sapiens GN=NUDT21 PE=4 SV=1	A0A024R6W2_HUMAN (+2)		26 kDa	6	6	0	0	2	2.8			4	3	1	0	2	0.714286	0.658628	0.758736		0	0	0	0	0.217917	3	10	6.5	3.25	0.151563	0.158087	2.32143	0.262279	0.158087	0	0	0	0	0.217917	0	0	0	0	0.217917
81	ATP-binding cassette, sub-family F (GCN20), member 2 OS=Homo sapiens GN=ABCF2 PE=4 SV=1	A0A090N7X1_HUMAN (+3)		71 kDa	0	0	0	0	0	0	1		3	5	1	1	2.5	2.5	0.0207211	0.225193		0	0	0	0	0.156696	7	4	5.5	2.2	0.153259	0.339052	#DIV/0!	0.000960523	0.0337546	0	0	0	0	0.156696	0	1	0.5	0.4	0.244852
295.1	ELAV-like protein OS=Homo sapiens GN=ELAVL2 PE=1 SV=1	A0A0A0MRX1_HUMAN		43 kDa	2	0	0	0	0	0.4	1		4	3	0	2	2.25	2.25	0.0727111	0.384337		0	0	0	0	0.153822	0	0	0	0	0.153822	0.262752	0	0.576132	1	0	0	0	0	0.153822	0	0	0	0	0.153822
324	CDW3/SMU1 OS=Homo sapiens GN=SMU1 PE=2 SV=1	A0MNN4_HUMAN (+1)		58 kDa	2	2	0	0	0	0.8	1		8	6	0	0	3.5	3.5	0.197022	0.274231		0	0	0	0	0.320959	10	8	9	2.57143	0.155977	0.143562	11.25	0.000390935	0.00346046	0	0	0	0	0.320959	0	0	0	0	0.320959
309	WD repeat-containing protein 43 OS=Homo sapiens GN=WDR43 PE=1 SV=3	WDR43_HUMAN		75 kDa	0	1	0	0	1	0.4	1		2	6	0	0	2	2	0.249043	0.44035		0	0	0	0	0.399162	4	9	6.5	3.25	0.160523	0.158087	16.25	0.00699181	0.0655378	0	0	0	0	0.399162	1	0	0.5	0.5	0.522582
106	cDNA FLJ10554 fis, clone NT2RP2002385, highly similar to Synaptic glycoprotein SC2 OS=Homo sapiens PE=2 SV=1	B3KM97_HUMAN (+1)		36 kDa	0	0	0	0	0	0	1		0	2	0	0	0.5	0.5	0.292352	0.751018		0	0	0	0	0.54147	4	1	2.5	5	0.166967	0.364354	#DIV/0!	0.0253874	0.225193	0	0	0	0	0.54147	0	0	0	0	0.54147
275.1	Pyrroline-5-carboxylate reductase 2 OS=Homo sapiens GN=PYCR2 PE=1 SV=1	A0A087WTV6_HUMAN		26 kDa	0	1	0	0	0	0.2	1		2	3	0	0	1.25	1.25	0.175499	0.568802		0	0	0	0	0.328805	2	6	4	3.2	0.173548	0.301018	20	0.0187657	0.0879756	0	0	0	0	0.328805	2	0	1	1.6	0.854765
20.3	Midasin OS=Homo sapiens GN=MDN1 PE=1 SV=2	MDN1_HUMAN		633 kDa	0	0	0	0	0	0	1		6	12	0	0	4.5	4.5	0.117646	0.0640332		0	0	0	0	0.355232	12	11	11.5	2.55556	0.180412	0.0945375	#DIV/0!	1.21647e-07	0.000664656	0	0	0	0	0.355232	0	0	0	0	0.355232
520	Isoform 2 of Histone-binding protein RBBP4 OS=Homo sapiens GN=RBBP4	sp|Q09028-2|RBBP4_HUMAN (+3)		48 kDa	1	3	0	0	3	1.4			4	5	0	0	2.25	1.60714	0.55952	0.720136		0	0	0	0	0.317653	4	8	6	2.66667	0.181582	0.236001	4.28571	0.0313609	0.362666	0	0	0	0	0.317653	2	0	1	0.888889	0.577686
34	Cluster of Testis expressed sequence 10, isoform CRA_a OS=Homo sapiens GN=TEX10 PE=4 SV=1 (A0A024R169_HUMAN)	A0A024R169_HUMAN [4]		106 kDa	0	0	0	0	0	0	1		4	6	0	0	2.5	2.5	0.0995592	0.225193		0	0	0	0	0.328805	11	4	7.5	3	0.182892	0.142734	#DIV/0!	0.00982906	0.00923722	0	0	0	0	0.328805	1	0	0.5	0.4	0.428182
34.1	Testis expressed sequence 10, isoform CRA_a OS=Homo sapiens GN=TEX10 PE=4 SV=1	A0A024R169_HUMAN (+2)		106 kDa	0	0	0	0	0	0	1		4	6	0	0	2.5	2.5	0.0995592	0.225193		0	0	0	0	0.328805	11	4	7.5	3	0.182892	0.142734	#DIV/0!	0.00982906	0.00923722	0	0	0	0	0.328805	1	0	0.5	0.4	0.428182
40.1	Chromosome 1 open reading frame 33, isoform CRA_a OS=Homo sapiens GN=C1orf33 PE=4 SV=1	A0A024RAE1_HUMAN (+1)		28 kDa	0	0	0	0	0	0	1		7	5	1	0	3.25	3.25	0.0600905	0.141142		0	0	0	0	0.259893	6	9	7.5	2.30769	0.183084	0.22947	#DIV/0!	0.00022418	0.00923722	0	0	0	0	0.259893	1	1	1	0.615385	0.415245
373	Cluster of ATPase Ca++ transporting cardiac muscle slow twitch 2 isoform 1 (Fragment) OS=Homo sapiens GN=ATP2A2 PE=2 SV=1 (A0A0S2Z3L2_HUMAN)	A0A0S2Z3L2_HUMAN [10]		115 kDa	0	3	0	0	2	1			9	2	1	1	3.25	3.25	0.261314	0.362715		0	0	0	0	0.324667	9	7	8	2.46154	0.183902	0.186972	8	0.00196607	0.0764178	0	0	0	0	0.324667	2	0	1	0.615385	0.489605
374	ATPase Ca++ transporting cardiac muscle slow twitch 2 isoform 1 (Fragment) OS=Homo sapiens GN=ATP2A2 PE=2 SV=1	A0A0S2Z3L2_HUMAN (+1)		115 kDa	0	3	0	0	2	1			9	2	1	1	3.25	3.25	0.261314	0.362715		0	0	0	0	0.324667	9	7	8	2.46154	0.183902	0.186972	8	0.00196607	0.0764178	0	0	0	0	0.324667	2	0	1	0.615385	0.489605
71	HC56 OS=Homo sapiens PE=4 SV=1	Q9HBB9_HUMAN		119 kDa	0	0	0	0	0	0	1		1	8	0	0	2.25	2.25	0.226292	0.262752		0	0	0	0	0.480676	6	8	7	3.11111	0.183902	0.150236	#DIV/0!	4.41042e-05	0.0127918	0	0	0	0	0.480676	2	0	1	0.888889	0.694584
61	RNA-binding protein 25 OS=Homo sapiens GN=RBM25 PE=1 SV=3	sp|P49756|RBM25_HUMAN		100 kDa	0	0	0	0	0	0	1		7	7	1	2	4.25	4.25	0.0193099	0.0750729		0	0	0	0	0.151445	1	0	0.5	0.117647	0.196261	0.137434	#DIV/0!	0.117387	0.751018	0	0	0	0	0.151445	0	1	0.5	0.235294	0.196261
295	Small nuclear ribonucleoprotein Sm D1 OS=Homo sapiens GN=SNRPD1 PE=2 SV=1	Q7Z5A3_HUMAN		13 kDa	1	1	0	0	0	0.4	1		3	4	1	1	2.25	2.25	0.0360601	0.384337		0	1	0.5	0.222222	0.207765	6	3	4.5	2	0.196261	0.444311	11.25	0.00589533	0.0640332	0	0	0	0	0.116117	1	0	0.5	0.444444	0.207765
349	cDNA, FLJ94025, highly similar to Homo sapiens tripartite motif-containing 28 (TRIM28), mRNA OS=Homo sapiens PE=2 SV=1	B2R8R5_HUMAN (+1)		89 kDa	3	7	0	0	0	2			15	15	0	0	7.5	3.75	0.222849	0.0977912		0	0	0	0	0.3125	18	17	17.5	2.33333	0.198896	0.0514551	8.75	0.00113896	1.21212e-05	0	0	0	0	0.3125	2	0	1	0.266667	0.375483
64.1	Exosome component 10 OS=Homo sapiens GN=EXOSC10 PE=1 SV=2	sp|Q01780|EXOSX_HUMAN		101 kDa	0	0	0	0	0	0	1		3	6	0	0	2.25	2.25	0.117646	0.262752		0	0	0	0	0.355232	5	6	5.5	2.44444	0.209564	0.293315	#DIV/0!	4.7701e-06	0.0337546	0	0	0	0	0.355232	0	0	0	0	0.355232
565	Peptidyl-prolyl cis-trans isomerase OS=Homo sapiens PE=2 SV=1	A8K486_HUMAN (+2)		18 kDa	3	8	0	0	1	2.4			4	8	0	0	3	1.25	0.80935	0.825337		0	0	0	0	0.355232	9	6	7.5	2.5	0.209914	0.198017	3.125	0.111002	0.0374259	0	0	0	0	0.355232	1	0	0.5	0.333333	0.435595
513	Chaperonin containing TCP1, subunit 6A (Zeta 1), isoform CRA_a OS=Homo sapiens GN=CCT6A PE=3 SV=1	A0A024RDL1_HUMAN (+3)		58 kDa	4	9	0	0	2	3			13	7	0	0	5	1.66667	0.568677	0.525693		0	0	0	0	0.347703	12	12	12	2.4	0.210925	0.104157	4	0.0236156	0.00943683	0	0	0	0	0.347703	0	0	0	0	0.347703
319	Cluster of cDNA FLJ44170 fis, clone THYMU2035319, highly similar to RNA-binding region-containing protein 2 OS=Homo sapiens PE=2 SV=1 (B3KWX7_HUMAN)	B3KWX7_HUMAN [2]		57 kDa	2	4	0	0	1	1.4			9	7	3	6	6.25	4.46429	0.0100564	0.110139		0	3	1.5	0.24	0.0852556	9	9	9	1.44	0.216358	0.506986	6.42857	0.00175352	0.0158264	2	0	1	0.192	0.0562939	4	2	3	0.96	0.174763
320	cDNA FLJ44170 fis, clone THYMU2035319, highly similar to RNA-binding region-containing protein 2 OS=Homo sapiens PE=2 SV=1	B3KWX7_HUMAN		57 kDa	2	4	0	0	1	1.4			9	7	3	6	6.25	4.46429	0.0100564	0.110139		0	3	1.5	0.24	0.0852556	9	9	9	1.44	0.216358	0.506986	6.42857	0.00175352	0.0158264	2	0	1	0.192	0.0562939	4	2	3	0.96	0.174763
437	RuvB-like helicase (Fragment) OS=Homo sapiens GN=RUVBL1 PE=2 SV=1	B5BUB1_HUMAN (+1)		50 kDa	0	3	0	0	3	1.2			7	5	0	0	3	2.5	0.343337	0.466531		0	0	0	0	0.323941	6	8	7	2.33333	0.217917	0.243678	5.83333	0.00748024	0.243678	0	0	0	0	0.323941	1	0	0.5	0.333333	0.404792
55.2	cDNA FLJ38393 fis, clone FEBRA2007212 OS=Homo sapiens PE=2 SV=1	B3KTJ9_HUMAN (+2)		103 kDa	0	0	0	0	0	0	1		5	9	0	4	4.5	4.5	0.027622	0.0640332		0	0	0	0	0.179909	0	1	0.5	0.111111	0.224889	0.119037	#DIV/0!	0.117387	0.751018	0	1	0.5	0.133333	0.224889	2	0	1	0.444444	0.285208
247	Serine/threonine-protein phosphatase PP1-beta catalytic subunit OS=Homo sapiens GN=PPP1CB PE=1 SV=3	PP1B_HUMAN (+1)		37 kDa	0	0	0	0	2	0.4	1		6	7	0	0	3.25	3.25	0.141236	0.219783		0	0	0	0	0.314983	9	6	7.5	2.30769	0.226514	0.22947	18.75	0.00102063	0.0977912	0	0	0	0	0.314983	0	0	0	0	0.314983
40.3	cDNA FLJ75008, highly similar to Homo sapiens proline-, glutamic acid-, leucine-rich protein 1 (PELP1), mRNA OS=Homo sapiens PE=2 SV=1	A8K548_HUMAN (+1)		120 kDa	0	0	0	0	0	0	1		7	9	0	0	4	4	0.0932713	0.0879756		0	0	0	0	0.319003	9	9	9	2.25	0.228269	0.19242	#DIV/0!	#DIV/0!	0.00346046	0	0	0	0	0.319003	0	0	0	0	0.319003
65.1	Condensin complex subunit 1 OS=Homo sapiens PE=2 SV=1	B3KMS0_HUMAN		157 kDa	0	0	0	0	0	0	1		3	6	0	0	2.25	2.25	0.117646	0.262752		0	0	0	0	0.355232	7	4	5.5	2.44444	0.237508	0.293315	#DIV/0!	0.000960523	0.0337546	0	0	0	0	0.355232	0	0	0	0	0.355232
228	Kinesin-like protein OS=Homo sapiens GN=KIFC1 PE=3 SV=1	A0A024RCS7_HUMAN (+1)		74 kDa	0	0	0	0	1	0.2	1		5	2	0	0	1.75	1.75	0.187859	0.429237		0	0	0	0	0.379308	3	6	4.5	2.57143	0.240356	0.333711	22.5	0.00413328	0.192487	0	0	0	0	0.379308	0	0	0	0	0.379308
216	DNA (cytosine-5)-methyltransferase OS=Homo sapiens GN=DNMT1 PE=3 SV=1	A0A024R7E3_HUMAN (+2)		190 kDa	0	0	0	0	3	0.6	1		9	14	0	0	5.75	5.75	0.143389	0.0645428		0	0	0	0	0.331646	17	10	13.5	2.34783	0.240911	0.0889805	22.5	0.001685	0.0118739	0	0	0	0	0.331646	2	0	1	0.347826	0.416396
503	D-3-phosphoglycerate dehydrogenase OS=Homo sapiens GN=PHGDH PE=1 SV=4	SERA_HUMAN		57 kDa	3	8	0	0	1	2.4			8	8	1	1	4.5	1.875	0.421693	0.479408		0	0	0	0	0.211816	13	6	9.5	2.11111	0.249271	0.207472	3.95833	0.0721775	0.0118249	0	0	0	0	0.211816	1	1	1	0.444444	0.3125
273	MKI67 FHA domain-interacting nucleolar phosphoprotein OS=Homo sapiens GN=NIFK PE=1 SV=1	MK67I_HUMAN		34 kDa	0	1	0	0	1	0.4	1		5	5	0	0	2.5	2.5	0.149669	0.334915		0	0	0	0	0.3125	7	4	5.5	2.2	0.271145	0.339052	13.75	0.00230325	0.113241	0	0	0	0	0.3125	4	0	2	1.6	0.8505
76	Periodic tryptophan protein 2 homolog OS=Homo sapiens GN=PWP2 PE=2 SV=2	PWP2_HUMAN		102 kDa	0	0	0	0	0	0	1		5	5	0	0	2.5	2.5	0.0892243	0.225193		0	0	0	0	0.3125	7	4	5.5	2.2	0.271145	0.339052	#DIV/0!	0.000960523	0.0337546	0	0	0	0	0.3125	1	0	0.5	0.4	0.412119
13.5	Isoform 3 of DNA ligase 3 OS=Homo sapiens GN=LIG3	sp|P49916-3|DNLI3_HUMAN (+1)		103 kDa	0	0	0	0	0	0	1		11	16	1	1	7.25	7.25	0.0636185	0.0108715		0	0	0	0	0.266927	13	16	14.5	2	0.27228	0.133711	#DIV/0!	9.03592e-06	9.03191e-05	2	0	1	0.165517	0.331312	9	1	5	1.37931	0.732392
94.2	Isoform 3 of YLP motif-containing protein 1 OS=Homo sapiens GN=YLPM1	sp|P49750-3|YLPM1_HUMAN (+2)		209 kDa	0	0	0	0	0	0	1		6	7	3	0	4	4	0.0236405	0.0879756		0	0	0	0	0.166967	1	1	1	0.25	0.274577	0.24911	#DIV/0!	#DIV/0!	0.559946	0	0	0	0	0.166967	0	0	0	0	0.166967
178.1	ATP-dependent 6-phosphofructokinase, platelet type OS=Homo sapiens GN=PFKP PE=1 SV=2	sp|Q01813|PFKAP_HUMAN		86 kDa	0	0	0	0	2	0.4	1		11	10	0	1	5.5	5.5	0.0894237	0.0588024		0	0	0	0	0.274914	11	11	11	2	0.274914	0.197588	27.5	1.82639e-05	0.016188	0	0	0	0	0.274914	2	0	1	0.363636	0.363727
83	Helicase with zinc finger domain 2 OS=Homo sapiens GN=HELZ2 PE=1 SV=6	sp|Q9BYK8|HELZ2_HUMAN		295 kDa	0	0	0	0	0	0	1		0	1	0	0	0.25	0.25	0.292352	0.867497		0	0	0	0	0.54147	0	3	1.5	6	0.276208	0.514578	#DIV/0!	0.117387	0.415101	0	0	0	0	0.54147	0	0	0	0	0.54147
420	Cell division cycle 2, G1 to S and G2 to M, isoform CRA_a OS=Homo sapiens GN=CDC2 PE=1 SV=1	A0A024QZP7_HUMAN		34 kDa	1	6	0	0	2	1.8			8	10	0	1	4.75	2.63889	0.281754	0.30804		0	1	0.5	0.105263	0.321102	11	8	9.5	2	0.285341	0.235232	5.27778	0.0126048	0.035668	1	0	0.5	0.126316	0.321102	0	0	0	0	0.273327
211	Putative uncharacterized protein DKFZp686L1159 OS=Homo sapiens GN=G3BP PE=2 SV=1	Q5U0Q1_HUMAN (+2)		52 kDa	1	1	0	0	0	0.4	1		6	7	3	0	4	4	0.0385538	0.14274		0	0	0	0	0.166967	6	8	7	1.75	0.287864	0.403259	17.5	0.000182842	0.0127918	0	0	0	0	0.166967	4	0	2	1	0.495354
489	RBBP7 protein (Fragment) OS=Homo sapiens GN=RBBP7 PE=2 SV=1	Q6FHQ0_HUMAN (+1)		48 kDa	1	5	0	0	4	2			7	8	1	0	4	2	0.383505	0.477162		0	0	0	0	0.261472	6	10	8	2	0.291878	0.281686	4	0.0327199	0.281686	0	0	0	0	0.261472	2	0	1	0.5	0.391076
87.2	Isoform F of Constitutive coactivator of PPAR-gamma-like protein 1 OS=Homo sapiens GN=FAM120A	sp|Q9NZB2-6|F120A_HUMAN (+1)		125 kDa	0	0	0	0	0	0	1		3	11	0	3	4.25	4.25	0.0793354	0.0750729		0	1	0.5	0.117647	0.350506	0	0	0	0	0.295889	0.0750729	#DIV/0!	#DIV/0!	1	0	0	0	0	0.295889	0	0	0	0	0.295889
24.1	Nuclear pore complex protein Nup205 OS=Homo sapiens GN=NUP205 PE=1 SV=3	NU205_HUMAN		228 kDa	0	0	0	0	0	0	1		6	11	0	0	4.25	4.25	0.111438	0.0750729		0	0	0	0	0.346431	9	9	9	2.11765	0.299293	0.219994	#DIV/0!	#DIV/0!	0.00346046	0	0	0	0	0.346431	0	0	0	0	0.346431
34.2	Ribosomal protein L7-like 1, isoform CRA_b OS=Homo sapiens GN=RPL7L1 PE=4 SV=1	A0A024RD36_HUMAN (+1)		30 kDa	0	0	0	0	0	0	1		4	5	0	0	2.25	2.25	0.0924228	0.262752		0	0	0	0	0.317653	7	3	5	2.22222	0.301808	0.362256	#DIV/0!	0.00522137	0.0465264	0	1	0.5	0.266667	0.43014	2	1	1.5	1.33333	0.726191
294	cDNA, FLJ96923, highly similar to Homo sapiens ribophorin II (RPN2), mRNA OS=Homo sapiens PE=2 SV=1	B2RE46_HUMAN (+1)		69 kDa	0	1	0	0	1	0.4	1		5	3	1	0	2.25	2.25	0.110433	0.384337		1	0	0.5	0.222222	0.359174	6	3	4.5	2	0.301853	0.444311	11.25	0.00589533	0.192487	1	0	0.5	0.266667	0.359174	1	1	1	0.888889	0.494072
175	3-ketoacyl-CoA thiolase, mitochondrial OS=Homo sapiens GN=ACAA2 PE=1 SV=1	A0A0B4J2A4_HUMAN (+3)		42 kDa	0	1	0	0	0	0.2	1		6	6	0	0	3	3	0.111496	0.207239		0	0	0	0	0.3125	0	0	0	0	0.3125	0.165038	0	0.576132	1	0	0	0	0	0.3125	0	0	0	0	0.3125
178.2	Cluster of Isoform 2 of Aminoacyl tRNA synthase complex-interacting multifunctional protein 1 OS=Homo sapiens GN=AIMP1 (sp|Q12904-2|AIMP1_HUMAN)	sp|Q12904-2|AIMP1_HUMAN [3]		37 kDa	0	1	0	0	0	0.2	1		6	5	0	0	2.75	2.75	0.116486	0.240278		0	0	0	0	0.315962	0	0	0	0	0.315962	0.192852	0	0.576132	1	0	0	0	0	0.315962	0	0	0	0	0.315962
179	Isoform 2 of Aminoacyl tRNA synthase complex-interacting multifunctional protein 1 OS=Homo sapiens GN=AIMP1	sp|Q12904-2|AIMP1_HUMAN (+1)		37 kDa	0	1	0	0	0	0.2	1		6	5	0	0	2.75	2.75	0.116486	0.240278		0	0	0	0	0.315962	0	0	0	0	0.315962	0.192852	0	0.576132	1	0	0	0	0	0.315962	0	0	0	0	0.315962
103	Mitochondrial ribosomal protein S2, isoform CRA_a OS=Homo sapiens GN=MRPS2 PE=3 SV=1	A0A024R8D4_HUMAN (+1)		36 kDa	0	0	0	0	0	0	1		6	5	0	0	2.75	2.75	0.0913662	0.192852		0	0	0	0	0.315962	0	0	0	0	0.315962	0.192852	#DIV/0!	#DIV/0!	1	0	0	0	0	0.315962	0	0	0	0	0.315962
203.2	Cytochrome b-c1 complex subunit 1, mitochondrial OS=Homo sapiens GN=UQCRC1 PE=1 SV=3	QCR1_HUMAN		53 kDa	0	1	0	0	0	0.2	1		4	5	0	0	2.25	2.25	0.125099	0.321954		0	0	0	0	0.317653	0	0	0	0	0.317653	0.262752	0	0.576132	1	0	0	0	0	0.317653	0	0	0	0	0.317653
434	Cluster of Cytochrome b-c1 complex subunit 2, mitochondrial OS=Homo sapiens GN=UQCRC2 PE=1 SV=3 (QCR2_HUMAN)	QCR2_HUMAN [2]		48 kDa	2	4	0	0	2	1.6			7	9	0	0	4	2.5	0.317057	0.379901		0	0	0	0	0.319003	0	0	0	0	0.319003	0.0879756	0	0.257444	0.306315	0	0	0	0	0.319003	1	1	1	0.5	0.441823
435	Cytochrome b-c1 complex subunit 2, mitochondrial OS=Homo sapiens GN=UQCRC2 PE=1 SV=3	QCR2_HUMAN		48 kDa	2	4	0	0	2	1.6			7	9	0	0	4	2.5	0.317057	0.379901		0	0	0	0	0.319003	0	0	0	0	0.319003	0.0879756	0	0.257444	0.306315	0	0	0	0	0.319003	1	1	1	0.5	0.441823
522	L-lactate dehydrogenase B chain OS=Homo sapiens GN=LDHB PE=1 SV=2	LDHB_HUMAN (+1)		37 kDa	5	10	0	0	0	3			8	11	0	0	4.75	1.58333	0.617695	0.574136		0	0	0	0	0.322793	0	0	0	0	0.322793	0.0545934	0	0.411106	1	0	0	0	0	0.322793	0	0	0	0	0.322793
101	28S ribosomal protein S22, mitochondrial OS=Homo sapiens GN=MRPS22 PE=1 SV=1	G5E9V5_HUMAN (+2)		41 kDa	0	0	0	0	0	0	1		7	5	0	0	3	3	0.0964106	0.165038		0	0	0	0	0.323941	0	0	0	0	0.323941	0.165038	#DIV/0!	#DIV/0!	1	0	0	0	0	0.323941	0	0	0	0	0.323941
105	DNA dC->dU-editing enzyme APOBEC-3B OS=Homo sapiens GN=APOBEC3B PE=1 SV=1	B0QYD3_HUMAN (+2)		57 kDa	0	0	0	0	0	0	1		5	7	0	0	3	3	0.0964106	0.165038		0	0	0	0	0.323941	0	0	0	0	0.323941	0.165038	#DIV/0!	#DIV/0!	1	0	0	0	0	0.323941	0	0	0	0	0.323941
361	Ribosomal protein L30, isoform CRA_b OS=Homo sapiens GN=RPL30 PE=3 SV=1	A0A024R9D3_HUMAN (+1)		13 kDa	1	4	0	0	6	2.2			12	11	2	7	8	3.63636	0.0474212	0.090135		0	2	1	0.125	0.113404	16	9	12.5	1.5625	0.32641	0.341152	5.68182	0.013015	0.147591	5	9	7	1.05	0.796202	17	9	13	3.25	0.299502
99	Tubulin tyrosine ligase-like family, member 12, isoform CRA_a OS=Homo sapiens GN=TTLL12 PE=4 SV=1	A0A024R4U3_HUMAN (+1)		74 kDa	0	0	0	0	0	0	1		4	6	0	0	2.5	2.5	0.0995592	0.225193		0	0	0	0	0.328805	0	0	0	0	0.328805	0.225193	#DIV/0!	#DIV/0!	1	0	0	0	0	0.328805	0	0	0	0	0.328805
112	28S ribosomal protein S5, mitochondrial OS=Homo sapiens GN=MRPS5 PE=1 SV=2	sp|P82675|RT05_HUMAN		48 kDa	0	0	0	0	0	0	1		3	2	0	0	1.25	1.25	0.0995592	0.482421		0	0	0	0	0.328805	0	0	0	0	0.328805	0.482421	#DIV/0!	#DIV/0!	1	0	0	0	0	0.328805	0	0	0	0	0.328805
584	Cluster of Histone H3 OS=Homo sapiens GN=HIST2H3PS2 PE=1 SV=1 (Q5TEC6_HUMAN)	Q5TEC6_HUMAN [6]		15 kDa	3	4	82	2	79	34			5	6	106	26	35.75	1.05147	0.955233	0.836315		37	55	46	1.28671	0.791598	102	55	78.5	2.1958	0.330688	6.02115e-05	2.30882	0.24904	0.96842	166	137	151.5	5.08531	0.0350941	159	136	147.5	8.25175	0.0377556
30	Cluster of Spectrin beta chain, non-erythrocytic 1 OS=Homo sapiens GN=SPTBN1 PE=1 SV=1 (A0A087WUZ3_HUMAN)	A0A087WUZ3_HUMAN [5]		275 kDa	0	0	0	0	0	0	1		7	11	0	0	4.5	4.5	0.101969	0.0640332		0	0	0	0	0.332471	0	0	0	0	0.332471	0.0640332	#DIV/0!	#DIV/0!	1	0	0	0	0	0.332471	0	0	0	0	0.332471
291.2	40S ribosomal protein S24 OS=Homo sapiens GN=RPS24 PE=1 SV=1	A0A087WUS0_HUMAN (+4)		15 kDa	0	2	0	0	2	0.8	1		8	7	1	2	4.5	4.5	0.0585789	0.160954		0	0	0	0	0.162729	11	5	8	1.77778	0.337017	0.355641	10	0.0100216	0.0764178	2	5	3.5	0.933333	0.738097	7	1	4	1.77778	0.883811
153.2	Cluster of Heterogeneous nuclear ribonucleoprotein L-like isoform 2 (Fragment) OS=Homo sapiens GN=HNRPLL PE=2 SV=1 (A0A0S2Z5U3_HUMAN)	A0A0S2Z5U3_HUMAN [9]		64 kDa	0	1	0	0	0	0.2	1		6	5	2	3	4	4	0.0026033	0.113661		0	1	0.5	0.125	0.0671647	0	4	2	0.5	0.337502	0.477162	10	0.165797	0.306315	0	1	0.5	0.15	0.0671647	3	1	2	1	0.253288
31	Spectrin beta chain, non-erythrocytic 1 OS=Homo sapiens GN=SPTBN1 PE=1 SV=1	A0A087WUZ3_HUMAN (+2)		275 kDa	0	0	0	0	0	0	1		6	10	0	0	4	4	0.105328	0.0879756		0	0	0	0	0.337502	0	0	0	0	0.337502	0.0879756	#DIV/0!	#DIV/0!	1	0	0	0	0	0.337502	0	0	0	0	0.337502
75	Cluster of Periodic tryptophan protein 2 homolog OS=Homo sapiens GN=PWP2 PE=2 SV=2 (PWP2_HUMAN)	PWP2_HUMAN [2]		102 kDa	0	0	0	0	0	0	1		5	6	0	0	2.75	2.75	0.0913662	0.192852		0	0	0	0	0.315962	7	4	5.5	2	0.345019	0.387453	#DIV/0!	0.000960523	0.0337546	0	0	0	0	0.315962	1	0	0.5	0.363636	0.405237
392	Cluster of Cell division cycle 2, G1 to S and G2 to M, isoform CRA_a OS=Homo sapiens GN=CDC2 PE=1 SV=1 (A0A024QZP7_HUMAN)	A0A024QZP7_HUMAN [35]		34 kDa	1	6	0	0	2	1.8			9	12	0	1	5.5	3.05556	0.241039	0.218596		0	1	0.5	0.0909091	0.323829	13	8	10.5	1.90909	0.346794	0.235501	5.83333	0.0125364	0.021123	1	0	0.5	0.109091	0.323829	0	0	0	0	0.282893
526	Cluster of L-lactate dehydrogenase B chain OS=Homo sapiens GN=LDHB PE=1 SV=2 (LDHB_HUMAN)	LDHB_HUMAN [5]		37 kDa	8	13	0	0	0	4.2			9	17	0	0	6.5	1.54762	0.640586	0.517515		0	0	0	0	0.349392	0	0	0	0	0.349392	0.0176967	0	0.393729	1	0	0	0	0	0.349392	0	0	0	0	0.349392
310	ATP-dependent 6-phosphofructokinase, liver type OS=Homo sapiens GN=PFKL PE=1 SV=6	sp|P17858|PFKAL_HUMAN		85 kDa	0	1	0	0	2	0.6	1		4	8	0	0	3	3	0.210701	0.302616		0	0	0	0	0.355232	6	6	6	2	0.355232	0.362666	10	0.000473776	0.199551	0	0	0	0	0.355232	2	0	1	0.666667	0.533251
85	Nuclear cap binding protein subunit 1, 80kDa, isoform CRA_a OS=Homo sapiens GN=NCBP1 PE=4 SV=1	A0A024R179_HUMAN (+1)		92 kDa	0	0	0	0	0	0	1		3	4	0	3	2.5	2.5	0.0133629	0.225193		0	0	0	0	0.126614	5	3	4	1.6	0.355232	0.605962	#DIV/0!	0.000642291	0.0879756	0	0	0	0	0.126614	0	0	0	0	0.126614
111	Eukaryotic translation initiation factor 3 subunit L OS=Homo sapiens GN=EIF3L PE=1 SV=1	B0QY89_HUMAN (+4)		71 kDa	0	0	0	0	0	0	1		3	6	0	0	2.25	2.25	0.117646	0.262752		0	0	0	0	0.355232	0	0	0	0	0.355232	0.262752	#DIV/0!	#DIV/0!	1	0	0	0	0	0.355232	0	0	0	0	0.355232
167.1	Sphingosine-1-phosphate lyase 1 OS=Homo sapiens GN=SGPL1 PE=1 SV=3	SGPL1_HUMAN		64 kDa	0	1	0	0	0	0.2	1		7	5	0	2	3.5	3.5	0.0485789	0.153731		0	0	0	0	0.207765	5	7	6	1.71429	0.358328	0.459201	30	0.000246394	0.0244555	1	1	1	0.342857	0.344046	1	1	1	0.571429	0.344046
149.1	Ribosome biogenesis protein BRX1 homolog OS=Homo sapiens GN=BRIX1 PE=1 SV=2	BRX1_HUMAN		41 kDa	0	0	0	0	1	0.2	1		6	7	4	2	4.75	4.75	0.00263355	0.0718779		0	3	1.5	0.315789	0.162312	7	6	6.5	1.36842	0.359174	0.630186	32.5	2.5744e-05	0.0655378	3	3	3	0.757895	0.352028	4	3	3.5	1.47368	0.500803
65.2	Isoform 2 of 5'-nucleotidase domain-containing protein 2 OS=Homo sapiens GN=NT5DC2	sp|Q9H857-2|NT5D2_HUMAN (+1)		64 kDa	0	0	0	0	0	0	1		7	4	0	0	2.75	2.75	0.108358	0.192852		0	0	0	0	0.341965	9	3	6	2.18182	0.359797	0.31777	#DIV/0!	0.0128946	0.0244555	0	0	0	0	0.341965	0	0	0	0	0.341965
580	Histone H3.2 OS=Homo sapiens GN=HIST2H3A PE=1 SV=3	H32_HUMAN		15 kDa	3	4	78	0	75	32			5	5	102	25	34.25	1.07031	0.940142	0.785332		37	53	45	1.31387	0.773751	92	51	71.5	2.08759	0.368821	0.000287945	2.23438	0.275923	0.773939	161	133	147	5.15036	0.0340996	156	132	144	8.40876	0.0361398
389	Uncharacterized protein (Fragment) OS=Homo sapiens PE=4 SV=2	H3BN98_HUMAN		27 kDa	3	4	0	0	4	2.2			6	4	7	10	6.75	3.06818	0.0196683	0.162674		0	3	1.5	0.222222	0.0657428	7	11	9	1.33333	0.371904	0.592808	4.09091	0.0147578	0.19242	5	9	7	1.24444	0.916495	11	11	11	3.25926	0.0860439
38	THO complex subunit 2 OS=Homo sapiens GN=THOC2 PE=1 SV=2	THOC2_HUMAN		183 kDa	0	0	0	0	0	0	1		5	9	0	1	3.75	3.75	0.0765203	0.103045		0	0	0	0	0.290953	11	4	7.5	2	0.374615	0.299602	#DIV/0!	0.00982906	0.00923722	0	0	0	0	0.290953	0	0	0	0	0.290953
82.1	cDNA FLJ55441, highly similar to Nuclear pore complex protein Nup133 OS=Homo sapiens PE=2 SV=1	B4E206_HUMAN (+1)		127 kDa	0	0	0	0	0	0	1		9	7	0	0	4	4	0.0932713	0.0879756		0	0	0	0	0.319003	1	0	0.5	0.125	0.3777	0.158523	#DIV/0!	0.117387	0.751018	0	0	0	0	0.319003	0	0	0	0	0.319003
580.1	Histone H3.1 OS=Homo sapiens GN=HIST1H3A PE=1 SV=2	H31_HUMAN		15 kDa	3	4	78	0	75	32			5	5	102	25	34.25	1.07031	0.940142	0.785332		37	53	45	1.31387	0.773751	90	51	70.5	2.05839	0.378114	0.000394527	2.20312	0.28453	0.710971	161	133	147	5.15036	0.0340996	156	132	144	8.40876	0.0361398
25.1	Probable rRNA-processing protein EBP2 OS=Homo sapiens GN=EBNA1BP2 PE=1 SV=2	EBP2_HUMAN (+2)		35 kDa	0	0	0	0	0	0	1		8	5	0	0	3.25	3.25	0.102962	0.141142		0	1	0.5	0.153846	0.407821	9	4	6.5	2	0.384735	0.339912	#DIV/0!	0.0044222	0.0176967	3	2	2.5	0.923077	0.813477	4	2	3	1.84615	0.938071
83.1	Valyl-tRNA synthetase, isoform CRA_a OS=Homo sapiens GN=VARS PE=3 SV=1	A0A024RCN6_HUMAN (+1)		140 kDa	0	0	0	0	0	0	1		5	4	1	1	2.75	2.75	0.0189127	0.192852		0	0	0	0	0.14993	3	6	4.5	1.63636	0.38562	0.563848	#DIV/0!	0.00237536	0.0640332	1	1	1	0.436364	0.320959	0	0	0	0	0.14993
74.1	Spectrin, alpha, non-erythrocytic 1 (Alpha-fodrin), isoform CRA_g OS=Homo sapiens GN=SPTAN1 PE=4 SV=1	A0A024R889_HUMAN (+5)		282 kDa	0	0	0	0	0	0	1		3	8	0	0	2.75	2.75	0.141109	0.192852		0	0	0	0	0.38639	0	0	0	0	0.38639	0.192852	#DIV/0!	#DIV/0!	1	0	0	0	0	0.38639	1	0	0.5	0.363636	0.473666
581	Histone H3 OS=Homo sapiens GN=H3F3A PE=2 SV=1	B2R4P9_HUMAN (+2)		15 kDa	3	4	78	0	75	32			5	5	102	25	34.25	1.07031	0.940142	0.785332		37	53	45	1.31387	0.773751	88	51	69.5	2.0292	0.387825	0.000538357	2.17188	0.293578	0.649498	161	133	147	5.15036	0.0340996	156	132	144	8.40876	0.0361398
55	Elongator complex protein 1 OS=Homo sapiens PE=2 SV=1	B4E3I9_HUMAN (+4)		138 kDa	0	0	0	0	0	0	1		9	6	0	0	3.75	3.75	0.0995592	0.103045		0	0	0	0	0.328805	1	0	0.5	0.133333	0.391855	0.182661	#DIV/0!	0.117387	0.751018	0	0	0	0	0.328805	0	0	0	0	0.328805
569	T-complex protein 1 subunit alpha OS=Homo sapiens GN=TCP1 PE=1 SV=1	TCPA_HUMAN		60 kDa	9	16	0	0	1	5.2			16	8	0	0	6	1.15385	0.875794	0.825668		0	0	0	0	0.355232	12	11	11.5	1.91667	0.393178	0.209839	2.21154	0.290756	0.00361695	0	0	0	0	0.355232	1	0	0.5	0.166667	0.393178
32.1	Glutamine--tRNA ligase (Fragment) OS=Homo sapiens GN=QARS PE=1 SV=1	A0A1B0GVU9_HUMAN		84 kDa	0	0	0	0	0	0	1		7	7	1	0	3.75	3.75	0.0581536	0.103045		0	0	0	0	0.255934	0	2	1	0.266667	0.396191	0.282791	#DIV/0!	0.117387	0.559946	0	0	0	0	0.255934	0	0	0	0	0.255934
470	Isoform 2 of Trifunctional enzyme subunit beta, mitochondrial OS=Homo sapiens GN=HADHB	sp|P55084-2|ECHB_HUMAN (+1)		49 kDa	1	3	0	0	0	0.8	1		4	2	0	1	1.75	1.75	0.37367	0.654867		0	0	0	0	0.243625	0	1	0.5	0.285714	0.396287	0.541298	0.625	0.778587	0.751018	0	2	1	0.685714	0.625262	0	0	0	0	0.243625
114.1	Mitochondrial ribosomal protein S7, isoform CRA_a OS=Homo sapiens GN=MRPS7 PE=4 SV=1	A0A024R8L0_HUMAN (+2)		28 kDa	0	0	0	0	0	0	1		1	3	0	0	1	1	0.1514	0.559946		0	0	0	0	0.399162	0	0	0	0	0.399162	0.559946	#DIV/0!	#DIV/0!	1	0	0	0	0	0.399162	0	0	0	0	0.399162
475	Small nuclear ribonucleoprotein-associated protein OS=Homo sapiens GN=SNRPB PE=2 SV=1	B4DVS0_HUMAN (+6)		24 kDa	4	4	0	0	1	1.8			7	6	1	1	3.75	2.08333	0.301531	0.4754		0	0	0	0	0.193378	6	6	6	1.6	0.401788	0.510265	3.33333	0.0408594	0.0863071	1	1	1	0.32	0.315962	3	0	1.5	0.8	0.430877
501	Ribosomal protein L38, isoform CRA_a OS=Homo sapiens GN=RPL38 PE=3 SV=1	A0A024R8P8_HUMAN (+1)		8 kDa	8	6	0	0	0	2.8			7	8	1	5	5.25	1.875	0.341185	0.437312		0	1	0.5	0.0952381	0.112431	11	5	8	1.52381	0.405548	0.480105	2.85714	0.178222	0.00666432	3	6	4.5	1.02857	0.778855	3	5	4	1.52381	0.630147
109	cDNA, FLJ93224 OS=Homo sapiens PE=2 SV=1	B2R713_HUMAN (+1)		82 kDa	0	0	0	0	0	0	1		5	5	0	0	2.5	2.5	0.0892243	0.225193		0	0	0	0	0.3125	1	0	0.5	0.2	0.412119	0.364354	#DIV/0!	0.117387	0.751018	0	0	0	0	0.3125	1	0	0.5	0.4	0.412119
325	CTP synthase 1 OS=Homo sapiens GN=CTPS1 PE=1 SV=2	sp|P17812|PYRG1_HUMAN		67 kDa	0	4	0	0	0	0.8	1		5	9	0	0	3.5	3.5	0.243123	0.274231		0	0	0	0	0.344647	1	0	0.5	0.142857	0.412584	0.210244	0.625	0.83468	0.751018	0	0	0	0	0.344647	0	0	0	0	0.344647
317	Arginine--tRNA ligase, cytoplasmic OS=Homo sapiens GN=RARS PE=1 SV=2	sp|P54136|SYRC_HUMAN		75 kDa	2	7	0	0	0	1.8			16	15	2	0	8.25	4.58333	0.151354	0.0564139		0	0	0	0	0.261523	2	3	2.5	0.30303	0.414611	0.101038	1.38889	0.771704	0.225193	0	0	0	0	0.261523	2	0	1	0.242424	0.316973
362	Testicular tissue protein Li 130 OS=Homo sapiens PE=2 SV=1	A0A140VJQ4_HUMAN (+1)		49 kDa	5	11	0	0	0	3.2			22	21	1	2	11.5	3.59375	0.184978	0.0377913		0	0	0	0	0.255416	6	1	3.5	0.304348	0.414975	0.0477813	1.09375	0.941305	0.120633	0	1	0.5	0.0521739	0.273645	2	3	2.5	0.434783	0.358189
82	cDNA FLJ14222 fis, clone NT2RP3003992, highly similar to Nucleolar complex protein 2 homolog OS=Homo sapiens PE=2 SV=1	B3KNC3_HUMAN (+1)		85 kDa	0	0	0	0	0	0	1		5	7	0	1	3.25	3.25	0.0600905	0.141142		0	0	0	0	0.259893	1	1	1	0.307692	0.415245	0.362715	#DIV/0!	#DIV/0!	0.559946	0	0	0	0	0.259893	0	0	0	0	0.259893
145	Cluster of cDNA FLJ75085, highly similar to Homo sapiens glutaminyl-tRNA synthetase (QARS), mRNA OS=Homo sapiens PE=2 SV=1 (A8K3A8_HUMAN)	A8K3A8_HUMAN [4]		88 kDa	0	1	0	0	0	0.2	1		10	10	1	0	5.25	5.25	0.0759015	0.0527966		0	0	0	0	0.27206	1	2	1.5	0.285714	0.415895	0.197555	7.5	0.0285138	0.415101	0	0	0	0	0.27206	0	0	0	0	0.27206
79.1	Pumilio homolog 3 OS=Homo sapiens GN=PUM3 PE=1 SV=3	PUM3_HUMAN		74 kDa	0	0	0	0	0	0	1		5	4	0	0	2.25	2.25	0.0924228	0.262752		0	0	0	0	0.317653	7	2	4.5	2	0.418473	0.444311	#DIV/0!	0.019216	0.0640332	0	0	0	0	0.317653	0	0	0	0	0.317653
332	S-adenosylmethionine synthase OS=Homo sapiens PE=2 SV=1	A0A140VJP5_HUMAN (+1)		44 kDa	2	1	0	0	0	0.6	1		4	6	0	0	2.5	2.5	0.214916	0.394443		0	0	0	0	0.328805	0	1	0.5	0.2	0.428182	0.364354	0.833333	0.894918	0.751018	0	0	0	0	0.328805	0	0	0	0	0.328805
556	T-complex protein 1 subunit gamma OS=Homo sapiens PE=2 SV=1	Q2TU64_HUMAN		61 kDa	5	12	0	0	3	4			13	5	1	1	5	1.25	0.78524	0.762866		1	1	1	0.2	0.399162	6	12	9	1.8	0.435743	0.314739	2.25	0.269746	0.103123	1	1	1	0.24	0.399162	3	1	2	0.8	0.522582
545	Cluster of T-complex protein 1 subunit gamma (Fragment) OS=Homo sapiens PE=2 SV=1 (Q59H77_HUMAN)	Q59H77_HUMAN [4]		64 kDa	5	13	0	0	3	4.2			16	5	1	1	5.75	1.36905	0.71866	0.653422		1	1	1	0.173913	0.422119	8	13	10.5	1.82609	0.438991	0.263428	2.5	0.195825	0.0516874	1	1	1	0.208696	0.422119	3	1	2	0.695652	0.5221
357.1	60S ribosomal protein L18a OS=Homo sapiens PE=2 SV=1	B2R4C0_HUMAN		21 kDa	2	4	0	0	5	2.2			15	13	1	4	8.25	3.75	0.100812	0.0798367		3	1	2	0.242424	0.290625	17	9	13	1.57576	0.448442	0.322867	5.90909	0.0106117	0.0696472	2	5	3.5	0.509091	0.411248	10	3	6.5	1.57576	0.767587
443	Cluster of RBBP7 protein (Fragment) OS=Homo sapiens GN=RBBP7 PE=2 SV=1 (Q6FHQ0_HUMAN)	Q6FHQ0_HUMAN [6]		48 kDa	1	5	0	0	4	2			8	10	1	0	4.75	2.375	0.306627	0.348446		0	0	0	0	0.273327	6	10	8	1.68421	0.455686	0.395485	4	0.0327199	0.281686	0	0	0	0	0.273327	2	0	1	0.421053	0.378852
341	FARSB protein (Fragment) OS=Homo sapiens GN=FARSB PE=2 SV=2	Q9BR63_HUMAN (+1)		66 kDa	2	5	0	0	0	1.4			8	9	1	4	5.5	3.92857	0.0756207	0.161301		0	0	0	0	0.118303	6	10	8	1.45455	0.455837	0.524522	5.71429	0.0196278	0.00666432	0	0	0	0	0.118303	0	0	0	0	0.118303
196	Nucleolar protein 58 OS=Homo sapiens GN=NOP58 PE=1 SV=1	NOP58_HUMAN		60 kDa	0	3	0	0	2	1			20	21	2	3	11.5	11.5	0.0575289	0.00361695		1	2	1.5	0.130435	0.269725	20	16	18	1.56522	0.456944	0.245111	18	9.2528e-05	0.000316022	4	1	2.5	0.26087	0.316054	13	3	8	1.3913	0.697817
259	cDNA FLJ78686, highly similar to Homo sapiens nucleoporin 93kDa (NUP93), mRNA OS=Homo sapiens PE=2 SV=1	A8K897_HUMAN (+1)		93 kDa	3	2	0	0	0	1			11	15	1	2	7.25	7.25	0.0829918	0.0431011		2	0	1	0.137931	0.293559	13	10	11.5	1.58621	0.461129	0.349115	11.5	0.000511435	0.000664656	0	0	0	0	0.230999	2	0	1	0.275862	0.293559
57	cDNA, FLJ93619, highly similar to Homo sapiens PRP4 pre-mRNA processing factor 4 homolog (yeast) (PRPF4), mRNA OS=Homo sapiens PE=2 SV=1	B2R7V4_HUMAN (+5)		58 kDa	0	0	0	0	0	0	1		7	7	0	0	3.5	3.5	0.0892243	0.120633		0	0	0	0	0.3125	2	0	1	0.285714	0.464169	0.320533	#DIV/0!	0.117387	0.559946	0	0	0	0	0.3125	1	0	0.5	0.285714	0.380506
146	cDNA FLJ75085, highly similar to Homo sapiens glutaminyl-tRNA synthetase (QARS), mRNA OS=Homo sapiens PE=2 SV=1	A8K3A8_HUMAN (+2)		88 kDa	0	1	0	0	0	0.2	1		10	10	0	0	5	5	0.101326	0.0616199		0	0	0	0	0.3125	1	2	1.5	0.3	0.465287	0.223002	7.5	0.0285138	0.415101	0	0	0	0	0.3125	0	0	0	0	0.3125
342	Isoform 2 of Plectin OS=Homo sapiens GN=PLEC	sp|Q15149-2|PLEC_HUMAN (+7)		518 kDa	0	1	5	0	1	1.4			4	4	8	6	5.5	3.92857	0.0187118	0.161301		8	4	6	1.09091	0.804172	6	2	4	0.727273	0.471266	0.657797	2.85714	0.224885	0.24911	3	3	3	0.654545	0.156696	6	5	5.5	2	1
486.1	cDNA FLJ52549, highly similar to L-lactate dehydrogenase A chain (EC 1.1.1.27) OS=Homo sapiens PE=2 SV=1	B4DJI1_HUMAN		34 kDa	2	3	0	0	0	1			1	7	0	0	2	2	0.562023	0.653629		0	0	0	0	0.47262	0	0	0	0	0.47262	0.306315	0	0.388092	1	0	0	0	0	0.47262	0	0	0	0	0.47262
547	T-complex protein 1 subunit gamma (Fragment) OS=Homo sapiens PE=2 SV=1	Q59H77_HUMAN (+1)		64 kDa	5	13	0	0	3	4.2			16	5	1	1	5.75	1.36905	0.71866	0.653422		1	1	1	0.173913	0.422119	8	12	10	1.73913	0.479499	0.310733	2.38095	0.220734	0.0653167	1	1	1	0.208696	0.422119	3	1	2	0.695652	0.5221
104	Coatomer subunit gamma OS=Homo sapiens PE=2 SV=1	A0A140VK12_HUMAN (+1)		98 kDa	0	0	0	0	0	0	1		4	4	0	0	2	2	0.0892243	0.306315		0	0	0	0	0.3125	5	2	3.5	1.75	0.486864	0.582611	#DIV/0!	0.00695927	0.120633	0	0	0	0	0.3125	0	1	0.5	0.5	0.441823
40	Isoform 2 of E3 ubiquitin-protein ligase TRIP12 OS=Homo sapiens GN=TRIP12	sp|Q14669-2|TRIPC_HUMAN (+2)		224 kDa	0	0	0	0	0	0	1		7	7	0	0	3.5	3.5	0.0892243	0.120633		0	0	0	0	0.3125	8	4	6	1.71429	0.487063	0.459201	#DIV/0!	0.00237536	0.0244555	0	0	0	0	0.3125	2	0	1	0.571429	0.464169
350	MICOS complex subunit MIC60 OS=Homo sapiens PE=2 SV=1	B4DQY2_HUMAN		79 kDa	0	4	0	0	4	1.6			11	13	0	0	6	3.75	0.218984	0.147881		0	1	0.5	0.0833333	0.35321	10	10	10	1.66667	0.487174	0.343761	6.25	0.00369631	0.12888	0	0	0	0	0.315412	0	0	0	0	0.315412
241	Cluster of Serine/threonine-protein phosphatase PP1-alpha catalytic subunit OS=Homo sapiens GN=PPP1CA PE=1 SV=1 (sp|P62136|PP1A_HUMAN)	sp|P62136|PP1A_HUMAN [8]		38 kDa	0	0	0	0	3	0.6	1		10	10	0	0	5	5	0.137625	0.0995268		0	0	0	0	0.3125	11	6	8.5	1.7	0.48848	0.371938	14.1667	0.00507307	0.128772	0	0	0	0	0.3125	1	0	0.5	0.2	0.358456
157	H/ACA ribonucleoprotein complex subunit 4 OS=Homo sapiens GN=DKC1 PE=1 SV=3	sp|O60832|DKC1_HUMAN		58 kDa	0	1	0	0	0	0.2	1		8	6	1	0	3.75	3.75	0.0766982	0.132237		0	0	0	0	0.265136	5	7	6	1.6	0.489605	0.510265	30	0.000246394	0.0244555	1	1	1	0.32	0.396191	2	1	1.5	0.8	0.482952
44.2	U3 small nucleolar RNA-associated protein 15 homolog OS=Homo sapiens GN=UTP15 PE=1 SV=3	sp|Q8TED0|UTP15_HUMAN		58 kDa	0	0	0	0	0	0	1		8	5	0	0	3.25	3.25	0.102962	0.141142		0	0	0	0	0.333968	5	6	5.5	1.69231	0.491767	0.490956	#DIV/0!	4.7701e-06	0.0337546	0	0	0	0	0.333968	2	0	1	0.615385	0.498093
331.1	Fatty acid synthase OS=Homo sapiens GN=FASN PE=1 SV=3	FAS_HUMAN		273 kDa	8	18	0	0	2	5.6			36	56	1	1	23.5	4.19643	0.197641	0.000929126		1	0	0.5	0.0212766	0.323174	11	5	8	0.340426	0.491827	0.0063354	1.42857	0.703532	0.0764178	0	0	0	0	0.314023	1	0	0.5	0.0425532	0.323174
22	Enhancer of rudimentary homolog OS=Homo sapiens GN=ERH PE=3 SV=1	A0A024R6D4_HUMAN (+1)		12 kDa	0	0	0	0	0	0	1		5	5	2	3	3.75	3.75	0.000740884	0.103045		1	1	1	0.266667	0.0708681	7	3	5	1.33333	0.494072	0.7027	#DIV/0!	0.00522137	0.0465264	1	3	2	0.64	0.243625	4	2	3	1.6	0.589628
312.1	RNA-binding protein 39 (Fragment) OS=Homo sapiens GN=RBM39 PE=1 SV=8	H0Y4X3_HUMAN		37 kDa	2	4	0	0	0	1.2			8	6	3	6	5.75	4.79167	0.00934064	0.119431		0	3	1.5	0.26087	0.0773954	6	8	7	1.21739	0.494072	0.744676	5.83333	0.0100278	0.0127918	2	0	1	0.208696	0.0461035	4	0	2	0.695652	0.130063
461.1	Epididymis tissue sperm binding protein Li 3a OS=Homo sapiens PE=1 SV=1	E9KL35_HUMAN (+1)		35 kDa	6	9	0	0	2	3.4			11	11	3	5	7.5	2.20588	0.173996	0.249522		2	4	3	0.4	0.226614	7	3	5	0.666667	0.494072	0.510425	1.47059	0.633864	0.312663	3	3	3	0.48	0.219307	8	2	5	1.33333	0.525288
23.2	Cluster of E3 SUMO-protein ligase RanBP2 OS=Homo sapiens GN=RANBP2 PE=1 SV=2 (RBP2_HUMAN)	RBP2_HUMAN [4]		358 kDa	0	0	0	0	0	0	1		7	13	0	0	5	5	0.112323	0.0465264		0	0	0	0	0.347703	9	8	8.5	1.7	0.499009	0.371938	#DIV/0!	5.48854e-07	0.00480408	0	0	0	0	0.347703	0	0	0	0	0.347703
23.3	E3 SUMO-protein ligase RanBP2 OS=Homo sapiens GN=RANBP2 PE=1 SV=2	RBP2_HUMAN		358 kDa	0	0	0	0	0	0	1		7	12	0	0	4.75	4.75	0.107052	0.0545934		0	0	0	0	0.340049	9	7	8	1.68421	0.504013	0.395485	#DIV/0!	2.29406e-05	0.00666432	0	0	0	0	0.340049	0	0	0	0	0.340049
28	Putative RNA-binding protein 15 OS=Homo sapiens GN=RBM15 PE=1 SV=1	A0A087WWP4_HUMAN (+3)		102 kDa	0	0	0	0	0	0	1		5	7	2	2	4	4	0.00747091	0.0879756		1	2	1.5	0.375	0.250617	1	4	2.5	0.625	0.505681	0.605962	#DIV/0!	0.0253874	0.225193	1	1	1	0.3	0.177808	1	1	1	0.5	0.177808
213	Emerin OS=Homo sapiens GN=EMD PE=1 SV=1	EMD_HUMAN		29 kDa	0	0	0	0	1	0.2	1		3	5	0	0	2	2	0.145573	0.372		0	0	0	0	0.337502	2	5	3.5	1.75	0.505681	0.582611	17.5	0.0122352	0.320533	0	0	0	0	0.337502	1	0	0.5	0.5	0.465746
158.1	Unconventional myosin-Id OS=Homo sapiens GN=MYO1D PE=1 SV=2	MYO1D_HUMAN		116 kDa	0	0	0	0	1	0.2	1		4	8	1	2	3.75	3.75	0.0367025	0.132237		0	0	0	0	0.181582	3	1	2	0.533333	0.506496	0.527818	10	0.0347929	0.653629	0	0	0	0	0.181582	0	0	0	0	0.181582
698	Isoform 2 of Pyruvate dehydrogenase E1 component subunit beta, mitochondrial OS=Homo sapiens GN=PDHB	sp|P11177-2|ODPB_HUMAN (+1)		37 kDa	1	2	0	0	18	4.2			4	2	0	1	1.75	0.416667	0.560078	0.381004		0	0	0	0	0.243625	5	1	3	1.71429	0.519503	0.629438	0.714286	0.846896	0.00111203	1	0	0.5	0.342857	0.396287	3	1	2	2.28571	0.868779
41.1	Isoform 4 of Nucleolar protein 6 OS=Homo sapiens GN=NOL6	sp|Q9H6R4-4|NOL6_HUMAN (+1)		127 kDa	0	0	0	0	0	0	1		6	6	0	0	3	3	0.0892243	0.165038		0	0	0	0	0.3125	7	3	5	1.66667	0.524576	0.525693	#DIV/0!	0.00522137	0.0465264	0	0	0	0	0.3125	3	0	1.5	1	0.615136
95	Metadherin, isoform CRA_a OS=Homo sapiens GN=MTDH PE=4 SV=1	A0A024R9D2_HUMAN (+1)		64 kDa	0	0	0	0	0	0	1		6	5	1	0	3	3	0.0533569	0.165038		0	0	0	0	0.245802	2	1	1.5	0.5	0.53787	0.554513	#DIV/0!	0.00237536	0.415101	0	0	0	0	0.245802	0	0	0	0	0.245802
552.1	Epididymis tissue sperm binding protein Li 14m OS=Homo sapiens PE=2 SV=1	E9KL44_HUMAN (+1)		83 kDa	1	15	0	0	0	3.2			11	6	0	0	4.25	1.32812	0.80453	0.732413		0	0	0	0	0.346431	3	0	1.5	0.352941	0.538261	0.317943	0.46875	0.748165	0.415101	0	0	0	0	0.346431	1	0	0.5	0.235294	0.40137
174	Fragile X mental retardation syndrome-related protein 2 OS=Homo sapiens GN=FXR2 PE=1 SV=2	FXR2_HUMAN		74 kDa	1	1	0	0	0	0.4	1		13	11	0	0	6	6	0.111496	0.0435108		0	0	0	0	0.315412	9	10	9.5	1.58333	0.540815	0.401195	23.75	8.15189e-06	0.00249088	0	0	0	0	0.315412	0	0	0	0	0.315412
93	DNA-directed RNA polymerase, mitochondrial OS=Homo sapiens GN=POLRMT PE=1 SV=2	RPOM_HUMAN		139 kDa	0	0	0	0	0	0	1		4	7	0	0	2.75	2.75	0.108358	0.192852		0	0	0	0	0.341965	0	2	1	0.363636	0.54147	0.461956	#DIV/0!	0.117387	0.559946	0	0	0	0	0.341965	0	0	0	0	0.341965
24	RanBP2-like and GRIP domain-containing protein 3 OS=Homo sapiens GN=RGPD3 PE=4 SV=2	J3KNE0_HUMAN (+1)		198 kDa	0	0	0	0	0	0	1		0	6	0	0	1.5	1.5	0.292352	0.415101		0	0	0	0	0.54147	0	0	0	0	0.54147	0.415101	#DIV/0!	#DIV/0!	1	0	0	0	0	0.54147	0	0	0	0	0.54147
116.2	PHD finger protein 6 OS=Homo sapiens GN=PHF6 PE=1 SV=1	A0A0D9SGE8_HUMAN (+2)		41 kDa	0	0	0	0	0	0	1		3	0	0	0	0.75	0.75	0.292352	0.649003		0	0	0	0	0.54147	0	0	0	0	0.54147	0.649003	#DIV/0!	#DIV/0!	1	0	0	0	0	0.54147	0	0	0	0	0.54147
661	Hornerin OS=Homo sapiens GN=HRNR PE=1 SV=2	HORN_HUMAN		282 kDa	4	0	3	0	5	2.4			0	0	2	3	1.25	0.520833	0.419336	0.627319		0	2	1	0.8	0.854765	2	2	2	1.6	0.54147	0.742997	0.833333	0.825601	0.312663	5	1	3	2.88	0.352028	8	7	7.5	12	0.00584412
336	High glucose-regulated protein 8 OS=Homo sapiens GN=YTHDF2 PE=2 SV=1	B5BU99_HUMAN		61 kDa	4	0	0	0	0	0.8			5	7	0	1	3.25	4.0625	0.195315	0.31223		1	1	1	0.307692	0.415245	0	3	1.5	0.461538	0.544061	0.498125	1.875	0.67169	0.415101	0	1	0.5	0.184615	0.33255	0	0	0	0	0.259893
37	Coatomer subunit beta OS=Homo sapiens GN=COPB1 PE=1 SV=3	COPB_HUMAN		107 kDa	0	0	0	0	0	0	1		13	11	0	0	6	6	0.0910243	0.0244555		0	0	0	0	0.315412	4	1	2.5	0.416667	0.545977	0.275472	#DIV/0!	0.0253874	0.225193	0	0	0	0	0.315412	0	0	0	0	0.315412
469	Splicing factor U2AF 35 kDa subunit-like protein OS=Homo sapiens GN=U2AF1L5 PE=1 SV=1	U2AF5_HUMAN (+1)		28 kDa	3	0	0	0	1	0.8	1		2	1	1	3	1.75	1.75	0.264667	0.654867		0	1	0.5	0.285714	0.18457	4	1	2.5	1.42857	0.555073	0.763901	3.125	0.234433	0.519785	0	2	1	0.685714	0.471266	3	1	2	2.28571	0.804172
368.1	IK cytokine, down-regulator of HLA II OS=Homo sapiens GN=IK PE=2 SV=1	Q95HA6_HUMAN (+2)		66 kDa	3	1	0	0	0	0.8	1		4	3	2	2	2.75	2.75	0.0416747	0.402791		0	0	0	0	0.0186227	1	7	4	1.45455	0.560689	0.672076	5	0.146561	0.0879756	1	0	0.5	0.218182	0.0449088	1	0	0.5	0.363636	0.0449088
363	60S ribosomal protein L35a OS=Homo sapiens GN=RPL35A PE=1 SV=2	RL35A_HUMAN		13 kDa	1	0	1	0	5	1.4			6	5	7	2	5	3.57143	0.0385538	0.206764		0	0	0	0	0.0367144	6	6	6	1.2	0.570495	0.781406	4.28571	0.0313609	0.781406	4	15	9.5	2.28	0.294957	6	6	6	2.4	0.570495
306	Serine/threonine-protein phosphatase OS=Homo sapiens GN=PPP1CC PE=3 SV=1	A0A024RBP2_HUMAN (+3)		37 kDa	0	0	0	0	3	0.6	1		5	7	0	0	3	3	0.201974	0.302616		0	0	0	0	0.323941	8	2	5	1.66667	0.570495	0.525693	8.33333	0.0661702	0.525693	0	0	0	0	0.323941	0	0	0	0	0.323941
461	HSP90AB1 protein (Fragment) OS=Homo sapiens GN=HSP90AB1 PE=1 SV=1	Q6PK50_HUMAN		40 kDa	7	10	0	0	0	3.4			14	16	0	0	7.5	2.20588	0.394794	0.249522		10	0	5	0.666667	0.746151	11	12	11.5	1.53333	0.573347	0.381277	3.38235	0.0732906	0.000664656	0	0	0	0	0.314368	13	0	6.5	1.73333	0.902212
13.2	Insulin receptor substrate 4 OS=Homo sapiens GN=IRS4 PE=1 SV=1	IRS4_HUMAN		134 kDa	0	0	0	0	0	0	1		16	18	0	0	8.5	8.5	0.0901214	0.00480408		0	0	0	0	0.313955	14	12	13	1.52941	0.576544	0.351774	#DIV/0!	2.08355e-06	0.000245462	0	0	0	0	0.313955	0	0	0	0	0.313955
548	40S ribosomal protein S27 OS=Homo sapiens GN=RPS27 PE=1 SV=3	RS27_HUMAN		9 kDa	4	4	0	0	6	2.8			5	5	0	5	3.75	1.33929	0.603744	0.745008		0	3	1.5	0.4	0.341851	4	1	2.5	0.666667	0.581637	0.662812	0.892857	0.894918	0.275472	0	6	3	0.96	0.789282	4	6	5	2.66667	0.560689
376	Testicular tissue protein Li 192 OS=Homo sapiens PE=2 SV=1	A0A140VJW5_HUMAN (+1)		57 kDa	4	7	0	0	3	2.8			18	13	1	3	8.75	3.125	0.166933	0.100101		0	1	0.5	0.0571429	0.246428	2	8	5	0.571429	0.586319	0.342382	1.78571	0.45518	0.525693	0	4	2	0.274286	0.337209	7	0	3.5	0.8	0.460758
90	DNA-directed RNA polymerase subunit beta OS=Homo sapiens GN=POLR2B PE=1 SV=2	C9J2Y9_HUMAN (+1)		133 kDa	0	0	0	0	0	0	1		5	8	0	0	3.25	3.25	0.102962	0.141142		0	0	0	0	0.333968	2	1	1.5	0.461538	0.58816	0.498125	#DIV/0!	0.00237536	0.415101	0	0	0	0	0.333968	0	0	0	0	0.333968
354	Cluster of High glucose-regulated protein 8 OS=Homo sapiens GN=YTHDF2 PE=2 SV=1 (B5BU99_HUMAN)	B5BU99_HUMAN [8]		61 kDa	4	1	0	0	0	1			6	8	0	1	3.75	3.75	0.193114	0.282791		1	1	1	0.266667	0.396191	4	7	5.5	1.46667	0.595543	0.601106	5.5	0.0314904	0.0337546	0	1	0.5	0.16	0.327027	0	0	0	0	0.265136
462	Ribosomal protein S23, isoform CRA_a OS=Homo sapiens GN=RPS23 PE=2 SV=1	A8K517_HUMAN (+1)		16 kDa	2	2	1	0	7	2.4			4	3	7	7	5.25	2.1875	0.126236	0.355312		4	1	2.5	0.47619	0.200971	4	9	6.5	1.2381	0.596403	0.735866	2.70833	0.15048	0.898932	5	13	9	2.05714	0.265136	7	4	5.5	2.09524	0.89616
60	Catenin delta-1 OS=Homo sapiens GN=CTNND1 PE=1 SV=2	C9JZR2_HUMAN (+17)		105 kDa	0	0	0	0	0	0	1		7	9	0	0	4	4	0.0932713	0.0879756		0	0	0	0	0.319003	2	2	2	0.5	0.60007	0.477162	#DIV/0!	#DIV/0!	0.306315	0	0	0	0	0.319003	0	0	0	0	0.319003
9.2	CAD protein OS=Homo sapiens GN=CAD PE=1 SV=3	PYR1_HUMAN		243 kDa	0	0	0	0	0	0	1		17	24	0	0	10.25	10.25	0.0967644	0.00151935		0	0	0	0	0.324492	13	18	15.5	1.5122	0.60102	0.317491	#DIV/0!	7.96031e-05	4.62969e-05	0	0	0	0	0.324492	2	0	1	0.195122	0.369345
68.1	SCC-112 protein, isoform CRA_b OS=Homo sapiens GN=PDS5A PE=2 SV=1	G1UI16_HUMAN (+1)		151 kDa	0	0	0	0	0	0	1		4	10	0	0	3.5	3.5	0.135572	0.120633		0	0	0	0	0.379308	1	2	1.5	0.428571	0.604002	0.446521	#DIV/0!	0.00237536	0.415101	0	0	0	0	0.379308	2	0	1	0.571429	0.525288
27	Nucleoporin 155kDa, isoform CRA_a OS=Homo sapiens GN=NUP155 PE=4 SV=1	A0A024R071_HUMAN (+2)		155 kDa	0	0	0	0	0	0	1		9	10	0	0	4.75	4.75	0.0899425	0.0545934		0	0	0	0	0.313666	8	6	7	1.47368	0.618145	0.54309	#DIV/0!	4.41042e-05	0.0127918	0	0	0	0	0.313666	0	0	0	0	0.313666
32.2	Isoform 2 of Probable ubiquitin carboxyl-terminal hydrolase FAF-X OS=Homo sapiens GN=USP9X	sp|Q93008-1|USP9X_HUMAN (+1)		290 kDa	0	0	0	0	0	0	1		5	13	0	0	4.5	4.5	0.138925	0.0640332		0	0	0	0	0.383615	1	3	2	0.444444	0.618875	0.387657	#DIV/0!	0.0128946	0.306315	0	0	0	0	0.383615	0	0	0	0	0.383615
368.2	Serine/threonine-protein phosphatase PGAM5, mitochondrial OS=Homo sapiens GN=PGAM5 PE=1 SV=2	sp|Q96HS1|PGAM5_HUMAN		32 kDa	2	4	0	0	1	1.4			7	7	1	4	4.75	3.39286	0.0633907	0.233625		3	2	2.5	0.526316	0.359521	5	2	3.5	0.736842	0.621789	0.695856	2.5	0.215816	0.320533	5	2	3.5	0.884211	0.621789	5	0	2.5	1.05263	0.442531
55.1	Pachytene checkpoint protein 2 homolog OS=Homo sapiens GN=TRIP13 PE=1 SV=2	sp|Q15645|PCH2_HUMAN		49 kDa	0	0	0	0	0	0	1		5	7	0	0	3	3	0.0964106	0.165038		0	0	0	0	0.323941	6	3	4.5	1.5	0.623301	0.625773	#DIV/0!	0.00237536	0.0640332	0	0	0	0	0.323941	0	0	0	0	0.323941
41.2	Heterogeneous nuclear ribonucleoprotein L-like isoform 2 (Fragment) OS=Homo sapiens GN=HNRPLL PE=2 SV=1	A0A0S2Z5U3_HUMAN (+6)		64 kDa	0	0	0	0	0	0	1		6	5	0	2	3.25	3.25	0.0312021	0.141142		0	0	0	0	0.190693	0	4	2	0.615385	0.630147	0.641644	#DIV/0!	0.117387	0.306315	0	0	0	0	0.190693	1	1	1	0.615385	0.337209
69	U4/U6.U5 tri-snRNP-associated protein 1 OS=Homo sapiens GN=SART1 PE=1 SV=1	SNUT1_HUMAN		90 kDa	0	0	0	0	0	0	1		6	9	0	0	3.75	3.75	0.0995592	0.103045		0	0	0	0	0.328805	2	2	2	0.533333	0.63146	0.527818	#DIV/0!	#DIV/0!	0.306315	0	0	0	0	0.328805	0	0	0	0	0.328805
402	Cluster of RNA-binding protein EWS OS=Homo sapiens GN=EWSR1 PE=1 SV=1 (B0QYK0_HUMAN)	B0QYK0_HUMAN [7]		65 kDa	6	0	0	0	0	1.2			5	3	3	3	3.5	2.91667	0.151732	0.369353		0	1	0.5	0.142857	0.0207757	5	3	4	1.14286	0.632812	0.871102	3.33333	0.235387	0.0879756	1	2	1.5	0.514286	0.0690317	0	0	0	0	0.00954199
118	Isoform 2 of Probable ATP-dependent RNA helicase DDX58 OS=Homo sapiens GN=DDX58	sp|O95786-2|DDX58_HUMAN (+1)		101 kDa	0	0	0	0	0	0	1		0	1	0	0	0.25	0.25	0.292352	0.867497		0	0	0	0	0.54147	1	0	0.5	2	0.632812	0.880086	#DIV/0!	0.117387	0.751018	0	0	0	0	0.54147	0	0	0	0	0.54147
19.2	Cold shock domain protein A, isoform CRA_a OS=Homo sapiens GN=CSDA PE=4 SV=1	A0A024RAQ1_HUMAN (+3)		40 kDa	0	0	0	0	0	0	1		5	6	3	0	3.5	3.5	0.0195978	0.120633		0	0	0	0	0.152533	4	5	4.5	1.28571	0.644582	0.751629	#DIV/0!	1.28539e-05	0.0640332	0	0	0	0	0.152533	0	0	0	0	0.152533
573	Histone H3 OS=Homo sapiens GN=HIST2H3PS2 PE=1 SV=1	Q5TEC6_HUMAN		15 kDa	1	2	69	2	66	28			3	3	96	22	31	1.10714	0.913656	0.700839		33	47	40	1.29032	0.801266	55	40	47.5	1.53226	0.648181	0.0649568	1.69643	0.50681	0.0845076	152	125	138.5	5.36129	0.0347416	149	126	137.5	8.87097	0.0348749
390	Cluster of 40S ribosomal protein S16 OS=Homo sapiens GN=RPS16 PE=1 SV=2 (RS16_HUMAN)	RS16_HUMAN [2]		16 kDa	4	7	0	0	7	3.6			11	9	10	14	11	3.05556	0.00795092	0.0644971		6	11	8.5	0.772727	0.324833	10	14	12	1.09091	0.648261	0.84146	3.33333	0.0312159	0.272925	8	21	14.5	1.58182	0.46111	23	8	15.5	2.81818	0.407786
391	40S ribosomal protein S16 OS=Homo sapiens GN=RPS16 PE=1 SV=2	RS16_HUMAN		16 kDa	4	7	0	0	7	3.6			11	9	10	14	11	3.05556	0.00795092	0.0644971		6	11	8.5	0.772727	0.324833	10	14	12	1.09091	0.648261	0.84146	3.33333	0.0312159	0.272925	8	21	14.5	1.58182	0.46111	23	8	15.5	2.81818	0.407786
158.2	Nuclear pore complex protein Nup107 OS=Homo sapiens GN=NUP107 PE=1 SV=1	sp|P57740|NU107_HUMAN		106 kDa	0	1	0	0	0	0.2	1		6	9	0	0	3.75	3.75	0.117491	0.132237		0	0	0	0	0.328805	0	4	2	0.533333	0.65147	0.527818	10	0.165797	0.306315	0	0	0	0	0.328805	0	0	0	0	0.328805
49	cDNA FLJ30049 fis, clone ADRGL1000033, highly similar to 26S proteasome non-ATPase regulatory subunit 3 OS=Homo sapiens PE=2 SV=1	B3KNN7_HUMAN (+5)		57 kDa	0	0	0	0	0	0	1		7	7	0	0	3.5	3.5	0.0892243	0.120633		0	0	0	0	0.3125	3	1	2	0.571429	0.652994	0.582611	#DIV/0!	0.0128946	0.306315	0	0	0	0	0.3125	0	0	0	0	0.3125
48	Bystin OS=Homo sapiens GN=BYSL PE=1 SV=3	BYST_HUMAN		50 kDa	0	0	0	0	0	0	1		6	9	0	1	4	4	0.0689314	0.0879756		0	0	0	0	0.277121	3	2	2.5	0.625	0.663335	0.605962	#DIV/0!	0.00022418	0.225193	0	1	0.5	0.15	0.33507	2	0	1	0.5	0.40694
74.2	Archain 1, isoform CRA_b OS=Homo sapiens GN=ARCN1 PE=2 SV=1	B0YIW5_HUMAN (+3)		57 kDa	0	0	0	0	0	0	1		8	6	0	0	3.5	3.5	0.0945078	0.120633		0	0	0	0	0.320959	4	0	2	0.571429	0.675366	0.582611	#DIV/0!	0.117387	0.306315	0	0	0	0	0.320959	0	0	0	0	0.320959
86	Eukaryotic translation initiation factor 3 subunit I OS=Homo sapiens GN=EIF3I PE=1 SV=1	EIF3I_HUMAN (+2)		37 kDa	0	0	0	0	0	0	1		4	6	0	0	2.5	2.5	0.0995592	0.225193		0	0	0	0	0.328805	2	1	1.5	0.6	0.68241	0.682391	#DIV/0!	0.00237536	0.415101	0	1	0.5	0.24	0.428182	0	0	0	0	0.328805
396	Cluster of Clathrin heavy chain OS=Homo sapiens GN=CLTC PE=1 SV=1 (A0A087WVQ6_HUMAN)	A0A087WVQ6_HUMAN [4]		192 kDa	14	20	0	0	5	7.8			41	46	2	4	23.25	2.98077	0.212308	0.00613016		1	3	2	0.0860215	0.294385	32	30	31	1.33333	0.682856	0.300679	3.97436	0.017798	9.89881e-06	3	1	2	0.103226	0.294385	9	2	5.5	0.473118	0.373763
396.1	Clathrin heavy chain OS=Homo sapiens GN=CLTC PE=1 SV=1	A0A087WVQ6_HUMAN (+2)		192 kDa	14	20	0	0	5	7.8			41	46	2	4	23.25	2.98077	0.212308	0.00613016		1	3	2	0.0860215	0.294385	32	30	31	1.33333	0.682856	0.300679	3.97436	0.017798	9.89881e-06	3	1	2	0.103226	0.294385	9	2	5.5	0.473118	0.373763
291.1	cDNA FLJ39640 fis, clone SMINT2003386, highly similar to DNA REPLICATION LICENSING FACTOR MCM7 OS=Homo sapiens PE=2 SV=1	B3KUD7_HUMAN		69 kDa	0	5	0	0	0	1			14	9	0	0	5.75	5.75	0.18778	0.098909		0	0	0	0	0.331646	5	2	3.5	0.608696	0.692481	0.500891	3.5	0.234947	0.120633	0	0	0	0	0.331646	0	0	0	0	0.331646
44.1	Very-long-chain 3-oxoacyl-CoA reductase OS=Homo sapiens GN=HSD17B12 PE=1 SV=2	sp|Q53GQ0|DHB12_HUMAN		34 kDa	0	0	0	0	0	0	1		8	5	0	0	3.25	3.25	0.102962	0.141142		0	0	0	0	0.333968	5	4	4.5	1.38462	0.696091	0.688514	#DIV/0!	1.28539e-05	0.0640332	0	0	0	0	0.333968	1	0	0.5	0.307692	0.407821
84.2	Isoform 2 of Pleiotropic regulator 1 OS=Homo sapiens GN=PLRG1	sp|O43660-2|PLRG1_HUMAN (+1)		56 kDa	0	0	0	0	0	0	1		6	4	0	0	2.5	2.5	0.0995592	0.225193		0	0	0	0	0.328805	0	3	1.5	0.6	0.701816	0.682391	#DIV/0!	0.117387	0.415101	0	0	0	0	0.328805	0	0	0	0	0.328805
79	Rho/rac guanine nucleotide exchange factor (GEF) 2, isoform CRA_a OS=Homo sapiens GN=ARHGEF2 PE=4 SV=1	D3DVA5_HUMAN (+4)		116 kDa	0	0	0	0	0	0	1		0	8	1	0	2.25	2.25	0.226292	0.262752		0	0	0	0	0.480676	5	2	3.5	1.55556	0.701904	0.652713	#DIV/0!	0.00695927	0.120633	0	0	0	0	0.480676	0	0	0	0	0.480676
598	Histone H1.5 OS=Homo sapiens GN=HIST1H1B PE=1 SV=3	H15_HUMAN		23 kDa	3	6	7	2	24	8.4			8	8	14	2	8	0.952381	0.938814	0.925702		11	2	6.5	0.8125	0.760346	9	10	9.5	1.1875	0.704955	0.733969	1.13095	0.876222	0.0135235	20	16	18	2.7	0.0611988	11	19	15	3.75	0.188104
9.4	Isoform 2 of Ribosomal RNA processing protein 1 homolog B OS=Homo sapiens GN=RRP1B	sp|Q14684-2|RRP1B_HUMAN (+1)		82 kDa	0	0	0	0	0	0	1		12	14	1	0	6.75	6.75	0.0724718	0.0150477		0	0	0	0	0.283674	11	7	9	1.33333	0.707972	0.592808	#DIV/0!	0.000369706	0.00346046	0	0	0	0	0.283674	2	0	1	0.296296	0.354051
72	Tetratricopeptide repeat protein 37 OS=Homo sapiens GN=TTC37 PE=1 SV=1	TTC37_HUMAN		175 kDa	0	0	0	0	0	0	1		7	9	0	0	4	4	0.0932713	0.0879756		0	0	0	0	0.319003	5	0	2.5	0.625	0.715743	0.605962	#DIV/0!	0.117387	0.225193	0	0	0	0	0.319003	0	0	0	0	0.319003
406	Cluster of HCG1994130, isoform CRA_a OS=Homo sapiens GN=hCG_1994130 PE=2 SV=1 (B2R4W8_HUMAN)	B2R4W8_HUMAN [3]		15 kDa	4	6	0	0	8	3.6			9	8	8	15	10	2.77778	0.029142	0.10005		0	4	2	0.2	0.0463589	10	12	11	1.1	0.719901	0.834802	3.05556	0.0421999	0.511969	9	15	12	1.44	0.55669	16	12	14	2.8	0.227177
107	cDNA FLJ52441, highly similar to Zinc finger protein 512 OS=Homo sapiens PE=2 SV=1	B4DES6_HUMAN (+1)		53 kDa	0	0	0	0	0	0	1		5	4	0	0	2.25	2.25	0.0924228	0.262752		0	0	0	0	0.317653	3	3	3	1.33333	0.7231	0.780404	#DIV/0!	#DIV/0!	0.165038	0	0	0	0	0.317653	0	0	0	0	0.317653
100.1	Casein kinase II alpha 1 subunit isoform a (Fragment) OS=Homo sapiens GN=CSNK2A1 PE=2 SV=1	B5BUH5_HUMAN (+3)		45 kDa	0	0	0	0	0	0	1		5	4	0	0	2.25	2.25	0.0924228	0.262752		0	0	0	0	0.317653	1	2	1.5	0.666667	0.726191	0.754115	#DIV/0!	0.00237536	0.415101	0	0	0	0	0.317653	2	0	1	0.888889	0.577686
24.2	E3 UFM1-protein ligase 1 OS=Homo sapiens GN=UFL1 PE=1 SV=2	sp|O94874|UFL1_HUMAN		90 kDa	0	0	0	0	0	0	1		7	7	0	2	4	4	0.0375933	0.0879756		0	0	0	0	0.20836	5	5	5	1.25	0.726948	0.762866	#DIV/0!	#DIV/0!	0.0465264	0	0	0	0	0.20836	1	0	0.5	0.25	0.262621
531	Epididymis luminal protein 112 OS=Homo sapiens GN=HEL112 PE=2 SV=1	B2RDW1_HUMAN (+2)		18 kDa	5	4	25	0	28	12.4			10	12	32	21	18.75	1.5121	0.450862	0.268594		18	34	26	1.38667	0.465058	16	16	16	0.853333	0.733593	0.649941	1.29032	0.727491	0.0751429	32	40	36	2.304	0.0950256	42	44	43	4.58667	0.0326499
96.1	Cluster of Isoform 2 of Ubiquitin carboxyl-terminal hydrolase 10 OS=Homo sapiens GN=USP10 (sp|Q14694-2|UBP10_HUMAN)	sp|Q14694-2|UBP10_HUMAN [4]		93 kDa	0	0	0	0	0	0	1		5	5	1	0	2.75	2.75	0.0488075	0.192852		0	0	0	0	0.235713	1	3	2	0.727273	0.73488	0.772602	#DIV/0!	0.0128946	0.306315	0	0	0	0	0.235713	0	0	0	0	0.235713
97	Isoform 2 of Ubiquitin carboxyl-terminal hydrolase 10 OS=Homo sapiens GN=USP10	sp|Q14694-2|UBP10_HUMAN (+2)		93 kDa	0	0	0	0	0	0	1		5	5	1	0	2.75	2.75	0.0488075	0.192852		0	0	0	0	0.235713	1	3	2	0.727273	0.73488	0.772602	#DIV/0!	0.0128946	0.306315	0	0	0	0	0.235713	0	0	0	0	0.235713
140	Cluster of RNA cytidine acetyltransferase OS=Homo sapiens GN=NAT10 PE=1 SV=2 (sp|Q9H0A0|NAT10_HUMAN)	sp|Q9H0A0|NAT10_HUMAN [2]		116 kDa	0	1	0	0	0	0.2	1		14	12	0	0	6.5	6.5	0.0998339	0.0242026		0	0	0	0	0.314983	7	10	8.5	1.30769	0.744929	0.627227	42.5	0.000204205	0.00480408	0	0	0	0	0.314983	4	0	2	0.615385	0.480676
102	E3 ISG15--protein ligase HERC5 OS=Homo sapiens GN=HERC5 PE=1 SV=2	HERC5_HUMAN		117 kDa	0	0	0	0	0	0	1		2	1	0	0	0.75	0.75	0.117646	0.649003		0	0	0	0	0.355232	1	1	1	1.33333	0.745274	0.897241	#DIV/0!	#DIV/0!	0.559946	0	0	0	0	0.355232	0	0	0	0	0.355232
14.4	UPF1 regulator of nonsense transcripts homolog (Yeast), isoform CRA_b OS=Homo sapiens GN=UPF1 PE=4 SV=1	A0A024R7L5_HUMAN (+3)		123 kDa	0	0	0	0	0	0	1		9	21	2	2	8.5	8.5	0.0676579	0.00480408		0	0	0	0	0.274718	6	16	11	1.29412	0.752044	0.589353	#DIV/0!	0.00884455	0.000925536	0	0	0	0	0.274718	2	0	1	0.235294	0.328805
14.4	UPF1 regulator of nonsense transcripts homolog (Yeast), isoform CRA_b OS=Homo sapiens GN=UPF1 PE=4 SV=1	A0A024R7L5_HUMAN (+3)		123 kDa	0	0	0	0	0	0	1		9	21	2	2	8.5	8.5	0.0676579	0.00480408		0	0	0	0	0.274718	6	16	11	1.29412	0.752044	0.589353	#DIV/0!	0.00884455	0.000925536	0	0	0	0	0.274718	2	0	1	0.235294	0.328805
219	Isoform 2 of Coatomer subunit alpha OS=Homo sapiens GN=COPA	sp|P53621-2|COPA_HUMAN		139 kDa	0	6	0	0	0	1.2			20	21	0	4	11.25	9.375	0.0813613	0.00551144		0	0	0	0	0.237657	12	5	8.5	0.755556	0.759469	0.554888	7.08333	0.0442231	0.00480408	1	0	0.5	0.0533333	0.2559	1	0	0.5	0.0888889	0.2559
518	Splicing factor 3B subunit 3 OS=Homo sapiens GN=SF3B3 PE=1 SV=4	sp|Q15393|SF3B3_HUMAN		136 kDa	9	6	0	0	4	3.8			11	10	0	4	6.25	1.64474	0.443426	0.478788		0	2	1	0.16	0.253439	5	5	5	0.8	0.764109	0.731104	1.31579	0.697884	0.762866	0	4	2	0.384	0.356309	5	0	2.5	0.8	0.420511
334	Isoform 2 of 40S ribosomal protein S20 OS=Homo sapiens GN=RPS20	sp|P60866-2|RS20_HUMAN (+1)		16 kDa	3	3	0	0	1	1.4			7	4	3	9	5.75	4.10714	0.0189732	0.142202		2	2	2	0.347826	0.143596	3	7	5	0.869565	0.770382	0.833588	3.57143	0.0680598	0.147976	3	7	5	1.04348	0.770382	4	4	4	1.3913	0.444539
372	40S ribosomal protein S25 OS=Homo sapiens GN=RPS25 PE=1 SV=1	RS25_HUMAN		14 kDa	3	4	2	0	8	3.4			5	5	15	20	11.25	3.30882	0.0668183	0.0496853		9	11	10	0.888889	0.835976	13	13	13	1.15556	0.771255	0.732583	3.82353	0.00753845	0.295215	15	18	16.5	1.76	0.409109	13	21	17	3.02222	0.401709
139	Transducin beta-like protein 3 OS=Homo sapiens GN=TBL3 PE=1 SV=2	TBL3_HUMAN		89 kDa	0	0	1	0	0	0.2	1		10	14	1	1	6.5	6.5	0.0655486	0.0242026		0	1	0.5	0.0769231	0.29028	6	4	5	0.769231	0.777235	0.682782	25	0.000601497	0.0465264	0	1	0.5	0.0923077	0.29028	6	3	4.5	1.38462	0.709767
59	cDNA FLJ59571, highly similar to Eukaryotic translation initiation factor 4gamma 2 OS=Homo sapiens PE=2 SV=1	B4DZF2_HUMAN (+3)		110 kDa	0	0	0	0	0	0	1		4	9	0	1	3.5	3.5	0.0892243	0.120633		0	0	0	0	0.3125	5	0	2.5	0.714286	0.783038	0.723327	#DIV/0!	0.117387	0.225193	0	0	0	0	0.3125	0	0	0	0	0.3125
527	Cluster of Epididymis luminal protein 112 OS=Homo sapiens GN=HEL112 PE=2 SV=1 (B2RDW1_HUMAN)	B2RDW1_HUMAN [5]		18 kDa	6	4	25	0	28	12.6			10	12	33	22	19.25	1.52778	0.434673	0.251498		19	34	26.5	1.37662	0.472836	17	17	17	0.883117	0.790503	0.715926	1.34921	0.668008	0.106965	33	43	38	2.36883	0.091876	42	45	43.5	4.51948	0.0383818
448	Heat shock protein 90kDa alpha (Cytosolic), class B member 1, isoform CRA_a OS=Homo sapiens GN=HSP90AB1 PE=3 SV=1	A0A024RD80_HUMAN (+1)		83 kDa	14	20	2	0	12	9.6			24	31	15	18	22	2.29167	0.0511069	0.0304062		16	8	12	0.545455	0.162091	20	21	20.5	0.931818	0.791666	0.822072	2.13542	0.144275	0.145774	11	11	11	0.6	0.106724	21	15	18	1.63636	0.515402
447	Cluster of Heat shock protein 90kDa alpha (Cytosolic), class B member 1, isoform CRA_a OS=Homo sapiens GN=HSP90AB1 PE=3 SV=1 (A0A024RD80_HUMAN)	A0A024RD80_HUMAN [7]		83 kDa	16	25	2	0	13	11.2			28	40	16	19	25.75	2.29911	0.0782918	0.0182783		16	10	13	0.504854	0.198981	23	24	23.5	0.912621	0.794759	0.75326	2.09821	0.172642	0.0885666	12	11	11.5	0.535922	0.153048	22	15	18.5	1.43689	0.435032
204.1	cDNA FLJ76789, highly similar to Homo sapiens methionine-tRNA synthetase (MARS), mRNA OS=Homo sapiens PE=2 SV=1	A8K492_HUMAN (+1)		101 kDa	0	4	0	0	0	0.8	1		15	17	1	2	8.75	8.75	0.0752142	0.0141767		1	0	0.5	0.0571429	0.261997	8	6	7	0.8	0.796374	0.677621	8.75	0.00766281	0.0127918	1	3	2	0.274286	0.347399	2	1	1.5	0.342857	0.315491
439	ATP synthase subunit gamma (Fragment) OS=Homo sapiens PE=2 SV=1	Q8TAS0_HUMAN (+1)		32 kDa	2	4	0	0	0	1.2			6	2	3	1	3	2.5	0.212608	0.466531		1	0	0.5	0.166667	0.204058	5	2	3.5	1.16667	0.80162	0.863793	2.91667	0.199487	0.120633	1	3	2	0.8	0.594642	1	2	1.5	1	0.41443
493	Flotillin 1 variant (Fragment) OS=Homo sapiens PE=2 SV=1	Q53HQ0_HUMAN (+2)		47 kDa	0	1	0	0	4	1			3	5	0	0	2	2	0.49481	0.653629		0	0	0	0	0.337502	2	1	1.5	0.75	0.80162	0.831056	1.5	0.720971	0.356695	0	0	0	0	0.337502	0	0	0	0	0.337502
64	Kinesin-like protein OS=Homo sapiens PE=2 SV=1	B0AZS5_HUMAN (+1)		75 kDa	0	0	0	0	0	0	1		5	4	0	1	2.5	2.5	0.0480674	0.225193		0	1	0.5	0.2	0.331497	4	2	3	1.2	0.804172	0.855079	#DIV/0!	0.00237536	0.165038	0	0	0	0	0.234023	2	0	1	0.8	0.471266
141	RNA cytidine acetyltransferase OS=Homo sapiens GN=NAT10 PE=1 SV=2	sp|Q9H0A0|NAT10_HUMAN		116 kDa	0	1	0	0	0	0.2	1		14	12	0	0	6.5	6.5	0.0998339	0.0242026		0	0	0	0	0.314983	7	9	8	1.23077	0.805275	0.711733	40	5.90912e-05	0.00666432	0	0	0	0	0.314983	4	0	2	0.615385	0.480676
56	Isoform 2 of ATP-dependent RNA helicase DDX54 OS=Homo sapiens GN=DDX54	sp|Q8TDD1-2|DDX54_HUMAN (+1)		99 kDa	0	0	0	0	0	0	1		6	8	0	1	3.75	3.75	0.0627099	0.103045		0	0	0	0	0.265136	3	3	3	0.8	0.808476	0.799726	#DIV/0!	#DIV/0!	0.165038	0	0	0	0	0.265136	1	0	0.5	0.266667	0.327027
166	Nuclear mitotic apparatus protein 1, isoform CRA_a OS=Homo sapiens GN=NUMA1 PE=4 SV=1	A0A024R5M9_HUMAN (+3)		237 kDa	0	1	1	0	0	0.4	1		7	18	2	1	7	7	0.0958775	0.0236651		1	1	1	0.142857	0.362421	5	6	5.5	0.785714	0.810272	0.69338	13.75	0.000138113	0.0337546	1	0	0.5	0.0857143	0.328782	6	0	3	0.857143	0.549272
34.3	Probable ATP-dependent RNA helicase YTHDC2 OS=Homo sapiens GN=YTHDC2 PE=1 SV=2	YTDC2_HUMAN		160 kDa	0	0	0	0	0	0	1		6	12	0	0	4.5	4.5	0.117646	0.0640332		0	0	0	0	0.355232	3	4	3.5	0.777778	0.828272	0.751629	#DIV/0!	4.41042e-05	0.120633	0	0	0	0	0.355232	0	0	0	0	0.355232
152.1	Splicing factor, arginine/serine-rich 5, isoform CRA_a OS=Homo sapiens GN=SFRS5 PE=4 SV=1	A0A024R6D8_HUMAN (+1)		31 kDa	0	1	0	0	0	0.2	1		3	2	6	7	4.5	4.5	0.00506108	0.083794		1	3	2	0.444444	0.255934	3	7	5	1.11111	0.828693	0.882765	25	0.00753845	0.0465264	2	5	3.5	0.933333	0.644582	3	2	2.5	1.11111	0.331497
88	Cluster of Isoform 2 of Coatomer subunit beta' OS=Homo sapiens GN=COPB2 (sp|P35606-2|COPB2_HUMAN)	sp|P35606-2|COPB2_HUMAN [3]		99 kDa	0	0	0	0	0	0	1		5	5	0	0	2.5	2.5	0.0892243	0.225193		0	0	0	0	0.3125	2	2	2	0.8	0.828693	0.844443	#DIV/0!	#DIV/0!	0.306315	0	0	0	0	0.3125	0	0	0	0	0.3125
89	Isoform 2 of Coatomer subunit beta' OS=Homo sapiens GN=COPB2	sp|P35606-2|COPB2_HUMAN (+1)		99 kDa	0	0	0	0	0	0	1		5	5	0	0	2.5	2.5	0.0892243	0.225193		0	0	0	0	0.3125	2	2	2	0.8	0.828693	0.844443	#DIV/0!	#DIV/0!	0.306315	0	0	0	0	0.3125	0	0	0	0	0.3125
210	cDNA FLJ78635, highly similar to Homo sapiens ATP synthase, H+ transporting, mitochondrial F0 complex, subunit b, isoform 1 (ATP5F1), transcript variant 1, mRNA OS=Homo sapiens PE=2 SV=1	A8K4W2_HUMAN (+3)		29 kDa	0	0	0	0	2	0.4	1		7	6	1	2	4	4	0.0340327	0.14274		0	1	0.5	0.125	0.191466	3	4	3.5	0.875	0.833509	0.871102	8.75	0.00766281	0.582611	1	2	1.5	0.45	0.324833	2	1	1.5	0.75	0.324833
107.1	Ribosome biogenesis protein WDR12 OS=Homo sapiens GN=WDR12 PE=2 SV=1	Q53T99_HUMAN (+1)		48 kDa	0	0	0	0	0	0	1		2	3	0	0	1.25	1.25	0.0995592	0.482421		0	0	0	0	0.328805	1	1	1	0.8	0.835026	0.903451	#DIV/0!	#DIV/0!	0.559946	0	0	0	0	0.328805	0	0	0	0	0.328805
110	Interferon-induced protein with tetratricopeptide repeats 3 OS=Homo sapiens GN=IFIT3 PE=1 SV=1	IFIT3_HUMAN (+1)		56 kDa	0	0	0	0	0	0	1		0	3	0	0	0.75	0.75	0.292352	0.649003		0	0	0	0	0.54147	0	1	0.5	0.666667	0.840705	0.889653	#DIV/0!	0.117387	0.751018	0	0	0	0	0.54147	0	0	0	0	0.54147
150	RNA binding motif protein 28 isoform 1 OS=Homo sapiens GN=RBM28 PE=2 SV=1	A0A024R753_HUMAN (+1)		86 kDa	0	1	0	0	0	0.2	1		7	10	1	1	4.75	4.75	0.0560227	0.0718779		0	0	0	0	0.232059	2	6	4	0.842105	0.844738	0.818993	20	0.0187657	0.0879756	0	0	0	0	0.232059	1	0	0.5	0.210526	0.278091
407	HCG1994130, isoform CRA_a OS=Homo sapiens GN=hCG_1994130 PE=2 SV=1	B2R4W8_HUMAN (+1)		15 kDa	4	6	0	0	8	3.6			9	8	8	15	10	2.77778	0.029142	0.10005		0	4	2	0.2	0.0463589	9	10	9.5	0.95	0.853733	0.914124	2.63889	0.0797924	0.733969	9	14	11.5	1.38	0.638186	16	12	14	2.8	0.227177
672	Poly(U)-binding-splicing factor PUF60 (Fragment) OS=Homo sapiens GN=PUF60 PE=1 SV=1	A0A0J9YVP6_HUMAN (+7)		57 kDa	9	5	0	0	1	3			2	3	0	0	1.25	0.416667	0.432648	0.480992		0	0	0	0	0.328805	2	0	1	0.8	0.854765	0.903451	0.333333	0.533636	1	0	0	0	0	0.328805	0	0	0	0	0.328805
329	Cluster of DNA helicase (Fragment) OS=Homo sapiens GN=MCM7 PE=2 SV=1 (A0A0S2Z4A5_HUMAN)	A0A0S2Z4A5_HUMAN [3]		81 kDa	1	6	0	0	0	1.4			15	9	0	0	6	4.28571	0.228683	0.125217		0	0	0	0	0.337502	7	3	5	0.833333	0.868019	0.781406	3.57143	0.165797	0.0465264	0	0	0	0	0.337502	0	0	0	0	0.337502
451	Desmoplakin OS=Homo sapiens GN=DSP PE=1 SV=3	sp|P15924|DESP_HUMAN		332 kDa	22	5	2	0	1	6			21	30	3	1	13.75	2.29167	0.349271	0.0929158		1	0	0.5	0.0363636	0.278063	13	18	15.5	1.12727	0.877682	0.754181	2.58333	0.230766	0.000316115	0	0	0	0	0.262809	11	7	9	1.30909	0.678136
442	Cluster of YWHAE/FAM22A fusion protein (Fragment) OS=Homo sapiens GN=YWHAE/FAM22A fusion PE=2 SV=1 (G9K388_HUMAN)	G9K388_HUMAN [16]		41 kDa	4	7	0	0	0	2.2			10	11	0	0	5.25	2.38636	0.361045	0.31677		0	0	0	0	0.313455	7	2	4.5	0.857143	0.883578	0.82675	2.04545	0.438206	0.0640332	0	0	0	0	0.313455	5	0	2.5	0.952381	0.597898
68	cDNA FLJ77568 OS=Homo sapiens PE=2 SV=1	A8K6R5_HUMAN (+1)		98 kDa	0	0	0	0	0	0	1		6	8	0	0	3.5	3.5	0.0945078	0.120633		0	0	0	0	0.320959	1	5	3	0.857143	0.887781	0.863793	#DIV/0!	0.0364713	0.165038	0	0	0	0	0.320959	0	0	0	0	0.320959
535	Ubiquitin A-52 residue ribosomal protein fusion product 1 OS=Homo sapiens GN=UBA52 PE=2 SV=1	Q3MIH3_HUMAN (+1)		15 kDa	6	4	25	0	28	12.6			9	9	33	22	18.25	1.44841	0.517606	0.323036		19	34	26.5	1.45205	0.448508	17	17	17	0.931507	0.89258	0.837707	1.34921	0.668008	0.106965	33	43	38	2.49863	0.0986916	41	45	43	4.71233	0.0478166
335	DNA helicase (Fragment) OS=Homo sapiens GN=MCM7 PE=2 SV=1	A0A0S2Z4A5_HUMAN (+1)		81 kDa	1	6	0	0	0	1.4			15	8	0	0	5.75	4.10714	0.246362	0.142202		0	0	0	0	0.348654	7	3	5	0.869565	0.899175	0.833588	3.57143	0.165797	0.0465264	0	0	0	0	0.348654	0	0	0	0	0.348654
38.1	DEAD (Asp-Glu-Ala-Asp) box polypeptide 23, isoform CRA_b OS=Homo sapiens GN=DDX23 PE=4 SV=1	A0A024R0Z3_HUMAN (+2)		96 kDa	0	0	0	0	0	0	1		7	10	1	0	4.5	4.5	0.069981	0.0640332		0	0	0	0	0.279083	3	7	5	1.11111	0.901662	0.882765	#DIV/0!	0.00522137	0.0465264	0	0	0	0	0.279083	0	0	0	0	0.279083
199	Serine/threonine-protein phosphatase PP1-alpha catalytic subunit OS=Homo sapiens GN=PPP1CA PE=1 SV=1	sp|P62136|PP1A_HUMAN		38 kDa	0	0	0	0	2	0.4	1		9	9	0	0	4.5	4.5	0.121401	0.106541		0	0	0	0	0.3125	8	2	5	1.11111	0.913205	0.882765	12.5	0.0443437	0.312663	0	0	0	0	0.3125	1	0	0.5	0.222222	0.364036
151	Cluster of Hexokinase 1, isoform CRA_c OS=Homo sapiens GN=HK1 PE=3 SV=1 (A0A024QZK7_HUMAN)	A0A024QZK7_HUMAN [10]		103 kDa	0	1	0	0	0	0.2	1		6	12	0	0	4.5	4.5	0.133385	0.083794		0	0	0	0	0.355232	7	3	5	1.11111	0.916495	0.882765	25	0.00753845	0.0465264	0	0	0	0	0.355232	0	0	0	0	0.355232
152	Hexokinase 1, isoform CRA_c OS=Homo sapiens GN=HK1 PE=3 SV=1	A0A024QZK7_HUMAN (+8)		103 kDa	0	1	0	0	0	0.2	1		6	12	0	0	4.5	4.5	0.133385	0.083794		0	0	0	0	0.355232	7	3	5	1.11111	0.916495	0.882765	25	0.00753845	0.0465264	0	0	0	0	0.355232	0	0	0	0	0.355232
170	E3 ubiquitin/ISG15 ligase TRIM25 OS=Homo sapiens GN=TRIM25 PE=1 SV=2	TRI25_HUMAN		71 kDa	0	1	0	0	0	0.2	1		5	8	0	0	3.25	3.25	0.124591	0.178571		0	0	0	0	0.333968	3	3	3	0.923077	0.936764	0.930635	15	0.000399283	0.165038	0	0	0	0	0.333968	0	0	0	0	0.333968
77.1	Isoform 2 of Ribosomal biogenesis protein LAS1L OS=Homo sapiens GN=LAS1L	sp|Q9Y4W2-2|LAS1L_HUMAN (+1)		81 kDa	0	0	0	0	0	0	1		6	7	0	0	3.25	3.25	0.0907581	0.141142		0	0	0	0	0.314983	5	2	3.5	1.07692	0.937098	0.932642	#DIV/0!	0.00695927	0.120633	0	0	0	0	0.314983	0	0	0	0	0.314983
19.1	NAT10 protein (Fragment) OS=Homo sapiens GN=NAT10 PE=2 SV=1	Q05CW7_HUMAN		62 kDa	0	0	0	0	0	0	1		6	5	0	0	2.75	2.75	0.0913662	0.192852		0	0	0	0	0.315962	0	6	3	1.09091	0.938071	0.928438	#DIV/0!	0.117387	0.165038	0	0	0	0	0.315962	0	0	0	0	0.315962
221	Eukaryotic translation initiation factor 3 subunit B OS=Homo sapiens GN=EIF3S9 PE=3 SV=1	A0A024R821_HUMAN (+5)		92 kDa	0	2	0	0	0	0.4	1		7	8	0	0	3.75	3.75	0.131688	0.164994		0	0	0	0	0.314368	4	4	4	1.06667	0.94259	0.936183	10	0.00299391	0.0879756	0	0	0	0	0.314368	0	0	0	0	0.314368
48.1	WD repeat domain 3, isoform CRA_b OS=Homo sapiens GN=WDR3 PE=2 SV=1	Q5TDG3_HUMAN (+1)		106 kDa	0	0	0	0	0	0	1		9	6	0	0	3.75	3.75	0.0995592	0.103045		0	0	0	0	0.328805	5	2	3.5	0.933333	0.946451	0.934484	#DIV/0!	0.00695927	0.120633	0	0	0	0	0.328805	1	0	0.5	0.266667	0.391855
79.2	Isoform 2 of CCR4-NOT transcription complex subunit 1 OS=Homo sapiens GN=CNOT1	sp|A5YKK6-2|CNOT1_HUMAN (+1)		266 kDa	0	0	0	0	0	0	1		4	9	0	0	3.25	3.25	0.126816	0.141142		0	0	0	0	0.367781	6	1	3.5	1.07692	0.947252	0.932642	#DIV/0!	0.0456591	0.120633	0	0	0	0	0.367781	0	0	0	0	0.367781
58	Isoform 2 of Protein unc-45 homolog A OS=Homo sapiens GN=UNC45A	sp|Q9H3U1-2|UN45A_HUMAN (+1)		102 kDa	0	0	0	0	0	0	1		5	10	0	0	3.75	3.75	0.117646	0.103045		0	0	0	0	0.355232	4	4	4	1.06667	0.947829	0.936183	#DIV/0!	#DIV/0!	0.0879756	0	0	0	0	0.355232	0	0	0	0	0.355232
411	Epididymis luminal secretory protein 52 OS=Homo sapiens GN=EL52 PE=2 SV=1	K9JA46_HUMAN (+2)		85 kDa	7	10	1	0	2	4			13	17	6	7	10.75	2.6875	0.0696255	0.094322		4	5	4.5	0.418605	0.18457	10	11	10.5	0.976744	0.952003	0.95865	2.625	0.100305	0.021123	6	4	5	0.55814	0.21813	7	4	5.5	1.02326	0.259398
304	Isoform Short of Delta-1-pyrroline-5-carboxylate synthase OS=Homo sapiens GN=ALDH18A1	sp|P54886-2|P5CS_HUMAN (+1)		87 kDa	0	8	0	0	1	1.8			15	21	0	0	9	5	0.194015	0.0381944		0	0	0	0	0.323941	7	10	8.5	0.944444	0.953513	0.909845	4.72222	0.0577433	0.0211361	0	0	0	0	0.323941	0	0	0	0	0.323941
28.2	cDNA, FLJ92633, highly similar to Homo sapiens CCAAT-box-binding transcription factor (CBF2), mRNA OS=Homo sapiens PE=2 SV=1	B2R5U7_HUMAN		114 kDa	0	0	0	0	0	0	1		6	13	0	1	5	5	0.0969838	0.0465264		0	0	0	0	0.324833	6	4	5	1	1	1	#DIV/0!	0.00022418	0.0465264	0	0	0	0	0.324833	6	1	3.5	1.4	0.766238
33.2	Eukaryotic translation initiation factor 3 subunit A OS=Homo sapiens GN=eIF3a PE=2 SV=1	J9R021_HUMAN (+2)		166 kDa	0	0	0	0	0	0	1		5	12	0	1	4.5	4.5	0.101969	0.0640332		0	0	0	0	0.332471	9	0	4.5	1	1	1	#DIV/0!	0.117387	0.0640332	0	0	0	0	0.332471	1	0	0.5	0.222222	0.384133
77	Cluster of Isoform 2 of Ribosomal biogenesis protein LAS1L OS=Homo sapiens GN=LAS1L (sp|Q9Y4W2-2|LAS1L_HUMAN)	sp|Q9Y4W2-2|LAS1L_HUMAN [3]		81 kDa	0	0	0	0	0	0	1		7	7	0	0	3.5	3.5	0.0892243	0.120633		0	0	0	0	0.3125	5	2	3.5	1	1	1	#DIV/0!	0.00695927	0.120633	0	0	0	0	0.3125	0	0	0	0	0.3125
418	ATP synthase subunit O, mitochondrial OS=Homo sapiens GN=ATP5O PE=1 SV=1	ATPO_HUMAN		23 kDa	4	5	0	0	7	3.2			8	7	9	10	8.5	2.65625	0.0159615	0.146834		8	7	7.5	0.882353	0.380506	7	10	8.5	1	1	1	2.65625	0.0839662	0.719753	14	13	13.5	1.90588	0.00790864	5	12	8.5	2	1
84.1	cDNA FLJ50778, highly similar to Protein flightless-1 homolog OS=Homo sapiens PE=2 SV=1	B4DIX0_HUMAN (+3)		141 kDa	0	0	0	0	0	0	1		4	6	0	0	2.5	2.5	0.0995592	0.225193		0	0	0	0	0.328805	4	1	2.5	1	1	1	#DIV/0!	0.0253874	0.225193	0	0	0	0	0.328805	4	0	2	1.6	0.854765
83.2	cDNA FLJ61500, highly similar to NNP-1 protein OS=Homo sapiens PE=2 SV=1	B4DZM3_HUMAN (+2)		46 kDa	0	0	0	0	0	0	1		4	3	1	0	2	2	0.0413272	0.306315		0	0	0	0	0.217917	3	1	2	1	1	1	#DIV/0!	0.0128946	0.306315	0	1	0.5	0.3	0.345271	4	0	2	2	1
357	Acyl-CoA dehydrogenase C-4 to C-12 straight chain isoform 1 (Fragment) OS=Homo sapiens GN=ACADM PE=2 SV=1	A0A0S2Z366_HUMAN (+6)		47 kDa	2	0	0	0	0	0.4	1		3	3	0	0	1.5	1.5	0.254199	0.574928		0	0	0	0	0.3125	3	0	1.5	1	1	1	3.75	0.337866	0.415101	0	0	0	0	0.3125	0	0	0	0	0.3125
82.2	Isoform 7 of Protein polybromo-1 OS=Homo sapiens GN=PBRM1	sp|Q86U86-7|PB1_HUMAN (+1)		184 kDa	0	0	0	0	0	0	1		1	5	0	0	1.5	1.5	0.194457	0.415101		0	0	0	0	0.4481	0	3	1.5	1	1	1	#DIV/0!	0.117387	0.415101	0	0	0	0	0.4481	0	0	0	0	0.4481
96	DNAJB1 protein (Fragment) OS=Homo sapiens GN=DNAJB1 PE=2 SV=1	Q6FHS4_HUMAN (+2)		38 kDa	0	0	0	0	0	0	1		0	0	0	0	0	0	#DIV/0!	1		0	2	1	#DIV/0!	0.177808	3	3	3	#DIV/0!	#DIV/0!	0.165038	#DIV/0!	#DIV/0!	0.165038	0	0	0	#DIV/0!	#DIV/0!	0	0	0	#DIV/0!	#DIV/0!
100	Citrate synthase OS=Homo sapiens GN=CS PE=3 SV=1	A0A024RB75_HUMAN (+2)		52 kDa	0	0	0	0	0	0	1		0	0	0	0	0	0	#DIV/0!	1		0	0	0	#DIV/0!	#DIV/0!	10	10	10	#DIV/0!	#DIV/0!	0.00179179	#DIV/0!	#DIV/0!	0.00179179	0	0	0	#DIV/0!	#DIV/0!	0	0	0	#DIV/0!	#DIV/0!
110.1	DNA-(apurinic or apyrimidinic site) lyase OS=Homo sapiens GN=APEX1 PE=1 SV=2	APEX1_HUMAN (+1)		36 kDa	0	0	0	0	0	0	1		0	0	0	0	0	0	#DIV/0!	1		0	0	0	#DIV/0!	#DIV/0!	10	10	10	#DIV/0!	#DIV/0!	0.00179179	#DIV/0!	#DIV/0!	0.00179179	0	0	0	#DIV/0!	#DIV/0!	0	0	0	#DIV/0!	#DIV/0!
116	Nucleoprotein TPR OS=Homo sapiens GN=TPR PE=1 SV=3	sp|P12270|TPR_HUMAN		267 kDa	0	0	0	0	0	0	1		0	0	0	0	0	0	#DIV/0!	1		0	0	0	#DIV/0!	#DIV/0!	10	10	10	#DIV/0!	#DIV/0!	0.00179179	#DIV/0!	#DIV/0!	0.00179179	0	0	0	#DIV/0!	#DIV/0!	0	0	0	#DIV/0!	#DIV/0!
[truncated: 58 more rows]

## Sheet: Protein Classificatoin list
1	transporter (PC00227)	2	0.017	0.017																MATR3 interactors	GR50 interactors		MATR3 interactors	PR50 interactors		MATR3 interactors		Nuclear Pore Uniprot	Nucleolus uniprot	Nuclear Speckle uniprot	Cajal body uniprot	Stress Granules (PMID:26777405)		From PMID 20388198	Cajal body PMID 20388198		Nuclear speckle PMID 20388198		nucleolus PMID 20388198		PML PMID 20388198			https://bmcsystbiol.biomedcentral.com/articles/10.1186/1752-0509-4-44
[truncated: 958 more rows]

[truncated: 5 more sheets: Panther RRM2del, Samples View Report for Final M, 50% peptide count, 95% peptide count, Sheet1]
